# Supplementary material for: Interacting Effects of Sea Louse (Lepeophtheirus salmonis) Infection and Formalin-Killed Aeromonas salmonicida on Atlantic Salmon Skin Transcriptome
Source: Front Immunol. 2022 Mar 24;13:804987. doi: 10.3389/fimmu.2022.804987 (PMC8987027; doi:10.3389/fimmu.2022.804987)
Supplement: Supplementary file 4 [file Table_1.xlsx]

## Sheet: Sheet1
Supplemental Table S1
Primer pairs used in the qPCR studies
qPCR study1	Gene name (symbol)2	Gene symbol (alias)2	GenBank Acc. No	Efficiency (%)	Forward primer sequence (5' to 3')	Reverse primer sequence (5' to 3')	Amplicon size (bp)	Design
validation	actinin alpha 1	actn1	NM_001173584	100.5	TTACATGCCTCAGGAAGATGACT	GTTCCTGCTTTCCTCAGGTG	117	New
validation	annexin A4	anxa4	BT049694	97.5	TGTCTCTACGCTTTTCCCATCT	TCATGGCTCCTCTCAGTCTGT	148	New
validation	arachidonate 5-lipoxygenase activating protein	alox5ap	NM_001146496	94.2	TCAGTCCAAGATGACCCTTCA	TGTATTGTGTATGGCGACATGAT	114	New
validation	B-cell lymphoma 6 protein	bcl6	EG870304	94.1	GGGAGAAAAGCCCTACCACT	CAACGAGCATGTCCGTGTT	143	New
validation	calreticulin 3 A	calr3a	GO060817	96.8	GACAGCGGGACGGTAGAA	CCATAGTCAGTCTTGTGCTTCG	163	New
validation	calreticulin 3 B	calr3b	GO054019	87.4	AAATGCAGGTCTTGGGATCA	TTAGAGTCCAGCCAGCGAGT	121	New
validation	cathelicidin antimicrobial peptide B	campb	AY360357	96.1	AGACTGGCAACACCCTCAAC	TTGCCTCTTCTTGTCCGAAT	112	Eslamloo et al. 2020. Fish Shellfish Immunol 98:937–49. doi:10.1016/j.fsi.2019.11.057
validation	cathepsin B	ctsb	BT059015	92.5	GATATTTTTGGCGCTGGTGT	GGACCAGCCTTCCATGTAGT	120	New
validation	CD209 molecule	cd209	NM_001141449	88.5	GAATGAACTGGGACGAGAGC	GCCGATCCAGTACATCAGGT	122	New
validation	HLA class II histocompatibility antigen gamma chain	cd74	BT049560	90.5	GAGAGCCACTCCCTGAAGAA	CTTGGGTAGATGTCCCCTCA	130	New
validation	complement C1q C chain	c1qc	BT060110	84.3	CAGAGCCACTACCCAGGTTC	TCTTGTCATCCTTCACATTCTCC	116	New
validation	C-type lectin domain family 1 member A	clec1a	AY572832	92.5	CGAATCTTCAATCATGGAGAAG	TTCAGCCCCTGGGTATTTTG	117	Eslamloo et al. 2020. Fish Shellfish Immunol 98:937–49. doi:10.1016/j.fsi.2019.11.057
validation	C-type lectin domain family 1 member B	clec1b	NM_001123580	94.9	GAGTAACACTCATGCCTGGTC	CTTCCATTGAATCCCTGCCA	155	New
validation	Interleukin-8	cxcl8 (il8)	BT046706	100.5	GAAAGCAGACGAATTGGTAGAC	GCTGTTGCTCAGAGTTGCAAT	99	Soto-Dávila et al. 2020. Front Immunol 10:3011. doi:10.3389/fimmu.2019.03011
skin site	cyclooxygenase-2	cox2 (ptgs2)	AY848944	101.5	ACCTTTGTGCGAAACGCTAT	GAGTAGGCCTCCCAGCTCTT	113	Caballero-Solares et al. 2017. Fish Shellfish Immunol 64:24-38. doi: 10.1016/j.fsi.2017.02.040
validation	chloride intracellular channel 2	clic2	GO057841	96.3	TCACACCCGCTTAAAGTGC	AGTGTGGCATATAATGGGAATTG	169	New
validation	ER membrane protein complex subunit 10	emc10	EG940904	93.2	GCGTGGAGCTCTGCAGTTA	AAAGACACTCTGGGCACTCG	144	New
validation	glucosamine (UDP-N-acetyl)-2-epimerase/N-acetylmannosamine kinase	gne	EG886303	92.5	GCCCTGGCAGAGAAGAAGT	TACTGCCGTGGATCAGCTC	118	New
validation	haptoglobin	hp	AM397577	97.7	CCTGTGCCGTGAGGAAATA	AGCGGAGACTGGCTGATTT	105	New
validation	helicase with zinc finger 2	helz2	BT072427	99.9	CAAGTCAATGTGGGCATCAC	TTAGCAGGATCCACCACACA	137	New
validation	heme oxygenase 1	hmox1	BT046987	93.5	GGAGGAGAGGAAAGGAATGC	TGGTTGTCGTATGCATGAGC	128	New
validation	hepcidin antimicrobial peptide A	hampa	BT125319.1	95.5	ATGAATCTGCCGATGCATTTC	AATGGCTTTAGTGCTGGCAG	135	Eslamloo et al. 2020. Fish Shellfish Immunol 98:937–49. doi:10.1016/j.fsi.2019.11.057
validation	interferon regulatory factor 1 A	irf1a	NM_001252361	97.2	CAAGAGAGCCAATGGAGTGATAA	TTGTTGTTCAGTGTCCAGTAGTC	128	New
validation/skin site	interleukin 1 beta	il1b	AY617117	94.5	GTATCCCATCACCCCATCAC	TTGAGCAGGTCCTTGTCCTT	119	Soto-Dávila et al. 2020. Front Immunol 10:3011. doi:10.3389/fimmu.2019.03011
validation	interleukin 4 receptor	il4r	KY421676	90	GTTACCACAGCCTGCCTGAC	TGAGGGATCTCAGTCTCCAAA	145	New
validation	mannose binding lectin 2 A	mbl2a	BT125433.1	91.5	CAGGCGGAGAAGTGTGAATG	TGTCCAGGTAACCCTCTCTTT	140	New
validation	mannose binding lectin 2 B	mbl2b	DW568480	93.3	GAGACACGTCAATGAAATGCTG	CGCACAAGATAAGGAACAGAGA	110	New
validation	mannose receptor, C type 1	mrc1	AJ425685	92.8	CCAAATGGAAACAAGGGATG	TGACTTTGGCTGTTTTGCAG	126	New
validation/skin site	matrix metallopeptidase 13 A	mmp13a	EG863425	96	TCAGGCAGGGAATCTACACC	AGGAAGCGCCATAGACAGAA	117	New
validation	matrix metallopeptidase 13 B	mmp13b	BT046016	93.5	CTGAGACTGTGACGATGATG	AGGTAACCCGGTTGGTCTG	108	New
validation	matrix metallopeptidase 14	mmp14	EG824088	97.5	GCGTCATGTGATGTTCTGCT	CCTCTCTCTTCAGACCGTTCA	133	New
validation	matrix metallopeptidase 2 A	mmp2a	NM_001139932	95.5	TCCCTCGCCCATTATCAAATTC	GTCCTTCAGCACCATGAGATTAC	127	Umasuthan et al. 2020. Int J Mol Sci 21(7). doi:10.3390/ijms21072417
validation	mucin 2	muc2	EG876242	90.4	AGTTCTCCCAGATGCCACAT	TGGATTTCACAACGATGAGC	122	New
validation	nuclear factor kappa B subunit 2	nfkb2	GE786985	96.5	CAATGGAGGAGGAGATGGAG	AATGTGCGTGGTGAACAGAG	142	New
validation	programmed cell death 1 ligand 1	cd274 (pdl1)	EG929560	93.1	GTCTAACCATTTGCTGACCACA	AAGAGCATTTCCTTGCTTCG	103	New
validation	Plasminogen activator inhibitor 1	serpine1	EG828528	98.5	TCATGGGTCAAGTCAACCAA	GAGAAGACAGATTTTGGGCTGT	100	New
validation/skin site	serum amyloid A-5 protein	saa5	BT057477	100.5	AGGAGCTGGAAGTTTGTTGC	TATGCACGCCACATGTCTTT	143	New
validation	sestrin 1	sesn1	DY710532/XM_014145263	97.8	AGCTCGTCCTTGTGATGGAT	ACCAACAAAGCGCATCTTTC	128	Xue et al. (submitted to a peer-reviewed journal)
validation	toll-like receptor 13	tlr13	XM_014150555	92	CTCACGAGCCAAAAGTGGTC	CACAGCAAAATTGTAACATACCG	123	New
validation/skin site	toll-like receptor 5 A, soluble	tlr5a (stlr5)	AY628755	95.5	ATCGCCCTGCAGATTTTATG	GAGCCCTCAGCGAGTTAAAG	103	Smith et al. 2018. Mol Immunol 95:10-9. doi:10.1016/j.molimm.2018.01.004
validation	tyrosine-protein kinase Lyn	lyn	EG874965	86.5	TGACTGCTTGTTTATTTGTTAGGC	CAACAGTAAGCCATTTGTTATTCG	130	New
validation	vascular cell adhesion molecule 1 A	vcam1a	XM_014182292	92.3	CAACCCAACATGCTTCACAG	CCATCGGATCAGGGTACTTC	113	New
validation	vascular cell adhesion molecule 1 B	vcam1b	XM_014130100	91.5	CTACACAGAGGGAGGCCAGT	AGACACTGTAGCTGGTACTGATGC	132	New
validation/skin site	60S ribosomal protein L32	rpl32	BT043656	94.4	AGGCGGTTTAAGGGTCAGAT	TCGAGCTCCTTGATGTTGTG	119	Xue et al. 2015. Comp Biochem Physiol Part D 14:1-15. doi:10.1016/j.cbd.2015.01.005
validation/skin site	polyadenylate-binding protein, cytoplasmic 1	pabpc1	EG908498	98.5	TGACCGTCTCGGGTTTTTAG	CCAAGGTGGATGAAGCTGTT	108	Eslamloo et al. 2020. Front Immunol 11:567838. doi:10.3389/fimmu.2020.567838
1 qPCR study for which the primer pair was used. 'validation' refers to the microarray qPCR validation study; i.e., gene expression effects of Lepeophtheirus salmonis infection and formalin-killed Aeromonas salmonicida bacterin treatment on Atlantic salmon intact skin. 'skin site' refers to the complementary qPCR study studying gene expression differences between louse-attachment (Att) and intact…
2 Name and symbol of the qPCR-analyzed genes interest. Putative human orthologue symbols were assigned if applicable (e.g., no putative human orthologue for fish saa5 has yet been identified) based on HUGO Gene Nomenclature Committee (HGNC; https://www.genenames.org/) and/or GeneCards (https://www.genecards.org/). Gene names and symbols are formatted following zebrafish's convention (i.e., italic…
