# Supplementary material for: Interacting Effects of Sea Louse (Lepeophtheirus salmonis) Infection and Formalin-Killed Aeromonas salmonicida on Atlantic Salmon Skin Transcriptome
Source: Front Immunol. 2022 Mar 24;13:804987. doi: 10.3389/fimmu.2022.804987 (PMC8987027; doi:10.3389/fimmu.2022.804987)
Supplement: Supplementary file 5 [file Table_2.xlsx]

## Sheet: Sheet1
Supplemental Table S2
All differentially expressed probes (DEPs) identified using SAM (5% FDR) for each injection/infection group comparison [i.e., the DEP lists: Lice(PBS), Lice(ASAL), ASAL(no lice), ASAL(lice), and COS]. Rows corresponding to DEPs selected for qPCR validation are highlighted in grey. The Venn column (ninth column from the left side of the table) can be used to filter the dataset by DEP list and sear…
Probe ID1	BLASTx/n hit2	Gene symbol3	Fold-changes4					Venn5	Pearson correlation6
			Lice (PBS)	Lice (ASAL)	ASAL (no lice)	ASAL (lice)	COS
			(PBS/lice vs. PBS/no lice)	(ASAL/lice vs. ASAL/no lice)	(ASAL/no lice vs. PBS/no lice)	(ASAL/lice vs. PBS/lice)	(ASAL/lice vs. PBS/no lice)		Total lice count (r)	Total lice count (p)
C198R010	hepcidin antimicrobial peptide A	hampa	1.11109	2.47419	35.2168	78.4214	87.1331	COS ∩ ASAL(lice) ∩ ASAL(no lice)	0.0238922	0.911763
C201R032	hepcidin antimicrobial peptide A	hampa	1.15653	2.38374	36.2241	74.6621	86.3487	COS ∩ ASAL(lice) ∩ ASAL(no lice)	0.0596835	0.78176
C090R154	troponin C2, fast skeletal type	tnnc2	54.8382	6.36075	4.09481	-2.10543	26.046	COS	0.188717	0.377162
C024R002	interferon induced protein 44	ifi44	1.36531	6.71268	3.09287	15.2065	20.7615	COS ∩ ASAL(lice) ∩ Lice(ASAL)	-0.21885	0.304219
C244R087	Serum amyloid A-5 protein	saa5	1.32786	6.76523	2.9276	14.9157	19.8059	COS ∩ ASAL(lice) ∩ Lice(ASAL)	-0.214966	0.313095
C259R141	Serum amyloid A-5 protein	saa5	1.3188	6.96983	2.78345	14.7105	19.4002	COS ∩ ASAL(lice) ∩ Lice(ASAL)	-0.191945	0.368902
C085R091	Serum amyloid A-5 protein	saa5	1.3224	6.80641	2.67629	13.7748	18.2159	COS ∩ ASAL(lice) ∩ Lice(ASAL)	-0.198799	0.351718
C064R122	Serum amyloid A-5 protein	saa5	1.28847	6.93133	2.61139	14.048	18.1004	COS ∩ ASAL(lice) ∩ Lice(ASAL)	-0.204716	0.337269
C044R069	troponin I2, fast skeletal type	tnni2	29.1245	5.14076	2.92763	-1.93515	15.0502	COS	0.275635	0.192347
C097R103	troponin C2, fast skeletal type	tnnc2	25.4201	5.53848	2.54809	-1.80124	14.1125	COS	0.189211	0.37589
C252R032	troponin C2, fast skeletal type	tnnc2	22.9227	5.86011	2.40177	-1.62865	14.0746	COS	0.185367	0.385842
C042R099	troponin I2, fast skeletal type	tnni2	26.4763	4.42327	2.81672	-2.12506	12.4591	COS	0.291787	0.16652
C067R165	hepcidin antimicrobial peptide	hamp	-1.03812	2.04589	5.2359	11.1204	10.7121	COS ∩ ASAL(lice) ∩ ASAL(no lice)	0.0129626	0.952063
C225R110	haptoglobin	hp	1.84882	2.0099	5.27114	5.73038	10.5944	COS	0.0272027	0.899594
C024R164	C-type lectin domain family 1 member B	clec1b	1.53576	2.95977	3.2603	6.28335	9.64973	COS ∩ ASAL(lice)	-0.425092	0.0383835
C162R011	haptoglobin	hp	1.79121	1.98674	4.72492	5.24069	9.38718	COS	0.0254438	0.906057
C133R037	haptoglobin	hp	1.55465	1.95958	4.7677	6.00954	9.3427	COS	0.0115595	0.957247
C181R143	Highly reducing polyketide synthase alt5	alt5	1.06164	1.04874	8.86148	8.75383	9.29339	COS ∩ ASAL(lice) ∩ ASAL(no lice)	-0.156452	0.465359
C180R033	C-type lectin domain family 4 member D	clec4d	1.60449	2.99648	3.09057	5.77182	9.26083	COS ∩ ASAL(lice)	-0.418274	0.0419447
C045R145	C-type lectin domain family 1 member B	clec1b	1.55652	2.90156	3.08701	5.75458	8.95712	COS ∩ ASAL(lice)	-0.430293	0.035831
C131R107	haptoglobin	hp	1.63081	1.87566	4.72433	5.43364	8.86122	COS	0.0203955	0.924638
C024R090	haptoglobin	hp	1.67317	1.89898	4.63055	5.25549	8.7933	COS	0.0257228	0.905032
C059R031	haptoglobin	hp	1.68366	1.89341	4.61874	5.19415	8.74518	COS	0.0390729	0.856158
C192R165	troponin C2, fast skeletal type	tnnc2	11.791	4.32537	1.95777	-1.39241	8.46808	COS	0.176284	0.409944
C112R039	glycoprotein A33	gpa33	1.00782	1.51278	5.55713	8.34147	8.40671	COS ∩ ASAL(lice) ∩ ASAL(no lice)	0.0266769	0.901525
C182R155	Uncharacterized	loc115161110	1.484	3.14712	2.61821	5.55245	8.23983	COS ∩ ASAL(lice) ∩ Lice(ASAL)	0.0259387	0.904238
C108R119	serine dehydratase	sds	1.40492	2.06024	3.9587	5.80521	8.15587	COS ∩ ASAL(lice)	-0.0443716	0.836891
C091R125	actin, alpha, cardiac muscle 1	actc1	11.609	4.10281	1.81484	-1.55911	7.44594	Lice(PBS)	0.211746	0.320571
C046R120	chloride intracellular channel 2	clic2	1.33799	1.61829	4.24848	5.13851	6.8753	COS ∩ ASAL(lice)	-0.0573403	0.790138
C229R003	four and a half LIM domains 1	fhl1	9.11942	3.83247	1.58118	-1.5049	6.0598	Lice(PBS)	0.0929694	0.665684
C206R118	mucin 2, oligomeric mucus/gel-forming	muc2	4.65521	3.09797	1.89004	1.25779	5.85529	COS ∩ Lice(ASAL) ∩ Lice(PBS)	-0.0710155	0.741591
C203R162	mucin 2, oligomeric mucus/gel-forming	muc2	4.65624	3.05905	1.91035	1.25506	5.84386	COS ∩ Lice(ASAL) ∩ Lice(PBS)	-0.0197881	0.926877
C150R143	four and a half LIM domains 1	fhl1	8.62424	3.71003	1.54898	-1.50072	5.74675	Lice(PBS)	0.0926891	0.666635
C079R017	intercellular adhesion molecule 1	icam1	1.21899	1.85202	3.09225	4.69808	5.72691	COS ∩ ASAL(lice)	-0.131607	0.539879
C208R048	zinc finger and BTB domain containing 16	zbtb16	-1.35436	1.41682	4.00164	7.67868	5.66961	COS ∩ ASAL(lice) ∩ ASAL(no lice)	0.0691926	0.748011
C068R123	otogelin	otog	4.57545	3.53425	1.58855	1.22706	5.61435	COS ∩ Lice(ASAL) ∩ Lice(PBS)	-0.137889	0.520527
C238R122	fibroblast growth factor receptor 1	fgfr1	1.78114	5.37265	1.01287	3.05523	5.44181	COS ∩ Lice(ASAL)	0.277057	0.189968
C114R053	Programmed cell death 1 ligand 1	cd274	1.32222	1.40483	3.8461	4.08638	5.40311	COS ∩ ASAL(lice) ∩ ASAL(no lice)	-0.272581	0.197521
C134R121	leukocyte cell derived chemotaxin 2	lect2	2.9957	3.19405	1.69115	1.80312	5.40161	COS	-0.311619	0.138256
C180R124	C-C motif chemokine ligand 4 like 1	ccl4l1	-1.02867	1.33405	4.02037	5.51716	5.36339	COS ∩ ASAL(lice)	0.0604023	0.779195
C220R158	mannose binding lectin 2 A	mbla	3.26249	2.2447	2.36573	1.6277	5.31036	COS ∩ Lice(PBS)	0.00188856	0.993012
C133R082	---NA---	-	3.87109	2.40251	2.13567	1.32546	5.13098	COS ∩ Lice(ASAL) ∩ Lice(PBS)	-0.23582	0.267283
C106R165	mannose binding lectin 2 A	mbl2a	3.12188	2.19128	2.26424	1.58929	4.96158	COS ∩ Lice(PBS)	0.0939221	0.662455
C127R034	solute carrier family 7 member 8	slc7a8	1.48717	1.22305	3.9538	3.2516	4.8357	COS ∩ ASAL(no lice)	0.242694	0.253176
C103R112	C-type lectin domain family 1 member A	clec1a	1.54342	2.14073	2.2497	3.12034	4.81601	COS	-0.494579	0.0140165
C030R056	transcobalamin 1	tcn1	1.88398	3.60435	1.33563	2.55526	4.81406	COS ∩ ASAL(lice) ∩ Lice(ASAL)	-0.141307	0.510138
C244R011	mannose binding lectin 2 B	mbl2b	1.30031	2.11728	2.22862	3.62885	4.71861	COS ∩ ASAL(lice)	-0.222006	0.297121
C222R090	cathelicidin antimicrobial peptide B	campb	-1.03002	2.92764	1.59224	4.80142	4.66149	COS ∩ ASAL(lice)	-0.340993	0.102966
C175R153	zinc finger and BTB domain containing 16	zbtb16	-1.25811	1.38925	3.3444	5.84542	4.64621	COS ∩ ASAL(lice)	0.247118	0.244358
C233R057	mucin 2, oligomeric mucus/gel-forming	muc2	3.61521	2.43928	1.88061	1.2689	4.58733	COS ∩ Lice(PBS)	-0.152221	0.477658
C164R142	leukocyte cell derived chemotaxin 2	lect2	2.68063	2.79336	1.63904	1.70797	4.57843	COS	-0.313204	0.136156
C086R168	plasminogen activator inhibitor 1	serpine1	1.14115	1.74953	2.61054	4.00228	4.56721	COS ∩ ASAL(lice)	-0.132819	0.536119
C209R003	desmocollin 2	dsc2	2.40501	5.95381	-1.32005	1.87537	4.51029	COS ∩ Lice(ASAL)	-0.16626	0.437482
C247R041	mucin 2, oligomeric mucus/gel-forming	muc2	4.09533	2.58049	1.7353	1.09342	4.47793	COS ∩ Lice(ASAL) ∩ Lice(PBS)	-0.0839459	0.696548
C012R096	Interleukin-8	cxcl8	-1.5342	1.88228	2.32599	6.71696	4.37816	COS ∩ ASAL(lice)	-0.224235	0.292172
C050R004	thrombomodulin	thbd	1.95571	1.78619	2.43161	2.22084	4.34331	COS ∩ ASAL(lice) ∩ Lice(PBS)	0.352314	0.0913205
C260R051	Uncharacterized	loc110489840	2.31869	1.03568	4.13535	1.84712	4.28289	COS ∩ ASAL(no lice)	-0.0590166	0.784142
C181R100	gamma-glutamyl hydrolase	ggh	1.4963	2.24927	1.8346	2.7578	4.12651	COS ∩ ASAL(lice) ∩ Lice(ASAL)	0.0196888	0.927243
C260R140	mucin 2, oligomeric mucus/gel-forming	muc2	3.30436	2.75828	1.47625	1.23228	4.0719	COS ∩ Lice(ASAL) ∩ Lice(PBS)	-0.0313171	0.8845
C024R122	serum amyloid A1	saa1	1.08115	2.59168	1.56743	3.75738	4.06227	COS ∩ ASAL(lice)	-0.159316	0.457126
C183R028	Macrophage inflammatory protein 2-alpha	mip2a	-1.72859	1.7746	2.247	6.89281	3.98753	COS ∩ ASAL(lice)	-0.245449	0.247661
C129R085	leukocyte cell derived chemotaxin 2	lect2	1.84815	2.26539	1.73913	2.13176	3.93981	COS	-0.414146	0.044224
C230R100	interleukin 1 beta	il1b	-1.30658	2.66827	1.46539	5.10882	3.91007	COS ∩ ASAL(lice)	-0.0574528	0.789735
C020R020	cAMP responsive element modulator	crem	-1.64455	2.83735	1.37597	6.42051	3.90412	COS ∩ ASAL(lice)	-0.331156	0.113948
C212R075	CD22 molecule	cd22	1.10383	1.67021	2.32961	3.52492	3.89093	COS ∩ ASAL(lice)	-0.341358	0.102575
C258R045	periostin	postn	3.2987	3.27624	1.18468	1.17662	3.8813	COS ∩ Lice(PBS)	0.421306	0.0403304
C078R161	selectin E	sele	1.10626	1.77027	2.17832	3.48582	3.85621	COS ∩ ASAL(lice)	-0.110541	0.607106
C089R049	gamma-glutamyl hydrolase	ggh	1.36783	2.01265	1.87344	2.75661	3.77058	COS ∩ ASAL(lice) ∩ Lice(ASAL)	-0.0315186	0.883762
C026R092	Macrophage inflammatory protein 2-alpha	mip2a	-1.78091	1.83539	2.05013	6.70118	3.76279	COS ∩ ASAL(lice)	-0.282822	0.180536
C090R059	G protein-coupled receptor 4	gpr4	-1.12793	1.28198	2.90476	4.20023	3.72384	COS ∩ ASAL(lice) ∩ ASAL(no lice)	-0.223292	0.29426
C121R097	Uncharacterized	loc106599631	-1.0237	1.48769	2.47438	3.76834	3.68111	COS	-0.0890742	0.678946
C211R115	fibrinogen alpha chain	fga	1.24053	1.826	2.01103	2.96014	3.67214	COS ∩ ASAL(lice)	0.138005	0.520172
C160R092	RasGEF domain family member 1B	rasgef1b	-1.07436	1.36191	2.67242	3.91021	3.63959	COS ∩ ASAL(lice)	0.246876	0.244834
C111R099	lymphatic vessel endothelial hyaluronan receptor 1	lyve1	1.56047	1.41368	2.5637	2.32253	3.62424	COS	0.178338	0.404423
C161R080	Plasma retinol-binding protein 1	retb1	1.99048	1.56952	2.30288	1.81584	3.61441	COS ∩ ASAL(lice) ∩ Lice(PBS)	-0.140978	0.511134
C150R082	STEAP4 metalloreductase	steap4	1.47127	1.66365	2.16764	2.45107	3.60618	COS	-0.435674	0.0333334
C023R083	complement C7	c7	1.20696	2.17675	1.62691	2.93412	3.54138	COS ∩ ASAL(lice)	-0.178716	0.40341
C002R080	parkin RBR E3 ubiquitin protein ligase	ppr1c	1.84907	1.36313	2.58402	1.90493	3.52236	COS	0.506578	0.0115336
C176R144	deoxyribonuclease 1 like 3	dnase1l3	3.83566	3.21017	1.0952	-1.09098	3.51579	COS ∩ Lice(PBS)	-0.0227698	0.915894
C155R085	cartilage intermediate layer protein	cilp	2.53906	2.55063	1.35825	1.36445	3.46441	COS	0.249604	0.239491
C011R085	carbonic anhydrase 12	ca12	2.37262	2.90848	1.18643	1.45439	3.45071	COS	-0.408202	0.0476758
C005R060	VPS16, CORVET/HOPS core subunit	vps16	2.66413	1.85287	1.84214	1.28119	3.41325	COS ∩ Lice(PBS)	0.0871207	0.685632
C231R017	complement C3	c3	1.1623	2.41498	1.40929	2.92815	3.4034	COS	-0.184716	0.387544
C225R098	purinergic receptor P2Y1	p2ry1	1.17086	1.66144	2.02498	2.87344	3.3644	COS ∩ ASAL(lice)	0.32808	0.117551
C088R110	Heat shock protein 30	hsp30	6.13751	-1.67593	5.59493	-1.83846	3.33839	Lice(PBS)	0.286908	0.17405
C163R049	periplakin	ppl	2.87912	2.28033	1.4626	1.15841	3.33521	COS	-0.217087	0.308228
C139R073	nucleobindin 2	nucb2	1.39464	2.11616	1.56238	2.37068	3.30625	COS ∩ ASAL(lice)	-0.24127	0.256058
C178R070	hydroxysteroid 11-beta dehydrogenase 2	hsd11b2	1.3637	1.84327	1.7876	2.41624	3.29502	COS ∩ ASAL(lice)	0.220762	0.299907
C169R068	versican	vcan	1.61014	1.54877	2.12508	2.04408	3.29126	COS ∩ ASAL(lice)	0.212481	0.318855
C151R073	Uncharacterized	loc115204635	2.71075	1.69167	1.94535	1.21402	3.2909	COS ∩ Lice(PBS)	0.0271566	0.899763
C146R141	potassium voltage-gated channel subfamily C member 1	kcnc1	1.16926	1.41288	2.32346	2.80755	3.28276	COS ∩ ASAL(lice)	-0.209422	0.326034
C251R106	lysyl oxidase like 2	loxl2	2.06682	1.47798	2.21616	1.58477	3.27544	COS ∩ Lice(PBS)	0.494624	0.0140064
C137R137	coagulation factor V	f5	1.28291	2.00524	1.62958	2.54709	3.2677	COS ∩ ASAL(lice)	-0.327058	0.118766
C149R133	arachidonate lipoxygenase 3	aloxe3	2.29338	15.3035	-4.72568	1.41205	3.23838	Lice(ASAL)	-0.544904	0.00589758
C203R158	thioredoxin	txn	2.3924	2.64076	1.22335	1.35036	3.23058	COS	-0.507294	0.0113977
C027R112	complement C1q like 2	c1ql2	2.17182	1.98207	1.62191	1.48021	3.21475	Lice(PBS)	-0.161789	0.450078
C147R084	l (3)mbt-like 4 (Drosophila)	l3mbtl4	1.33112	1.66485	1.90907	2.38769	3.1783	COS ∩ ASAL(lice)	0.217345	0.307638
C194R108	C-C motif chemokine receptor 8	ccr8	-1.07119	1.38888	2.2876	3.40338	3.17721	COS ∩ ASAL(lice) ∩ ASAL(no lice)	-0.141025	0.510992
C220R080	cadherin 2	cdh2	1.0428	1.66188	1.90228	3.0316	3.16136	COS ∩ ASAL(lice)	-0.102668	0.633088
C027R094	echinoderm microtubule associated protein like 1	eml1	2.37365	2.78813	1.13071	1.32814	3.15255	COS ∩ Lice(ASAL) ∩ Lice(PBS)	0.311177	0.138845
C134R112	ring finger protein 138	rnf138	1.23537	1.61925	1.93875	2.54119	3.13931	COS	-0.413233	0.0447412
C115R136	sialic acid binding Ig like lectin 6	siglec6	-1.09505	1.31811	2.34852	3.38985	3.09561	COS	0.00305587	0.988693
C227R083	thioredoxin	txn	2.30179	2.60669	1.18717	1.34442	3.09457	COS	-0.521008	0.00903945
C108R006	complement C7	c7	1.15561	2.00409	1.53015	2.65363	3.06656	COS ∩ ASAL(lice)	-0.216754	0.308988
C143R083	complement C7	c7	1.17818	2.0105	1.52317	2.5992	3.06233	COS ∩ ASAL(lice)	-0.223576	0.29363
C153R129	complement C3a receptor 1	c3ar1	1.52266	1.41065	2.16955	2.00994	3.06047	COS ∩ ASAL(lice)	-0.277694	0.18891
C002R150	chromatin target of PRMT1	chtop	2.87474	2.15971	1.41542	1.06336	3.05688	Lice(PBS)	-0.263944	0.212664
C180R081	thioredoxin	txn	2.34454	2.51375	1.20799	1.29517	3.03658	COS	-0.519541	0.0092705
C131R010	immunoglobulin superfamily member 10	igsf10	3.31251	2.87494	1.04681	-1.10067	3.00953	Lice(PBS)	0.0808332	0.707307
C168R025	zinc finger, GATA-like protein 1	zglp1	1.37351	1.49116	2.01172	2.18405	2.99981	COS ∩ ASAL(lice)	0.268369	0.204812
C108R142	heat shock protein 90 beta family member 1	hsp90b1	2.42843	2.94348	1.00971	1.22385	2.97205	COS ∩ Lice(ASAL)	-0.208979	0.327081
C050R109	thioredoxin	txn	2.3038	2.5046	1.18546	1.28878	2.9691	COS	-0.510415	0.0108208
C211R125	thioredoxin	txn	2.18669	2.58725	1.14729	1.35745	2.96833	COS	-0.531811	0.00748044
C185R154	deoxyribonuclease 1 like 3	dnase1l3	3.30132	2.77982	1.06627	-1.11379	2.96403	Lice(PBS)	-0.0409077	0.849476
C040R107	pleckstrin homology and FYVE domain containing 1	plekhf1	2.25188	1.60751	1.84235	1.31517	2.96159	COS ∩ Lice(PBS)	0.519902	0.00921324
C182R133	thioredoxin	txn	2.26147	2.48984	1.18887	1.30893	2.9601	COS	-0.513464	0.0102806
C123R073	olfactomedin 4	olfm4	1.28289	1.45569	2.02195	2.29431	2.94334	COS ∩ ASAL(lice)	0.21746	0.307377
C081R083	deoxyribonuclease 1 like 3	dnase1l3	3.26565	2.77122	1.06171	-1.10993	2.94223	Lice(PBS)	-0.0304946	0.887515
C110R097	thioredoxin	txn	2.209	2.53573	1.15471	1.3255	2.92804	COS	-0.506799	0.0114916
C116R123	tetraspanin 1	tspan1	2.47528	1.51702	1.92565	1.18017	2.92124	COS	0.384864	0.0633032
C142R047	thrombomodulin	thbd	1.5698	1.58812	1.83805	1.85951	2.91905	COS ∩ ASAL(lice) ∩ Lice(PBS)	0.406469	0.0487206
C197R010	interleukin 11	il11	-2.04409	2.79387	1.04165	5.94881	2.91024	COS ∩ ASAL(lice)	-0.35718	0.086629
C256R113	complement C3a receptor 1	c3ar1	1.13208	1.08879	2.66814	2.5661	2.90503	COS ∩ ASAL(lice) ∩ ASAL(no lice)	-0.15088	0.481591
C221R069	deoxyribonuclease 1 like 3	dnase1l3	3.19729	2.71171	1.07074	-1.10118	2.90352	Lice(PBS)	-0.0397538	0.853677
C166R043	growth arrest specific 1	gas1	2.35098	1.79225	1.61891	1.23416	2.90148	COS ∩ Lice(PBS)	0.58093	0.0029132
C042R035	protease, serine 23	prss23	2.74798	1.44256	2.00541	1.05275	2.89293	COS ∩ Lice(PBS)	0.10754	0.616957
C038R129	mannose receptor, C type 1	mrc1	1.85637	1.75753	1.64458	1.55701	2.89039	COS ∩ Lice(PBS)	0.280129	0.184901
C060R017	major histocompatibility complex, class I, F	hla-f	2.31833	2.36822	1.21956	1.2458	2.88818	COS	0.240699	0.25722
C012R097	cyclin dependent kinase inhibitor 2B	cdkn2b	2.9984	1.45968	1.97817	-1.03841	2.8875	COS ∩ Lice(PBS)	-0.0724061	0.736704
C227R163	tissue factor pathway inhibitor 2	tfpi2	2.12992	1.52291	1.89113	1.35217	2.88003	COS ∩ Lice(PBS)	0.484848	0.0163379
C144R096	G protein-coupled receptor 1	gpr1	1.34731	1.657	1.7343	2.13294	2.87374	COS	0.092908	0.665892
C107R065	deoxyribonuclease 1 like 3	dnase1l3	3.29627	2.73936	1.04472	-1.15179	2.86187	Lice(PBS)	-0.0323713	0.880639
C075R139	thioredoxin	txn	2.16056	2.4079	1.18339	1.31886	2.84948	COS	-0.510621	0.0107836
C229R154	ring finger protein 2	rnf2	2.59915	1.62274	1.75356	1.09481	2.84557	COS ∩ Lice(PBS)	0.296446	0.159544
C104R069	nuclear receptor subfamily 0 group B member 1	nr0b1	1.31143	1.85344	1.53529	2.16982	2.84557	COS	0.0867782	0.686807
C137R040	tissue factor pathway inhibitor 2	tfpi2	2.22757	1.45853	1.95068	1.27723	2.84512	COS	0.534007	0.00719269
C179R136	ecotropic viral integration site 2A	evi2a	1.5947	1.98698	1.43076	1.78271	2.8429	COS	-0.353686	0.089979
C231R155	Uncharacterized	loc106612508	1.97148	1.75781	1.61674	1.44152	2.84193	COS ∩ Lice(PBS)	-0.0597739	0.781437
C184R087	Elongin-A	eloa	1.14247	1.55357	1.82808	2.48589	2.84005	COS ∩ ASAL(lice)	0.145093	0.498752
C019R110	ceramide kinase	cerk	1.3232	1.75834	1.61399	2.14475	2.83794	COS ∩ ASAL(lice)	0.0599005	0.780985
C228R018	Uncharacterized	loc106606767	2.40918	1.92597	1.4723	1.17699	2.8356	COS ∩ Lice(PBS)	0.0609516	0.777236
C040R065	thioredoxin	txn	2.2979	2.41061	1.17132	1.22877	2.82359	COS	-0.528168	0.00797897
C133R130	C-X-C motif chemokine ligand 11	cxcl11	-1.35076	1.57136	1.79374	3.80727	2.81862	COS ∩ ASAL(lice)	-0.153843	0.472925
C004R140	nuclear factor kappa B subunit 2	nfkb2	-1.05788	1.22709	2.2884	2.97059	2.80807	COS ∩ ASAL(lice)	0.0415806	0.847029
C177R094	insulin like growth factor binding protein 6	igfbp6	1.48959	1.4908	1.88302	1.88455	2.80721	COS	0.00135254	0.994995
C101R095	vascular cell adhesion molecule 1 A	vcam1a	1.73018	1.64814	1.69337	1.61307	2.79091	COS	0.0225146	0.916833
C053R145	vascular cell adhesion molecule 1 A	vcam1a	1.74703	1.65244	1.6732	1.58261	2.76486	COS	-0.0557939	0.795679
C054R116	mannose receptor, C type 1	mrc1	1.74965	1.75544	1.56973	1.57492	2.75556	COS ∩ Lice(PBS)	0.213346	0.316842
C251R135	solute carrier family 2 member 6	slc2a6	-1.18549	1.18098	2.33061	3.26295	2.7524	COS ∩ ASAL(lice)	-0.128753	0.548779
C123R132	glutamate-ammonia ligase	glul	1.0937	1.42279	1.9244	2.50345	2.73803	COS ∩ ASAL(lice)	0.182615	0.393058
C249R111	periostin	postn	2.47027	1.99394	1.3678	1.10405	2.72731	Lice(PBS)	0.452902	0.026255
C018R143	retinol binding protein 4	rbp4	2.13274	1.45511	1.87348	1.27823	2.72612	COS ∩ Lice(PBS)	0.152499	0.476845
C255R089	endothelial cell surface expressed chemotaxis and apoptosis regulator	ecscr	1.91776	1.81287	1.50302	1.42081	2.72477	COS	0.309747	0.140767
C108R095	cathepsin L	ctsl	-1.42431	1.16406	2.33954	3.87892	2.72337	COS ∩ ASAL(lice) ∩ ASAL(no lice) ∩ Lice(PBS)	0.0154573	0.942851
C251R005	chromosome 12 open reading frame 4	c12orf4	2.17653	1.54499	1.76181	1.25061	2.72199	COS ∩ Lice(PBS)	0.341595	0.102321
C151R049	Fas binding factor 1	fbf1	1.31433	1.61892	1.67914	2.06829	2.7184	COS ∩ ASAL(lice)	0.0311583	0.885082
C241R154	---NA---	-	1.59259	1.55132	1.75108	1.70569	2.71647	COS	0.401978	0.0515115
C189R156	collagen type I alpha 2 chain	col1a2	1.98985	1.85433	1.46393	1.36424	2.71462	COS	0.405389	0.0493807
C037R145	NFKB inhibitor alpha	nfkbia	-1.08258	1.26406	2.14726	2.93843	2.71427	COS ∩ ASAL(lice)	0.0289492	0.893182
C253R088	deoxyribonuclease 1 like 3	dnase1l3	2.70537	2.72801	-1.00586	1.00249	2.71212	Lice(PBS)	-0.0763295	0.72297
C239R030	nuclear factor kappa B subunit 2	nfkb2	1.06882	1.50997	1.7956	2.53673	2.71132	COS ∩ ASAL(lice)	0.110792	0.606286
C049R002	perilipin 2	plin2	1.78175	2.0345	1.33099	1.5198	2.7079	COS	0.073969	0.731223
C009R078	tissue factor pathway inhibitor 2	tfpi2	2.12372	1.43515	1.87708	1.26848	2.69388	COS	0.46628	0.0216369
C140R014	transmembrane protease, serine 9	tmprss9	1.83333	2.02317	1.33117	1.46902	2.69319	COS ∩ Lice(PBS)	0.262519	0.215236
C148R059	FK506 binding protein 5	fkbp5	-1.68709	1.29533	2.07873	4.54271	2.69264	COS ∩ ASAL(lice) ∩ Lice(PBS)	-0.150283	0.48335
C255R053	nuclear protein 1, transcriptional regulator	nupr1	1.28739	1.45611	1.84842	2.09067	2.69151	COS	0.278483	0.187605
C046R141	major histocompatibility complex, class I, F	hla-f	2.23924	2.3532	1.14253	1.20067	2.68859	COS	0.174071	0.415939
C168R119	transmembrane protein 100	tmem100	1.25466	1.64584	1.63094	2.13946	2.68428	COS ∩ ASAL(lice)	0.0744918	0.729393
C015R039	peptidase inhibitor 16	pi16	2.27802	1.70022	1.57816	1.17788	2.68323	COS	-0.204471	0.33786
C010R038	deoxyribonuclease 1 like 3	dnase1l3	2.96763	2.66421	1.00108	-1.11269	2.66708	Lice(PBS)	-0.0342224	0.873865
C142R121	C-C motif chemokine ligand 2	ccl2	1.21971	-1.04421	2.77957	2.18239	2.66189	COS ∩ ASAL(lice) ∩ ASAL(no lice)	0.210239	0.324109
C254R141	nuclear factor kappa B subunit 2	nfkb2	1.11029	1.4252	1.86699	2.39653	2.66085	COS ∩ ASAL(lice)	0.190703	0.372067
C029R072	potassium voltage-gated channel subfamily C member 1	kcnc1	1.24251	1.56457	1.69899	2.13937	2.65819	COS ∩ ASAL(lice)	0.151734	0.479085
C237R077	coagulation factor V	f5	1.16954	1.94721	1.36407	2.27109	2.65614	COS ∩ ASAL(lice)	-0.299145	0.155599
C105R049	meteorin like, glial cell differentiation regulator	metrnl	2.04137	1.38887	1.89781	1.29119	2.6358	COS ∩ Lice(PBS)	0.470795	0.0202357
C165R088	thymidine kinase 1	tk1	1.35917	1.31329	2.00378	1.93613	2.63154	COS ∩ ASAL(lice) ∩ ASAL(no lice)	-0.189171	0.375992
C232R133	neurobeachin like 1	nbeal1	1.19606	1.63156	1.60593	2.19067	2.62018	COS ∩ ASAL(lice)	0.166279	0.437429
C253R109	syntaxin 11	stx11	1.46516	1.34063	1.94968	1.78396	2.6138	COS ∩ ASAL(lice)	0.259497	0.220758
C199R088	Toll-like receptor 13	tlr13	-1.09688	1.37623	1.89753	2.86444	2.61145	COS	-0.438147	0.0322329
C048R157	lymphatic vessel endothelial hyaluronan receptor 1	lyve1	-1.26289	1.18214	2.20494	3.29177	2.60654	COS ∩ ASAL(lice)	-0.125346	0.559494
C159R075	amyloid beta precursor protein	app	1.85584	2.88301	-1.10695	1.40339	2.60446	COS ∩ Lice(ASAL)	0.16506	0.440845
C048R162	matrix metallopeptidase 2	mmp2	2.12444	2.26716	1.14576	1.22273	2.59763	COS ∩ Lice(PBS)	0.295417	0.161067
C111R093	Uncharacterized	loc106577782	1.30816	1.30229	1.99136	1.98242	2.59333	COS	0.307089	0.144385
C003R046	G protein-coupled receptor 4	gpr4	-1.3265	1.57591	1.64419	3.43709	2.59109	COS ∩ ASAL(lice)	-0.119804	0.577117
C009R140	STEAP4 metalloreductase	steap4	1.31272	1.41063	1.83537	1.97226	2.58902	COS	-0.29896	0.155867
C177R072	transmembrane protein 30A	tmem30a	2.29223	1.4526	1.78215	1.12936	2.58876	COS ∩ Lice(PBS)	0.11298	0.599148
C096R039	follistatin like 1	fstl1	2.70869	1.88138	1.37558	-1.04664	2.588	COS ∩ Lice(PBS)	0.534929	0.00707457
C149R017	olfactomedin 3	olfm3	2.45113	1.79964	1.43653	1.05471	2.58523	COS ∩ Lice(PBS)	0.385628	0.062736
C230R069	elastin microfibril interfacer 2	emilin2	2.55825	1.80698	1.42874	1.00917	2.5817	COS ∩ Lice(PBS)	0.323485	0.123087
C045R118	carnosine dipeptidase 1	cndp1	1.7273	1.85022	1.39524	1.49453	2.58151	COS	0.0348236	0.871667
C099R149	lysozyme	lyz	1.48285	1.70097	1.51481	1.73764	2.57665	COS ∩ ASAL(lice)	-0.173957	0.41625
C263R043	asparaginase	aspg	1.32872	1.62925	1.58093	1.9385	2.57573	COS	-0.447013	0.028524
C152R076	Rho guanine nucleotide exchange factor 25	arhgef25	1.50236	1.49735	1.71854	1.7128	2.57324	COS	0.250086	0.238555
C034R155	coagulation factor V	f5	1.22681	1.75775	1.46237	2.09526	2.57048	COS ∩ ASAL(lice)	-0.324336	0.122048
C100R124	transmembrane protein 50A	tmem50a	2.05993	1.8729	1.37183	1.24728	2.5693	COS	0.391511	0.0584997
C142R030	mesenchyme homeobox 2	meox2	3.03983	1.45989	1.7586	-1.18403	2.56736	COS ∩ Lice(PBS)	0.207935	0.329559
C192R038	RasGEF domain family member 1B	rasgef1b	1.05704	1.05974	2.42105	2.42724	2.56568	COS ∩ ASAL(lice)	0.256085	0.227105
C172R108	polymeric immunoglobulin receptor	pigr	-1.31859	1.82678	1.40278	3.37898	2.56257	COS ∩ ASAL(lice)	-0.155044	0.469433
C136R161	plakophilin 3	pkp3	1.57477	1.35802	1.88476	1.62534	2.55953	COS	0.448494	0.0279391
C212R001	sialic acid binding Ig like lectin 16 (gene/pseudogene)	siglec16	1.96375	1.73213	1.4773	1.30305	2.55888	COS	0.54048	0.00639754
C167R153	calreticulin 3 A	calr3a	2.42759	2.24171	1.13722	1.05015	2.54933	COS	-0.182248	0.394026
C196R002	ribosomal protein S17	rps17	1.39201	1.65347	1.54022	1.82952	2.54671	COS ∩ ASAL(lice)	-0.326808	0.119064
C043R046	MARCKS like 1	marcksl1	2.18052	1.64303	1.54712	1.16576	2.54196	COS	-0.0349061	0.871365
C152R054	cathepsin L	ctsl	-1.14065	1.25717	2.02069	2.89765	2.54035	COS ∩ ASAL(lice)	0.0702971	0.744119
C134R116	vascular cell adhesion molecule 1	vcam1	1.64648	1.66334	1.52629	1.54191	2.53873	COS	0.056796	0.792087
C154R021	Kruppel like factor 18	klf18	2.08463	1.79478	1.40795	1.21219	2.52697	COS	0.153623	0.473566
C007R019	---NA---	-	1.52449	1.42686	1.7688	1.65553	2.52384	COS	0.408411	0.0475511
C029R105	Uncharacterized	loc106612654	1.2285	1.42232	1.77125	2.0507	2.51929	COS ∩ ASAL(lice)	0.0418946	0.845887
C021R083	keratin 8	krt8	2.83193	2.77429	-1.10277	-1.12568	2.51575	COS ∩ Lice(ASAL)	-0.243718	0.251118
C123R020	acyl-CoA synthetase short-chain family member 1	acss1	-1.10447	1.73007	1.45284	2.7761	2.51352	COS ∩ ASAL(lice)	-0.180072	0.399793
C163R091	SH3 and PX domains 2A	sh3pxd2a	1.12635	1.44505	1.73916	2.23126	2.51318	COS ∩ ASAL(lice)	-0.0470641	0.827134
C044R019	catenin beta 1	ctnnb1	2.25957	2.89448	-1.15203	1.11194	2.5125	COS ∩ Lice(ASAL)	-0.085492	0.691225
C189R001	Uncharacterized	loc106579133	1.33225	1.24055	2.02031	1.88126	2.50631	COS	-0.00850079	0.968553
C117R097	inhibitor of DNA binding 1, HLH protein	id1	1.5048	1.89155	1.3222	1.66202	2.50101	COS ∩ ASAL(lice)	0.142459	0.50666
C124R029	suppressor of cytokine signaling 3	socs3	-1.45829	1.85104	1.34868	3.64056	2.49646	COS ∩ ASAL(lice)	-0.094961	0.65894
C185R165	chemerin chemokine-like receptor 1	cmklr1	1.88949	1.5049	1.65551	1.31855	2.49138	COS	0.0258867	0.904429
C215R002	transmembrane protease, serine 9	tmprss9	2.06471	1.53248	1.62404	1.2054	2.4888	COS ∩ Lice(PBS)	0.238303	0.262131
C213R003	Fc fragment of IgG receptor Ia	fcgr1a	-1.04983	1.12681	2.20831	2.61234	2.48836	COS ∩ ASAL(lice) ∩ ASAL(no lice)	-0.0375122	0.861848
C233R142	complement factor D	cfd	2.22503	2.05676	1.20297	1.112	2.47423	COS	0.30682	0.144756
C232R097	complement C1q like 4	c1ql4	2.13165	1.74194	1.42025	1.1606	2.474	COS	0.177164	0.407574
C026R145	REL proto-oncogene, NF-kB subunit	rel	-1.12991	1.47095	1.68185	2.79532	2.47393	COS ∩ ASAL(lice)	-0.0478175	0.824409
C045R026	inhibitor of DNA binding 1, HLH protein	id1	1.54658	1.81813	1.36049	1.59937	2.47354	COS	0.185475	0.38556
C152R064	pleckstrin homology and FYVE domain containing 1	plekhf1	1.96102	1.40531	1.75873	1.26034	2.47156	COS ∩ Lice(PBS)	0.452561	0.0263821
C182R066	calreticulin 3 B	calr3b	2.3466	2.22677	1.10955	1.05289	2.47071	COS	-0.312608	0.136943
C113R126	ETS variant 6	etv6	1.41722	2.35256	1.04594	1.73625	2.46064	COS ∩ Lice(ASAL)	-0.0596246	0.78197
C102R169	ankyrin repeat and IBR domain containing 1	ankib1	1.75722	1.01738	2.41686	1.39929	2.45886	COS	-0.138734	0.51795
C172R005	lysozyme	lyz	1.45592	1.70908	1.4387	1.68886	2.45885	COS ∩ ASAL(lice)	-0.217014	0.308395
C253R139	coagulation factor III, tissue factor	f3	1.33146	1.3917	1.76406	1.84388	2.45504	COS	0.296811	0.159007
C211R164	major histocompatibility complex, class I, A	hla-a	1.92766	-1.06367	2.6046	1.2703	2.4487	COS	0.564618	0.00404842
C156R140	lymphocyte cytosolic protein 1	lcp1	1.90864	2.0639	1.18528	1.28169	2.44629	COS	0.226102	0.288066
C133R149	hemagglutinin/amebocyte aggregation factor-like	haaf	1.36094	1.47511	1.65726	1.79629	2.44464	COS	0.295728	0.160605
C130R022	periostin	postn	2.58577	1.80186	1.35468	-1.05933	2.44095	COS ∩ Lice(PBS)	-0.129967	0.544986
C155R025	vascular cell adhesion molecule 1	vcam1	1.55466	1.4197	1.71676	1.56773	2.43729	COS	-0.0271179	0.899905
C205R051	Uncharacterized	loc106606767	2.16144	1.90378	1.28016	1.12756	2.43714	COS	0.316659	0.131657
C035R015	anoctamin 1	ano1	2.07319	1.11339	2.18824	1.17517	2.43635	COS ∩ Lice(PBS)	0.266976	0.207262
C098R049	glutathione S-transferase theta 2B (gene/pseudogene)	gstt2b	2.57681	1.6926	1.43741	-1.05912	2.43297	COS ∩ Lice(PBS)	-0.416514	0.0429049
C130R089	Uncharacterized	loc106597628	1.75848	1.21287	2.00419	1.38234	2.43082	COS	0.037033	0.863597
C226R154	hematopoietically expressed homeobox	hhex	1.52323	1.3412	1.81104	1.59462	2.42897	COS	-0.186915	0.381817
C202R144	cytoglobin	cygb	1.78634	2.43488	-1.00446	1.35699	2.42406	COS	0.451325	0.0268477
C178R134	cleavage and polyadenylation specific factor 6	cpsf6	2.15748	2.83101	-1.16807	1.12338	2.42367	COS ∩ Lice(ASAL)	-0.1542	0.471884
C232R018	fibrillin 1	fbn1	1.90893	2.08087	1.16342	1.26821	2.42093	COS ∩ Lice(ASAL) ∩ Lice(PBS)	0.1126	0.600383
C206R165	phospholipid phosphatase 3	plpp3	1.54328	1.77837	1.35442	1.56074	2.40866	COS	-0.143039	0.504913
C221R008	nuclear factor kappa B subunit 2	nfkb2	-1.04968	1.28357	1.86996	2.51946	2.40022	COS ∩ ASAL(lice)	0.126481	0.555914
C058R120	protein kinase C substrate 80K-H	prkcsh	1.24244	1.67394	1.43356	1.93144	2.39969	COS	0.0506066	0.814336
C173R106	Uncharacterized	loc106606767	2.33854	1.91715	1.24928	1.02416	2.39505	COS	0.362601	0.0816182
C124R035	GTPase, IMAP family member 7	gimap7	1.39497	-1.4889	3.55607	1.71215	2.38839	COS	0.684148	0.00022722
C047R013	hematopoietically expressed homeobox	hhex	1.47503	1.40385	1.70039	1.61833	2.38709	COS ∩ ASAL(lice) ∩ Lice(PBS)	0.140695	0.511991
C069R075	interleukin 13 receptor subunit alpha 2	il13ra2	2.34375	2.055	1.16149	1.01839	2.38686	COS ∩ Lice(ASAL)	0.463159	0.0226503
C019R068	Fc fragment of IgE receptor Ig	fcer1g	2.21204	1.68269	1.41774	1.07847	2.38563	COS ∩ Lice(PBS)	0.104522	0.626932
C202R025	glutathione S-transferase theta 2B (gene/pseudogene)	gstt2b	2.43637	1.61085	1.48073	-1.02144	2.38524	COS ∩ Lice(PBS)	-0.475745	0.0187848
C217R165	olfactomedin 3	olfm3	2.30211	1.39778	1.70162	1.03317	2.37848	COS ∩ Lice(PBS)	0.456384	0.0249831
C193R048	coagulation factor VIII	f8	1.35863	1.4952	1.58932	1.74909	2.37635	COS	-0.196763	0.356773
C250R144	Fc fragment of IgE receptor Ig	fcer1g	2.2217	1.72606	1.37667	1.06955	2.37622	COS ∩ Lice(PBS)	0.00031145	0.998848
C141R114	beta-2-microglobulin	b2m	1.55772	1.53388	1.5438	1.52018	2.36801	COS	0.530542	0.00765113
C040R038	Pim-2 proto-oncogene, serine/threonine kinase	pim2	1.24865	1.37982	1.71139	1.89118	2.36142	COS ∩ ASAL(lice)	0.114346	0.594708
C123R074	ring finger protein 144A	rnf144a	1.10826	1.27396	1.85236	2.12931	2.35983	COS	0.193811	0.364176
C019R054	cathepsin L	ctsl	1.77752	1.95772	1.19912	1.32069	2.34754	COS	0.200044	0.348647
C221R166	olfactomedin 3	olfm3	2.27935	1.40958	1.66089	1.02711	2.34115	COS ∩ Lice(PBS)	0.445387	0.0291772
C027R105	calumenin	calu	2.31723	2.06945	1.13125	1.01029	2.34107	COS	0.213339	0.316859
C170R136	integrin subunit beta 3	itgb3	1.97767	2.38568	-1.02138	1.18106	2.33574	COS	-0.208498	0.328223
C246R086	neurogranin	nrgn	1.86124	1.34952	1.72688	1.2521	2.33046	COS ∩ Lice(PBS)	0.305091	0.14715
C154R133	histone H1	h1-0	2.18679	1.70583	1.36169	1.0622	2.32281	COS ∩ Lice(PBS)	-0.227346	0.285351
C085R023	ADAM metallopeptidase with thrombospondin type 1 motif 1	adamts1	1.04342	1.62835	1.42452	2.22311	2.31962	COS ∩ ASAL(lice)	0.370913	0.0743643
C052R108	complement C1q like 2	c1ql2	1.85485	1.20672	1.92049	1.24943	2.3175	COS ∩ Lice(PBS)	-0.0299777	0.88941
C213R054	cyclin dependent kinase inhibitor 2B	cdkn2b	1.97769	1.43218	1.61193	1.16731	2.30858	COS ∩ Lice(PBS)	0.00979558	0.963767
C080R044	nuclear factor kappa B subunit 2	nfkb2	-1.06058	1.18854	1.93752	2.44232	2.30282	COS ∩ ASAL(lice)	0.146755	0.493794
C189R008	interferon regulatory factor 1 A	irf1a	1.14008	1.37067	1.67748	2.01677	2.29928	COS	0.2317	0.275973
C098R126	LY6/PLAUR domain containing 2	lypd2	3.41862	1.85076	1.24233	-1.48683	2.29926	Lice(PBS)	-0.0850885	0.692612
C252R083	dipeptidyl peptidase like 6	dpp6	-1.32162	1.24967	1.83927	3.03771	2.29848	COS ∩ ASAL(lice)	0.114837	0.593116
C262R115	interferon regulatory factor 1 A	irf1a	1.0587	1.27808	1.79475	2.16665	2.29383	COS ∩ ASAL(lice)	0.225464	0.289466
C004R144	SRSF protein kinase 1	srpk1	1.23616	1.52633	1.50278	1.85554	2.29375	COS	0.096451	0.653911
C071R117	RAB7A, member RAS oncogene family	rab7a	1.83003	1.78891	1.28199	1.25318	2.29336	COS	0.236915	0.265003
C166R055	Fc fragment of IgE receptor Ig	fcer1g	2.2428	1.63116	1.40371	1.0209	2.28968	COS ∩ Lice(PBS)	-0.0182765	0.93245
C042R137	nuclear factor kappa B subunit 2	nfkb2	-1.07192	1.25476	1.82474	2.45428	2.28961	COS ∩ ASAL(lice)	0.127642	0.552261
C127R032	enolase 1	eno1	2.70199	1.63629	1.39608	-1.1828	2.2844	COS	0.161721	0.450269
C117R102	myelin expression factor 2	myef2	1.91592	2.29198	-1.00565	1.18956	2.27911	COS ∩ Lice(ASAL)	-0.27135	0.199633
C259R085	sulfotransferase family 6B member 1	sult6b1	1.33454	1.62493	1.40231	1.70744	2.27866	COS ∩ ASAL(lice)	-0.160944	0.452477
C169R002	phosphogluconate dehydrogenase	pgd	2.24542	2.11008	1.07932	1.01427	2.27746	COS	-0.270959	0.200306
C262R065	Cholesterol 25-hydroxylase-like protein A	c25ha	-1.1067	1.66271	1.36854	2.51826	2.27547	COS ∩ ASAL(lice)	-0.124902	0.560896
C182R145	Growth-regulated alpha protein	groa	1.88745	1.98734	1.14488	1.20547	2.27527	COS	0.0711727	0.741038
C075R084	vascular cell adhesion molecule 1	vcam1	1.76628	1.01134	2.24871	1.28758	2.27422	COS	0.070799	0.742352
C241R024	epithelial membrane protein 2	emp2	2.07537	2.21617	1.02409	1.09357	2.26956	COS ∩ Lice(ASAL)	-0.129902	0.545186
C174R047	heat shock protein family A (Hsp70) member 4 like	hspa4l	1.54511	2.0685	1.09638	1.46777	2.26786	COS ∩ Lice(ASAL)	-0.323857	0.122632
C032R135	gelsolin	gsn	2.10495	2.00742	1.12973	1.07738	2.26784	COS	0.313701	0.135502
C136R168	IFNGR2-related protein	loc106581880	1.25961	1.50449	1.50589	1.79865	2.26559	COS ∩ ASAL(lice)	-0.0150099	0.944503
C122R086	GM2 ganglioside activator	gm2a	1.96122	1.59901	1.41574	1.15427	2.26378	COS ∩ Lice(PBS)	0.404675	0.0498212
C059R137	Cytochrome c oxidase subunit 6a, mitochondrial	cox6a	1.74111	2.03686	1.11118	1.29993	2.26332	COS	-0.642242	0.000715215
C170R085	NFKB inhibitor epsilon	nfkbie	1.37531	1.3364	1.69215	1.64428	2.26138	COS	0.176751	0.408685
C174R080	proteasome subunit alpha 7	psma7	2.15361	2.21728	1.01977	1.04991	2.2611	COS	-0.412026	0.045432
C029R096	signal peptide peptidase like 2A	sppl2a	1.7675	1.84621	1.22469	1.27923	2.26104	COS	0.0662514	0.758405
C208R056	Mediterranean fever	mefv	1.11549	1.5094	1.4973	2.02603	2.26002	COS ∩ ASAL(lice)	-0.0900304	0.675682
C073R127	mal, T-cell differentiation protein	mal	2.07575	1.49316	1.51221	1.08778	2.25797	COS	-0.434478	0.0338762
C144R017	cadherin 6	cdh6	1.33208	1.23148	1.83134	1.69304	2.25526	COS ∩ ASAL(lice)	-0.108467	0.613906
C185R057	heme oxygenase 1	hmox1	1.82612	1.23153	1.82994	1.2341	2.25362	COS	-0.138712	0.518015
C021R082	cyclin dependent kinase inhibitor 2B	cdkn2b	1.98598	1.49585	1.5051	1.13365	2.25141	COS ∩ Lice(PBS)	0.0198825	0.926529
C170R089	beta-2-microglobulin	b2m	1.61606	1.3821	1.62561	1.39027	2.24676	COS	0.447943	0.0281552
C188R159	endonuclease, poly(U) specific	endou	1.74762	1.8295	1.2276	1.28511	2.24589	COS	0.663857	0.000404648
C147R115	coatomer protein complex subunit gamma 2	copg2	2.27404	2.03032	1.10437	-1.01419	2.24222	COS ∩ Lice(ASAL) ∩ Lice(PBS)	-0.253099	0.232757
C223R003	complement C4B (Chido blood group)	c4b	2.03745	2.02458	1.10718	1.10018	2.24156	COS	0.207947	0.329532
C174R070	thrombospondin 1	thbs1	1.5959	1.30485	1.71764	1.4044	2.24127	COS	-0.0364955	0.865559
C058R127	desmin	des	2.4256	1.30457	1.71791	-1.08231	2.24114	Lice(PBS)	0.260484	0.218944
C180R035	Fc fragment of IgE receptor Ig	fcer1g	2.12979	1.66105	1.34811	1.05141	2.23928	COS ∩ Lice(PBS)	0.068006	0.7522
C120R108	Septin-8	septin8	-1.78943	1.60905	1.39054	4.00375	2.23745	COS ∩ ASAL(lice)	-0.193395	0.365226
C162R038	H2A histone family member X	h2afx	2.12457	1.67575	1.33173	1.0504	2.23164	COS ∩ Lice(PBS)	-0.6666	0.00037522
C129R153	cysteine rich secretory protein LCCL domain containing 2	crispld2	-1.13329	1.17577	1.89383	2.52351	2.22671	COS ∩ ASAL(lice)	-0.11574	0.590196
C154R165	cyclin dependent kinase inhibitor 2B	cdkn2b	1.9978	1.52552	1.45833	1.11358	2.22472	COS ∩ Lice(PBS)	-0.0292942	0.891917
C143R109	Fc fragment of IgE receptor Ig	fcer1g	2.16118	1.63188	1.36311	1.02927	2.22443	COS ∩ Lice(PBS)	0.0130729	0.951656
C227R129	pseudouridine-metabolizing bifunctional protein C1861.05-like	loc106561644	1.54664	1.08062	2.05717	1.43732	2.22302	COS	0.535949	0.006946
C166R034	Terminal nucleotidyltransferase 5C	tent5c	1.01778	1.48359	1.49746	2.18281	2.22161	COS ∩ ASAL(lice)	0.261032	0.217941
C058R050	SET domain bifurcated 1	setdb1	1.13976	1.47942	1.4993	1.9461	2.2181	COS ∩ ASAL(lice)	0.182391	0.393649
C103R033	interleukin 4 receptor	il4r	1.4109	2.01506	1.09927	1.56998	2.21509	COS	0.125755	0.558201
C151R114	Uncharacterized	loc106598826	2.21196	1.41873	1.56024	1.00073	2.21356	COS ∩ Lice(PBS)	0.496265	0.0136432
C193R062	solute carrier family 25 member 18	slc25a18	1.4889	1.8209	1.21479	1.48566	2.212	COS	-0.096707	0.653049
C011R039	transmembrane protein 150C	tmem150c	-1.22698	-1.00198	2.21632	2.714	2.21194	COS	0.0880557	0.682429
C240R063	arachidonate 5-lipoxygenase activating protein	alox5ap	1.29613	1.6452	1.34435	1.70642	2.21173	COS ∩ ASAL(lice)	-0.119359	0.578544
C222R103	deoxyribonuclease 1 like 3	dnase1l3	1.59583	1.71286	1.2909	1.38557	2.21113	COS	-0.380732	0.0664381
C134R048	E74 like ETS transcription factor 3	elf3	1.47999	1.6866	1.3103	1.49322	2.20996	COS	-0.154106	0.472159
C111R068	interleukin 1 receptor type 2	il1r2	-1.4293	1.5489	1.42637	3.15777	2.20931	COS ∩ ASAL(lice)	-0.275465	0.192631
C144R102	cathepsin B	ctsb	2.30931	2.79037	-1.2633	-1.04551	2.20878	COS ∩ Lice(ASAL)	-0.095244	0.657984
C185R047	complement C3d receptor 2	cr2	1.9202	1.44101	1.53178	1.14952	2.20732	COS ∩ Lice(PBS)	0.566637	0.00389031
C130R139	atypical chemokine receptor 3	ackr3	1.46733	1.30845	1.68685	1.5042	2.20715	COS	0.263333	0.213765
C243R102	G protein-coupled receptor 182	gpr182	1.49385	1.5505	1.4229	1.47686	2.20621	COS	-0.107503	0.61708
C252R096	C-C motif chemokine receptor 3	ccr3	1.2255	1.32493	1.66477	1.79984	2.2057	COS	0.0693008	0.74763
C226R150	cell death inducing DFFA like effector c	cidec	2.30986	1.39334	1.58224	-1.04775	2.20459	COS	-0.104153	0.628156
C199R015	C-type lectin domain family 11 member A	clec11a	1.8847	1.37048	1.60684	1.16843	2.20214	COS	0.117882	0.583285
C153R160	transmembrane protein 30B	tmem30b	2.09099	2.06332	1.06501	1.05092	2.19745	COS	0.127993	0.551162
C003R044	beta-2-microglobulin	b2m	1.97551	1.49522	1.46886	1.11174	2.19626	COS ∩ Lice(PBS)	0.33879	0.105355
C256R131	stomatin	stom	1.12684	1.32939	1.65201	1.94895	2.19617	COS ∩ ASAL(lice)	0.140837	0.511562
C214R116	cathepsin C	ctsc	1.52654	2.0928	1.04883	1.43789	2.195	COS	-0.0849793	0.692988
C009R025	phosphorylase, glycogen, muscle	pygm	1.74964	1.30756	1.67773	1.25382	2.19374	COS ∩ Lice(PBS)	0.102936	0.632199
C036R107	Tax1 binding protein 1	tax1bp1	1.60201	1.93865	1.13092	1.36856	2.19245	COS	0.302636	0.150597
C152R040	Uncharacterized	loc106577779	1.17421	1.70981	1.28021	1.86416	2.18892	COS	0.240374	0.257883
C080R079	cyclin dependent kinase inhibitor 2B	cdkn2b	1.93865	1.49812	1.46052	1.12864	2.18803	COS ∩ Lice(PBS)	0.0541587	0.801549
C096R048	Fc fragment of IgE receptor Ig	fcer1g	2.13231	1.62844	1.34167	1.02463	2.18483	COS ∩ Lice(PBS)	0.110096	0.608563
C003R129	C-type lectin domain family 4 member E	clec4e	1.37999	1.518	1.43796	1.58177	2.18282	COS	-0.494623	0.0140067
C195R159	peptidylprolyl isomerase B	ppib	1.99199	1.82064	1.19652	1.0936	2.17844	COS ∩ Lice(PBS)	-0.137437	0.521909
C243R111	major histocompatibility complex, class I, A	hla-a	1.61307	1.15782	1.87959	1.34913	2.17623	COS	0.407491	0.0481026
C225R100	inositol 1,4,5-trisphosphate receptor type 2	itpr2	2.31382	1.43349	1.51683	-1.06414	2.17436	COS	0.359918	0.0840703
C193R139	centrin 2	cetn2	2.64342	1.52266	1.42755	-1.21611	2.17367	COS ∩ Lice(PBS)	0.0387506	0.857332
C027R097	ependymin related 1	epdr1	3.61234	1.69061	1.28513	-1.66264	2.17265	COS ∩ Lice(PBS)	0.612473	0.00146573
C197R013	chromosome ssa16 open reading frame, human C2orf72	cssa16h2orf72	1.43511	1.28117	1.69476	1.51296	2.17127	COS	0.0200083	0.926065
C050R127	Fc fragment of IgE receptor Ig	fcer1g	2.11166	1.68079	1.29006	1.02683	2.16832	COS ∩ Lice(PBS)	0.00275845	0.989794
C217R087	HLA class II histocompatibility antigen gamma chain	cd74	1.77198	1.56187	1.38767	1.22313	2.16737	COS	0.580966	0.00291099
C126R076	thrombospondin 4	thbs4	2.39928	1.92282	1.12697	-1.10721	2.16696	Lice(PBS)	0.319318	0.128269
C247R043	SH2 domain containing 1A	sh2d1a	1.25865	1.35059	1.60325	1.72036	2.16532	COS	0.296383	0.159636
C187R109	GTPase, IMAP family member 7	gimap7	1.26176	-1.44898	3.13559	1.71507	2.164	COS	0.695277	0.000162393
C009R160	Tax1 binding protein 1	tax1bp1	1.5411	1.89171	1.1421	1.40193	2.16051	COS ∩ Lice(ASAL)	0.245127	0.2483
C064R111	Fc fragment of IgG receptor Ia	fcgr1a	1.04652	1.08583	1.9874	2.06206	2.15799	COS ∩ ASAL(lice) ∩ ASAL(no lice)	-0.0991026	0.644999
C005R058	ependymin related 1	epdr1	3.4703	1.7704	1.21758	-1.6099	2.1556	Lice(PBS)	0.612137	0.00147703
C035R103	Rho family GTPase 3	rnd3	1.49302	1.57907	1.36473	1.44339	2.15501	COS	0.50464	0.011908
C244R020	---NA---	-	1.26983	1.19674	1.80062	1.69698	2.15488	COS	-0.296857	0.158938
C210R072	centrin 2	cetn2	2.44732	1.50709	1.42941	-1.13604	2.15425	COS ∩ Lice(PBS)	-0.148953	0.487271
C074R111	glucose-6-phosphate isomerase	gpi	2.20899	2.42934	-1.12958	-1.02712	2.15066	COS ∩ Lice(ASAL)	-0.147712	0.490949
C062R050	complement C3d receptor 2	cr2	1.90924	1.50046	1.43289	1.1261	2.15	COS ∩ Lice(PBS)	0.573237	0.0034094
C256R080	GABA type A receptor-associated protein	gabarap	1.83279	1.63421	1.31529	1.17278	2.14946	COS	-0.720105	7.25975e-05
C119R108	protein kinase C delta	prkcd	1.61293	1.26086	1.7042	1.3322	2.14875	COS	-0.0101495	0.962458
C235R104	NADH dehydrogenase, subunit 5 (complex I)	nd5	1.80129	2.52473	-1.17589	1.19197	2.14708	COS	-0.271062	0.200129
C229R104	microtubule associated protein 1 light chain 3 beta	map1lc3b	2.00693	1.49436	1.43661	1.0697	2.14682	COS ∩ Lice(PBS)	0.371278	0.0740577
C025R084	phospholipase A2 inhibitor 31 kDa subunit-like	loc106575194	-1.01166	-1.19932	2.57108	2.16879	2.14379	COS ∩ ASAL(no lice)	0.129009	0.547979
C023R090	HCK proto-oncogene, Src family tyrosine kinase	hck	1.01355	1.32583	1.61641	2.11443	2.14309	COS ∩ ASAL(lice)	-0.0134801	0.950152
C256R008	---NA---	-	1.94481	1.58784	1.34873	1.10117	2.14157	COS ∩ Lice(PBS)	0.39857	0.0537115
C175R144	dual specificity phosphatase 23	dusp23	2.38995	1.50543	1.42111	-1.11712	2.13938	COS ∩ Lice(PBS)	0.307928	0.143237
C247R123	PDZ and LIM domain 4	pdlim4	-1.0184	1.60802	1.3299	2.17787	2.13852	COS	-0.336889	0.107449
C257R046	nucleoredoxin-like 2	nxnl2	2.41407	1.31985	1.61953	-1.12937	2.13754	COS ∩ Lice(PBS)	0.652511	0.000548647
C181R164	extracellular matrix protein 2	ecm2	1.98424	1.52349	1.40261	1.07691	2.13685	COS ∩ Lice(PBS)	0.512438	0.0104598
C134R073	calpain small subunit 1	capns1	1.99859	1.58397	1.34815	1.06847	2.13544	COS ∩ Lice(PBS)	-0.0967027	0.653064
C194R139	heterogeneous nuclear ribonucleoprotein A1	hnrnpa1	1.7567	1.76549	1.2086	1.21465	2.13378	COS	-0.34728	0.0963711
C173R110	Arginine methyltransferase 2, isoform A	art2	2.39431	1.50115	1.41686	-1.12571	2.12692	COS ∩ Lice(PBS)	-0.215536	0.311782
C108R029	ral guanine nucleotide dissociation stimulator like 1	rgl1	1.48411	1.37344	1.54709	1.43172	2.12483	COS ∩ Lice(PBS)	0.216474	0.30963
C223R127	DEAD-box helicase 5	ddx5	1.2053	2.2259	-1.04763	1.76279	2.12469	COS	-0.123746	0.564555
C121R034	WD repeat domain 45	wdr45	1.80662	1.58184	1.34241	1.17538	2.12347	COS	0.366654	0.0780175
C058R118	Cholesterol 25-hydroxylase-like protein A	c25ha	-1.15154	1.6137	1.31384	2.44145	2.12015	COS ∩ ASAL(lice)	-0.111987	0.602381
C189R081	cytokine like 1	cytl1	2.64148	1.45451	1.45745	-1.24606	2.11987	COS ∩ Lice(PBS)	0.0392088	0.855663
C094R122	apolipoprotein H	apoh	1.48989	1.49595	1.41551	1.42127	2.11754	COS	-0.214143	0.314994
C059R085	SH3 and PX domains 2A	sh3pxd2a	-1.05827	1.16438	1.81481	2.23625	2.11313	COS ∩ ASAL(lice) ∩ ASAL(no lice)	-0.0275364	0.898369
C033R159	deltex E3 ubiquitin ligase 3L	dtx3l	1.98492	1.77151	1.19021	1.06225	2.10848	Lice(PBS)	0.194231	0.363116
C033R041	C-type lectin domain family 3 member B	clec3b	2.25313	1.4775	1.42695	-1.06869	2.10831	COS	0.506295	0.0115876
C101R050	Cholesterol 25-hydroxylase-like protein A	c25ha	-1.09713	1.56473	1.34603	2.31075	2.10617	COS ∩ ASAL(lice)	-0.125741	0.558246
C175R022	cytokine like 1	cytl1	2.36886	1.60393	1.3116	-1.12603	2.10373	Lice(PBS)	0.019121	0.929336
C264R067	reversion inducing cysteine rich protein with kazal motifs	reck	1.9547	1.51687	1.38594	1.0755	2.10229	COS	0.357831	0.0860154
C218R002	stress associated endoplasmic reticulum protein 1	serp1	1.8882	1.51763	1.3852	1.11335	2.10223	COS ∩ Lice(PBS)	-0.295983	0.160228
C210R061	chemerin chemokine-like receptor 1	cmklr1	1.38769	1.27651	1.6464	1.5145	2.10165	COS	-0.135136	0.528966
C230R092	Glutathione S-transferase A	gsta	1.84487	1.65882	1.2648	1.13725	2.09809	COS	0.0351487	0.870479
C087R055	endonuclease, poly(U) specific	endou	1.73318	1.65448	1.26714	1.2096	2.09645	COS	0.61796	0.00129105
C229R006	HCK proto-oncogene, Src family tyrosine kinase	hck	-1.00146	1.33002	1.57609	2.09928	2.09622	COS ∩ ASAL(lice)	-0.00193244	0.99285
C168R159	interferon regulatory factor 1	irf1	1.18772	1.26813	1.65123	1.76303	2.09398	COS	0.31225	0.137417
C159R030	sulfotransferase family 6B member 1	sult6b1	1.1037	1.40221	1.49333	1.89722	2.09396	COS ∩ ASAL(lice)	-0.263499	0.213464
C226R007	solute carrier family 51 alpha subunit	slc51a	1.33399	1.76279	1.18644	1.56781	2.09144	COS	0.225556	0.289263
C009R109	Uncharacterized	loc106583450	1.69089	-1.30092	2.72044	1.23673	2.09116	COS ∩ ASAL(no lice)	0.362755	0.0814799
C016R075	beta-2-microglobulin	b2m	1.98972	1.35802	1.53971	1.05088	2.09096	COS ∩ Lice(PBS)	0.0992799	0.644405
C061R058	RAB27B, member RAS oncogene family	rab27b	1.73363	1.73645	1.20154	1.2035	2.08641	COS	-0.126318	0.556425
C228R030	Uncharacterized	loc106567173	1.56929	1.41673	1.47106	1.32805	2.08409	COS	0.609764	0.00155915
C231R170	HtrA serine peptidase 1	htra1	1.48226	1.44446	1.44163	1.40487	2.08238	COS ∩ Lice(PBS)	0.392453	0.0578425
C148R167	fibrillin 1	fbn1	1.87874	1.72678	1.2038	1.10643	2.07869	COS ∩ Lice(PBS)	0.313922	0.135212
C138R098	cytokine like 1	cytl1	2.37297	1.62962	1.27551	-1.14163	2.07859	Lice(PBS)	0.0109733	0.959413
C262R045	thymidine kinase 1	tk1	1.09433	1.26137	1.64772	1.89922	2.07838	COS	-0.115943	0.589539
C083R050	mediator complex subunit 30	med30	-1.23466	1.41366	1.46896	2.56391	2.07662	COS ∩ ASAL(lice) ∩ Lice(PBS)	-0.21231	0.319254
C237R061	zinc finger AN1-type containing 5	zfand5	1.79797	1.85357	1.12018	1.15482	2.07633	COS	0.363435	0.0808677
C166R115	cytokine like 1	cytl1	2.32342	1.62719	1.27578	-1.11922	2.07594	Lice(PBS)	0.0210818	0.92211
C208R005	H2A histone family member V	h2afv	2.12456	1.43358	1.44754	-1.0238	2.07517	COS ∩ Lice(PBS)	-0.457317	0.0246506
C031R001	inhibitor of DNA binding 1, HLH protein	id1	1.38474	1.53847	1.34885	1.49859	2.07516	COS	0.189794	0.374394
C039R032	phosphogluconate dehydrogenase	pgd	1.90107	1.96728	1.05466	1.09139	2.0748	COS	-0.265753	0.209429
C152R117	NFKB inhibitor alpha	nfkbia	1.11424	1.04348	1.98804	1.86178	2.07447	COS	0.187385	0.3806
C197R072	endonuclease domain containing 1	endod1	1.26394	1.18294	1.75357	1.64119	2.07437	COS ∩ ASAL(lice)	-0.0932219	0.664827
C175R070	ependymin related 1	epdr1	3.48998	1.68508	1.23072	-1.68284	2.07386	Lice(PBS)	0.614049	0.00141361
C240R048	glutamic--pyruvic transaminase 2	gpt2	2.4939	1.07277	1.93024	-1.20437	2.0707	COS	0.650705	0.000575241
C183R006	solute carrier family 29 member 1 (Augustine blood group)	slc29a1	1.82172	1.45414	1.42366	1.1364	2.07021	COS ∩ Lice(PBS)	0.60782	0.0016293
C137R125	matrix metallopeptidase 14	mmp14	-1.0879	1.47837	1.3997	2.25118	2.06928	COS ∩ ASAL(lice)	-0.370805	0.0744551
C045R020	junction plakoglobin	jup	1.34933	1.3773	1.50142	1.53254	2.0679	COS ∩ ASAL(lice)	0.223784	0.29317
C200R139	septin-10	septin10	2.0315	2.06189	1.00265	1.01765	2.06736	COS ∩ Lice(ASAL)	-0.0266168	0.901746
C017R165	annexin A4	anxa4	1.87668	1.76959	1.1681	1.10143	2.06704	COS	0.0825545	0.70135
C011R054	centrin 2	cetn2	2.50625	1.52021	1.35937	-1.21278	2.06653	COS ∩ Lice(PBS)	0.076947	0.720816
C213R136	Uncharacterized	loc115182599	1.28578	1.27603	1.61865	1.60637	2.06543	COS	0.00122109	0.995482
C246R064	immunoglobulin heavy constant mu	ighm	2.07041	1.91605	1.07684	-1.00345	2.06328	COS	0.357321	0.0864957
C099R111	olfactomedin 4	olfm4	1.73352	1.35675	1.51976	1.18945	2.06194	COS	-0.129404	0.546743
C263R035	charged multivesicular body protein 2A	chmp2a	1.95841	1.80318	1.14261	1.05204	2.06033	COS	-0.14348	0.503586
C238R090	succinate-CoA ligase alpha subunit	suclg1	2.62437	-1.23291	2.53846	-1.27464	2.05892	COS	0.21124	0.321757
C241R131	Guanine nucleotide binding protein, gamma subunit	gng1	2.18318	1.67758	1.22696	-1.06066	2.05831	COS ∩ Lice(PBS)	-0.0915725	0.670429
C071R051	heme oxygenase 1	hmox1	1.77371	1.16759	1.7615	1.15955	2.05671	COS	-0.0796675	0.71135
C113R072	chemerin chemokine-like receptor 1	cmklr1	1.41813	1.29309	1.58978	1.4496	2.05573	COS	0.0363858	0.86596
C210R126	Glutathione S-transferase A	gsta	1.78234	1.60395	1.28021	1.15208	2.0534	COS	-0.0270629	0.900108
C123R116	ETS variant 6	etv6	1.40678	1.91082	1.07411	1.45895	2.05242	COS ∩ Lice(ASAL)	-0.0936111	0.663508
C257R051	defective in cullin neddylation 1 domain containing 5	dcun1d5	1.48515	1.70458	1.20279	1.3805	2.05025	COS	0.13601	0.52628
C235R039	sushi repeat containing protein, X-linked 2	srpx2	2.32039	1.49571	1.37006	-1.13233	2.04922	COS ∩ Lice(PBS)	0.308851	0.141979
C008R030	matrix metallopeptidase 2	mmp2	2.07804	1.60181	1.27803	-1.01509	2.04716	COS	0.3167	0.131604
C089R005	coagulation factor III, tissue factor	f3	1.2595	1.23652	1.65492	1.62471	2.04633	COS	0.324282	0.122113
C145R015	tubulin alpha 4a	tuba4a	1.85568	1.83271	1.11485	1.10106	2.04321	COS	-0.337567	0.106699
C211R110	complement factor H	cfh	1.52443	1.44653	1.41181	1.33966	2.04223	COS	-0.386434	0.0621421
C239R132	digestive organ expansion factor homolog (zebrafish)	diexf	1.00134	1.16941	1.74579	2.03882	2.04155	COS ∩ ASAL(lice)	-0.303477	0.14941
C193R045	ELOVL fatty acid elongase 6	elovl6	1.5285	1.63682	1.246	1.3343	2.03949	COS	-0.253435	0.232117
C021R100	interferon regulatory factor 1	irf1	1.12027	1.2396	1.64401	1.81912	2.03791	COS	0.325723	0.120368
C021R142	immunoglobulin heavy constant mu	ighm	2.19867	1.78627	1.13993	-1.07978	2.03622	COS	0.318109	0.129802
C204R103	cytochrome P450 2M1-like	cyp2m1	1.69276	2.23828	-1.09956	1.20254	2.03562	COS	-0.503056	0.0122215
C016R139	non imprinted in Prader-Willi/Angelman syndrome 2	nipa2	1.58498	2.16774	-1.06542	1.2837	2.03464	COS ∩ Lice(ASAL)	-0.184685	0.387624
C204R116	cytidine/uridine monophosphate kinase 1	cmpk1	1.8131	1.78325	1.14075	1.12197	2.03424	COS	-0.307699	0.143549
C218R150	actinin alpha 1	actn1	1.91812	1.64966	1.23279	1.06025	2.03368	COS	-0.620908	0.00120482
C170R142	HtrA serine peptidase 1	htra1	1.48126	1.47075	1.38202	1.37222	2.03262	COS ∩ Lice(PBS)	0.384488	0.0635834
C054R053	Rho family GTPase 3	rnd3	1.43316	1.57272	1.2923	1.41815	2.03243	COS	0.364452	0.0799587
C207R100	defective in cullin neddylation 1 domain containing 5	dcun1d5	1.524	1.73397	1.17118	1.33253	2.03079	COS	0.069912	0.745475
C053R168	mitogen-activated protein kinase kinase kinase MLT-like	map3k20	1.5207	2.36906	-1.16696	1.33499	2.03012	COS ∩ Lice(ASAL)	-0.159398	0.456889
C141R080	tryptophan rich basic protein	wrb	1.61907	1.4736	1.37586	1.25224	2.02746	COS	0.202009	0.343834
C008R044	chemerin chemokine-like receptor 1	cmklr1	1.43054	1.28818	1.57341	1.41684	2.02685	COS	0.063386	0.76857
C161R001	complement C1q B chain	c1qb	2.21764	1.21192	1.67114	-1.09498	2.02528	COS ∩ Lice(PBS)	0.293661	0.163689
C075R022	latexin	lxn	2.06451	1.84941	1.09413	-1.02027	2.02349	COS ∩ Lice(PBS)	0.0742662	0.730183
C042R126	osteoglycin	ogn	2.51938	1.65936	1.21868	-1.24585	2.02222	Lice(PBS)	0.1456	0.497237
C139R061	regulator of G-protein signaling 5	rgs5	2.63789	1.19292	1.695	-1.30459	2.022	COS ∩ Lice(PBS)	0.0388178	0.857087
C161R112	proteasome subunit beta 5	psmb5	2.36096	1.59384	1.26846	-1.1678	2.02172	COS	-0.15234	0.477311
C194R019	tryptophan rich basic protein	wrb	1.61346	1.41338	1.42998	1.25266	2.02111	COS	0.229587	0.2805
C015R112	aquaporin 3 (Gill blood group)	aqp3	1.38062	1.34774	1.49882	1.46312	2.02002	COS	-0.652552	0.000548056
C092R099	lipopolysaccharide induced TNF factor	litaf	1.54232	1.48723	1.358	1.30949	2.01965	COS	0.221711	0.297781
C073R121	coagulation factor XIII A chain	f13a1	1.74921	1.32177	1.52788	1.15453	2.01951	COS	0.57698	0.00315967
C113R120	transmembrane protein 116	tmem116	1.6649	1.45439	1.38813	1.21263	2.0189	COS	0.120727	0.574166
C229R166	thymidine kinase 1	tk1	1.09242	1.30793	1.5431	1.84753	2.01827	COS ∩ ASAL(lice)	-0.249782	0.239145
C190R035	tryptophan rich basic protein	wrb	1.57455	1.43612	1.40483	1.28132	2.0175	COS	0.152928	0.475591
C102R018	gelsolin	gsn	2.02615	2.22873	-1.10475	-1.00433	2.0174	COS ∩ Lice(ASAL)	0.353129	0.090522
C173R105	lysozyme	lyz	1.3239	1.41552	1.42201	1.52042	2.01288	COS	-0.340411	0.103593
C229R020	tryptophan rich basic protein	wrb	1.61498	1.48316	1.35709	1.24632	2.01278	COS	0.210946	0.322446
C259R045	Uncharacterized	loc106568918	2.05045	1.40609	1.43131	-1.01883	2.01255	COS ∩ Lice(PBS)	0.414374	0.0440959
C222R057	decorin	dcn	2.15609	1.62533	1.23791	-1.07161	2.01202	Lice(PBS)	0.522357	0.00883118
C148R003	thymidine kinase 1	tk1	1.11385	1.36453	1.47185	1.80311	2.00839	COS	-0.15142	0.480008
C125R023	IFI30, lysosomal thiol reductase	ifi30	1.81108	1.53417	1.30891	1.10878	2.0081	COS ∩ Lice(PBS)	0.126238	0.556679
C144R013	thymidine kinase 1	tk1	1.13708	1.36507	1.4698	1.76449	2.00638	COS	-0.153758	0.473172
C179R123	spondin 1	spon1	1.89523	1.46595	1.3669	1.05729	2.00381	COS	0.103381	0.630718
C216R102	solute carrier family 3 member 2	slc3a2	-1.01542	1.24092	1.61461	2.03449	2.00361	COS ∩ ASAL(lice)	0.0580372	0.787644
C008R069	tryptophan rich basic protein	wrb	1.59998	1.3704	1.46126	1.25159	2.00252	COS	0.319728	0.127752
C034R049	Uncharacterized	loc106567265	-1.86235	1.84472	1.08465	3.72633	2.00087	ASAL(lice)	-0.122531	0.568413
C057R159	Glutathione S-transferase A	gsta	1.80193	1.57536	1.26917	1.10959	1.9994	COS	-0.0724395	0.736586
C072R008	transmembrane protein with EGF like and two follistatin like domains 1	tmeff1	1.19462	1.21099	1.65035	1.67297	1.99857	COS	0.104066	0.628444
C191R144	growth hormone receptor isoform 1 precursor	ghr1	1.03806	1.35457	1.47477	1.92443	1.99768	COS ∩ ASAL(lice)	0.130577	0.543082
C166R112	Pim-2 proto-oncogene, serine/threonine kinase	pim2	1.24219	1.47938	1.34998	1.60774	1.99713	COS ∩ ASAL(lice)	-0.0414599	0.847468
C047R136	fibulin 1	fbln1	1.73757	1.6161	1.23567	1.14929	1.99697	COS	-0.504412	0.0119527
C259R047	LYN proto-oncogene, Src family tyrosine kinase	lyn	1.17429	1.19365	1.66917	1.69668	1.9924	COS ∩ ASAL(lice)	-0.0179643	0.933601
C202R096	mitochondrial pyruvate carrier 1	mpc1	2.66951	1.40721	1.41519	-1.34047	1.99146	COS ∩ Lice(PBS)	-0.0448775	0.835056
C092R051	aquaporin 3 (Gill blood group)	aqp3	1.43599	1.3107	1.51929	1.38674	1.99133	COS	-0.616921	0.00132268
C066R133	Uncharacterized	loc106592955	-1.36182	1.23693	1.60948	2.71113	1.99082	COS ∩ ASAL(lice)	-0.356885	0.0869083
C120R148	integrin subunit alpha V	itgav	1.58439	2.41224	-1.21308	1.25508	1.98853	COS ∩ Lice(ASAL)	-0.104066	0.628443
C242R076	beta-1,4-galactosyltransferase 4	b4galt4	1.12256	1.38907	1.43154	1.77141	1.98851	COS	0.126573	0.555622
C139R092	deoxycytidine kinase	dck	1.13408	1.62022	1.22719	1.75324	1.98831	COS ∩ ASAL(lice)	0.0668286	0.756362
C225R026	fibronectin 1	fn1	1.43962	1.72594	1.15189	1.38099	1.9881	COS	-0.135153	0.528914
C238R169	cytosolic iron-sulfur assembly component 1	ciao1	1.99101	2.06543	-1.03919	-1.00175	1.98754	COS ∩ Lice(ASAL)	-0.159454	0.45673
C090R019	Uncharacterized	loc106568918	2.10886	1.40892	1.40938	-1.06203	1.98569	COS ∩ Lice(PBS)	0.416005	0.043186
C047R058	Uncharacterized	loc115177756	1.7056	-1.03898	2.06208	1.16365	1.98472	ASAL(no lice)	-0.130092	0.544596
C229R145	microtubule associated protein RP/EB family member 3	mapre3	1.83544	1.90768	1.03807	1.07893	1.98032	COS	-0.261697	0.216729
C228R028	Uncharacterized	loc106606767	2.00497	1.95868	1.00985	-1.01365	1.97797	COS	0.408381	0.0475686
C265R105	otoraplin	otor	2.07429	1.36661	1.44702	-1.04894	1.97751	Lice(PBS)	0.606405	0.00168203
C166R143	MRS2, magnesium transporter	mrs2	-1.12761	1.74196	1.13442	2.22829	1.97612	COS	-0.352305	0.091329
C046R054	insulin degrading enzyme	ide	1.16105	1.35527	1.45799	1.70187	1.97597	COS ∩ ASAL(lice)	0.0642535	0.765489
C175R134	RAB7A, member RAS oncogene family	rab7a	1.66432	1.83555	1.07536	1.186	1.97388	COS ∩ Lice(ASAL)	0.0669018	0.756103
C220R160	dehydrogenase/reductase 13	dhrs13	1.663	1.60552	1.22932	1.18683	1.9737	COS	-0.0934541	0.66404
C086R057	tubulin polymerization promoting protein family member 3	tppp3	2.48539	1.25791	1.5681	-1.26	1.97254	COS ∩ Lice(PBS)	0.640353	0.000750183
C051R060	Fc fragment of IgE receptor Ig	fcer1g	1.65337	1.46017	1.34937	1.19168	1.9703	COS ∩ Lice(PBS)	0.246431	0.245713
C222R095	t-complex 1	tcp1	2.08378	2.10735	-1.06996	-1.05799	1.96956	COS	-0.297359	0.158201
C082R047	myosin IE	myo1e	1.29306	-1.49515	2.94417	1.52285	1.96915	COS ∩ ASAL(no lice)	-0.00241183	0.991076
C146R149	chromosome 19 open reading frame 12	c19orf12	1.69722	1.46689	1.34118	1.15917	1.96736	COS	0.0208345	0.923021
C158R074	major histocompatibility complex, class II, DP alpha 1	hla-dpa1	1.54223	1.40568	1.399	1.27514	1.96656	COS	0.20982	0.325096
C019R159	inhibitor of DNA binding 1, HLH protein	id1	1.36308	1.44368	1.36084	1.44131	1.96462	COS	0.403342	0.050651
C168R116	Uncharacterized	loc106575663	1.57682	1.57638	1.246	1.24565	1.96417	COS ∩ Lice(PBS)	-0.692899	0.000174691
C151R121	cytidine monophosphate N-acetylneuraminic acid synthetase	cmas	2.2869	1.71771	1.14279	-1.16502	1.96298	COS ∩ Lice(PBS)	-0.133972	0.532552
C209R088	annexin A4	anxa4	1.66458	1.78607	1.09904	1.17926	1.96297	COS	-0.00227361	0.991587
C229R116	cathepsin L	ctsl	1.58341	1.77179	1.10665	1.23831	1.96076	COS	0.213174	0.317243
C226R030	NFKB inhibitor epsilon	nfkbie	1.18977	1.22165	1.60392	1.6469	1.95943	COS ∩ ASAL(lice)	0.196126	0.358363
C262R150	major histocompatibility complex, class II, DP alpha 1	hla-dpa1	1.82152	1.15572	1.69517	1.07555	1.95914	COS	0.771215	1.02729e-05
C050R100	complement C1q C chain	c1qc	1.97409	1.22901	1.59201	-1.00895	1.95659	COS ∩ Lice(PBS)	0.85474	1.05249e-07
C229R169	Uncharacterized	loc106606767	1.9715	1.70545	1.14707	-1.00779	1.95626	COS	0.269692	0.202502
C089R024	tetraspanin 13	tspan13	1.95647	1.95728	-1.00089	-1.00047	1.95554	COS ∩ Lice(ASAL)	-0.0589414	0.784411
C159R005	dynactin subunit 6	dctn6	1.71432	1.46509	1.33428	1.1403	1.95484	COS	0.229528	0.280627
C078R101	myelin expression factor 2	myef2	1.87901	2.15354	-1.10176	1.04025	1.95464	COS ∩ Lice(ASAL)	-0.191705	0.369512
C231R087	dehydrogenase/reductase 13	dhrs13	1.72007	1.63235	1.19649	1.13547	1.95309	COS	0.0432213	0.841066
C086R020	Uncharacterized	loc106567173	1.53156	1.30168	1.49985	1.27473	1.95232	COS	0.607389	0.00164521
C199R125	arylformamidase	afmid	1.3281	1.22008	1.59972	1.4696	1.95179	COS	0.192948	0.366356
C001R144	heme binding protein 1	hebp1	1.70153	1.4493	1.34601	1.14648	1.95078	COS	-0.00586695	0.978294
C192R162	microsomal glutathione S-transferase 3	mgst3	1.75111	1.34045	1.45239	1.11179	1.94687	COS ∩ Lice(PBS)	0.418139	0.0420179
C209R030	diacylglycerol lipase beta	daglb	1.47627	1.37918	1.40971	1.31699	1.94424	COS	-0.157644	0.461923
C189R150	calcium binding and coiled-coil domain 2	calcoco2	1.92895	1.52451	1.27391	1.00682	1.9421	COS ∩ Lice(PBS)	0.562234	0.004242
C214R160	Beta/gamma crystallin domain-containing protein 1	crybg1	-1.06433	1.72106	1.12836	2.06691	1.94198	COS	-0.48803	0.0155466
C166R101	Phospholipase A and acyltransferase 3	plaat3	2.61919	1.40895	1.37801	-1.34903	1.94154	COS ∩ Lice(PBS)	0.17293	0.419051
C144R033	structural maintenance of chromosomes 4	smc4	1.30512	1.56319	1.24149	1.48699	1.9407	COS	-0.261453	0.217173
C196R164	thrombospondin 2	thbs2	2.05606	1.48047	1.31037	-1.05985	1.93996	COS ∩ Lice(PBS)	0.385177	0.0630703
C096R092	tryptophan rich basic protein	wrb	1.56206	1.40489	1.38048	1.24158	1.93943	COS	0.187598	0.380049
C223R062	granulin precursor	grn	1.53699	1.31293	1.47717	1.26183	1.93942	COS	0.158735	0.458789
C244R017	cysteine and glycine rich protein 3	csrp3	1.86698	1.89909	1.02115	1.03871	1.93925	Lice(PBS)	-0.0958819	0.65583
C025R078	receptor activity modifying protein 1	ramp1	1.96608	1.27965	1.51505	-1.01411	1.93873	COS	0.457504	0.0245846
C260R038	filamin binding LIM protein 1	fblim1	1.71996	1.65337	1.17249	1.12709	1.93855	COS	-0.282284	0.181402
C105R065	death associated protein kinase 2	dapk2	1.57169	1.15987	1.66992	1.23235	1.93688	COS	0.175294	0.412621
C255R150	membrane spanning 4-domains A12	ms4a12	1.59045	1.31896	1.46834	1.21769	1.93667	COS ∩ Lice(PBS)	-0.00879838	0.967453
C135R059	WAS protein family member 2	wasf2	1.66679	1.43974	1.3447	1.16153	1.93603	COS ∩ Lice(PBS)	-0.0783967	0.715767
C121R089	ubiquitin conjugating enzyme E2 B	ube2b	1.53064	1.44236	1.34188	1.26449	1.93548	COS	0.200149	0.348389
C016R036	NAD kinase	nadk	-1.1695	1.27291	1.51905	2.26137	1.93362	COS ∩ ASAL(lice)	-0.12915	0.547536
C134R138	dynactin subunit 6	dctn6	1.74442	1.48793	1.29927	1.10823	1.93322	COS ∩ Lice(PBS)	0.294393	0.162593
C183R157	calcium binding and coiled-coil domain 1	calcoco1	1.88809	1.3098	1.47596	1.02389	1.9332	COS	0.549696	0.00539329
C251R078	glutamate-ammonia ligase	glul	1.48999	1.05574	1.83047	1.29699	1.9325	COS	0.451869	0.0266421
C174R077	cornifelin	cnfn	1.10206	1.2386	1.55924	1.75242	1.93128	COS	0.412786	0.0449959
C206R064	UDP glucuronosyltransferase family 2 member A2	ugt2a2	1.30868	1.54641	1.2487	1.47554	1.93101	COS	-0.294826	0.161946
C107R169	proteolipid protein 2	plp2	1.46976	2.11562	-1.09669	1.31252	1.9291	COS ∩ Lice(ASAL)	-0.235257	0.268461
C151R077	collagen type XI alpha 1 chain	col11a1	1.57504	1.8543	1.04006	1.22446	1.92858	COS ∩ Lice(PBS)	0.541218	0.00631176
C014R108	fibronectin type III domain containing 1	fndc1	2.12606	1.30749	1.47368	-1.1034	1.92683	Lice(PBS)	0.566863	0.00387292
C073R097	JunB proto-oncogene, AP-1 transcription factor subunit	junb	1.11822	1.92284	1.00168	1.72245	1.92608	COS	0.0500368	0.816392
C095R156	laminin subunit gamma 2	lamc2	1.31461	1.69022	1.13896	1.46438	1.92509	COS	-0.375449	0.0706182
C042R087	vascular cell adhesion molecule 1 B	vcam1b	1.50003	1.4218	1.35367	1.28307	1.92465	COS	0.323529	0.123033
C174R098	TATA-box binding protein associated factor 10	taf10	1.88568	1.64963	1.16646	1.02044	1.92422	COS ∩ Lice(PBS)	-0.0783002	0.716102
C148R137	activin A receptor like type 1	acvrl1	1.43738	1.25643	1.53073	1.33804	1.92327	COS	0.13485	0.529845
C261R101	tumor protein p53 inducible nuclear protein 2	tp53inp2	2.25853	1.03749	1.85307	-1.17476	1.92255	COS	0.428938	0.0364827
C091R002	Tax1 binding protein 1	tax1bp1	1.58633	1.90278	1.00937	1.21072	1.92061	COS ∩ Lice(ASAL)	0.193915	0.363915
C038R086	twist family bHLH transcription factor 2	twist2	1.67292	1.46004	1.31423	1.14699	1.91882	COS	0.461269	0.0232825
C048R065	tropomyosin 4	tpm4	2.01098	1.44553	1.32623	-1.04897	1.9171	Lice(PBS)	-0.408452	0.0475268
C035R078	immunoglobulin heavy constant mu	ighm	2.26327	1.70901	1.12168	-1.18065	1.91696	COS	0.395619	0.0556746
C076R102	cyclin G2	ccng2	1.77255	1.40126	1.36779	1.08128	1.91663	COS ∩ Lice(PBS)	0.228379	0.283109
C112R140	transforming growth factor beta receptor 3	tgfbr3	1.98003	1.29311	1.48145	-1.03359	1.91569	COS	0.307112	0.144354
C250R065	transmembrane protein 47	tmem47	1.83946	1.43348	1.33583	1.04101	1.91489	COS	0.162263	0.448734
C061R023	adaptor related protein complex 3 sigma 1 subunit	ap3s1	1.9755	1.45397	1.31698	-1.03167	1.91486	COS ∩ Lice(PBS)	-0.368248	0.0766344
C149R100	cystatin F	cst7	1.6563	1.54382	1.23736	1.15334	1.91027	COS ∩ Lice(PBS)	0.481632	0.0171707
C204R068	carbohydrate sulfotransferase 14	chst14	1.37614	1.74318	1.09579	1.38806	1.91017	COS	-0.138279	0.519335
C249R072	elastin	eln	1.58735	1.28201	1.4893	1.20281	1.90929	COS	0.191771	0.369343
C251R013	coagulation factor X	f10	1.66674	1.32504	1.44088	1.14548	1.90923	COS ∩ Lice(PBS)	0.563651	0.004126
C104R011	cystatin F	cst7	1.65941	1.52538	1.25157	1.15048	1.90912	COS	0.561267	0.00432273
C132R142	RNA polymerase II subunit J	polr2j	1.59739	1.62461	1.17466	1.19467	1.90836	COS	-0.486254	0.0159843
C217R023	lipopolysaccharide induced TNF factor	litaf	1.67468	1.58986	1.19937	1.13862	1.90682	COS ∩ Lice(PBS)	0.284599	0.177696
C126R013	UDP glucuronosyltransferase family 2 member A2	ugt2a2	2.00746	1.32501	1.43847	-1.05325	1.90598	COS ∩ Lice(PBS)	0.232716	0.273814
C075R100	complement C1q B chain	c1qb	2.04188	1.33365	1.42783	-1.07229	1.90422	COS ∩ Lice(PBS)	0.335993	0.108445
C209R096	TNF alpha induced protein 2	tnfaip2	-1.27149	1.29737	1.46704	2.42002	1.9033	COS ∩ ASAL(lice)	-0.245123	0.248309
C193R143	protease, serine 23	prss23	1.83053	1.22291	1.55614	1.0396	1.90302	COS ∩ Lice(PBS)	0.458017	0.0244039
C187R166	mixed lineage kinase domain like	mlkl	1.48833	1.66642	1.14193	1.27857	1.90294	COS	-0.0406669	0.850353
C198R138	opioid related nociceptin receptor 1	oprl1	1.89528	1.33755	1.42227	1.00373	1.90236	COS	0.331896	0.113093
C145R156	tripartite motif containing 39	trim39	-1.03378	1.22449	1.55296	1.96581	1.90157	COS	0.34774	0.0959014
C051R091	B-cell lymphoma 6 protein	bcl6	1.01821	1.35484	1.40267	1.86639	1.90038	COS	0.376169	0.0700365
C117R148	interferon induced protein 44	ifi44	1.73077	2.58925	-1.36509	1.09591	1.89676	Lice(ASAL)	0.218534	0.304933
C086R074	TNFAIP3 interacting protein 1	tnip1	1.23178	1.4777	1.28199	1.53793	1.89439	COS ∩ ASAL(lice)	0.0613849	0.775692
C012R010	beta-2-microglobulin	b2m	1.47984	1.26626	1.49559	1.27974	1.89381	COS	0.484857	0.0163357
C246R129	protease, serine 23	prss23	1.73709	1.27914	1.48052	1.09021	1.89379	COS	0.464877	0.0220879
C247R086	lysyl oxidase like 3	loxl3	1.73889	1.56489	1.20952	1.08848	1.89276	COS	0.448038	0.028118
C199R098	H2A histone family member X	h2afx	1.68052	1.71836	1.10106	1.12586	1.89203	COS	-0.369116	0.0758897
C159R069	inositol polyphosphate-1-phosphatase	inpp1	1.55147	1.79052	1.05652	1.21931	1.89172	COS	-0.257642	0.224194
C098R100	endonuclease, poly(U) specific	endou	1.84783	1.47415	1.28313	1.02365	1.89153	COS	0.397206	0.0546122
C224R164	SAM and SH3 domain containing 3	sash3	1.10496	1.31255	1.43986	1.71037	1.88988	COS	-0.40002	0.052767
C112R143	decorin	dcn	1.94665	1.37194	1.37751	-1.03005	1.88986	Lice(PBS)	0.49816	0.0132335
C103R115	zinc finger CCHC-type containing 24	zcchc24	1.26791	1.30726	1.44519	1.49004	1.88924	COS	0.0597626	0.781478
C167R048	branched chain ketoacid dehydrogenase kinase	bckdk	1.63352	1.12663	1.67612	1.15601	1.88837	COS	0.390476	0.0592284
C105R110	beta-2-microglobulin	b2m	1.42894	1.33356	1.41567	1.32116	1.88787	COS	0.335648	0.108831
C151R103	beta-2-microglobulin	b2m	1.38664	1.34695	1.40147	1.36135	1.8877	COS	0.280418	0.184429
C222R076	transmembrane protein with EGF like and two follistatin like domains 1	tmeff1	1.18469	1.08391	1.74137	1.59324	1.88749	COS	0.136996	0.523257
C223R036	ubiquitin specific peptidase 5	usp5	1.47286	2.10881	-1.11732	1.28144	1.88739	COS ∩ Lice(ASAL)	-0.185736	0.384881
C056R016	glutathione S-transferase theta 1	gstt1	1.93937	1.39828	1.34923	-1.02797	1.88659	COS	0.297356	0.158207
C266R025	regulator of G-protein signaling 1	rgs1	1.11766	1.40123	1.34512	1.68639	1.88481	COS ∩ ASAL(lice)	-0.198776	0.351774
C070R045	Beta-2-microglobulin precursor	b2mg	1.37807	1.32629	1.42029	1.36693	1.88372	COS	0.353443	0.0902158
C196R073	Glutamine amidotransferase-like class 1 domain-containing protein 1	gatd1	1.91802	1.40896	1.33661	-1.01847	1.88324	COS ∩ Lice(PBS)	-0.560715	0.00436936
C122R116	bone morphogenetic protein 2	bmp2	1.20287	-1.02152	1.92331	1.56526	1.8828	COS	0.20977	0.325214
C181R102	acyl-CoA binding domain containing 7	acbd7	1.74662	1.46945	1.2812	1.07789	1.88266	COS	0.370079	0.0750689
C201R046	ER lipid raft associated 2	erlin2	1.68585	1.765	1.06652	1.1166	1.88242	COS	-0.191567	0.369863
C180R047	CG057 protein	cg057	1.78417	1.4767	1.27338	1.05393	1.8804	COS	0.277218	0.189701
C192R042	aldehyde dehydrogenase 7 family member A1	aldh7a1	2.4703	1.62138	1.15862	-1.315	1.87856	COS	0.0434126	0.840371
C208R034	beta-2-microglobulin	b2m	1.36372	1.34945	1.39206	1.3775	1.87852	COS	0.186556	0.382748
C120R047	beta-2-microglobulin	b2m	1.37751	1.37318	1.36786	1.36355	1.87832	COS	0.343268	0.100542
C167R041	granulin precursor	grn	1.50773	1.25087	1.49896	1.2436	1.87502	COS	0.111614	0.603599
C176R151	cathepsin B	ctsb	1.84685	2.43849	-1.30161	1.0144	1.87345	COS ∩ Lice(ASAL)	-0.0977954	0.649387
C181R039	zinc finger AN1-type containing 2B	zfand2b	1.8268	1.3281	1.40892	1.02429	1.87118	COS ∩ Lice(PBS)	0.318888	0.128813
C080R041	arrestin domain containing 3	arrdc3	1.30932	1.25104	1.49447	1.42795	1.86964	COS	0.215683	0.311445
C019R011	calcium and integrin binding 1	cib1	1.44006	1.48672	1.25751	1.29825	1.86956	COS	-0.126931	0.554495
C116R063	insulin like growth factor binding protein 5	igfbp5	1.4599	1.4437	1.29469	1.28032	1.86914	COS	0.197654	0.354554
C186R123	JunD proto-oncogene, AP-1 transcription factor subunit	jund	1.56436	1.67779	1.11253	1.1932	1.8666	COS	0.187636	0.37995
C015R137	RPE65, retinoid isomerohydrolase	rpe65	2.4825	1.36162	1.36997	-1.33082	1.86538	Lice(PBS)	0.372509	0.0730297
C045R132	calpastatin	cast	1.47796	1.46684	1.27065	1.26109	1.86384	COS	0.0750706	0.727368
C083R108	Beta-2-microglobulin precursor	b2mg	1.39643	1.32021	1.41174	1.33469	1.8638	COS	0.347524	0.0961213
C101R093	receptor activity modifying protein 2	ramp2	2.69802	1.11248	1.67521	-1.44772	1.86363	Lice(PBS)	-0.0031092	0.988496
C119R077	beta-2-microglobulin	b2m	1.40712	1.34456	1.38473	1.32317	1.86185	COS	0.312904	0.136552
C217R019	G protein-coupled receptor 137	gpr137	1.17098	1.00698	1.84676	1.5881	1.85964	COS	0.246045	0.246478
C200R158	C1q and tumor necrosis factor related protein 6	c1qtnf6	2.60539	1.58178	1.17564	-1.40105	1.8596	Lice(PBS)	0.504769	0.0118829
C105R004	adipocyte plasma membrane associated protein	apmap	2.338	1.39873	1.32832	-1.25836	1.85797	Lice(PBS)	0.175512	0.412032
C249R036	calponin 1	cnn1	1.42165	1.66631	1.11468	1.30652	1.85741	COS	0.047383	0.82598
C146R103	Uncharacterized	loc106579241	1.32662	1.02078	1.81857	1.39932	1.85636	COS	0.407236	0.0482558
C154R030	cytokine induced apoptosis inhibitor 1	ciapin1	1.7043	1.31042	1.41568	1.0885	1.85514	COS ∩ Lice(PBS)	-0.562389	0.0042292
C156R035	NDC80 homolog, kinetochore complex component [S	ndc8	1.28348	1.29699	1.42956	1.44461	1.85412	COS	0.267353	0.206597
C073R021	coiled-coil domain containing 108	ccdc108	1.57468	1.52398	1.21558	1.17644	1.85252	COS	-0.188151	0.378619
C081R034	calcyclin binding protein	cacybp	1.61937	1.81855	1.01859	1.14387	1.85236	COS	-0.256428	0.226461
C029R119	beta-2-microglobulin	b2m	1.41812	1.3168	1.4064	1.30592	1.85194	COS	0.288711	0.17124
C005R048	adaptor related protein complex 3 sigma 1 subunit	ap3s1	1.80919	1.50955	1.22661	1.02346	1.85163	COS	-0.14046	0.512703
C166R090	beta-2-microglobulin	b2m	1.38516	1.35992	1.36147	1.33667	1.8515	COS	0.246997	0.244596
C025R159	VANGL planar cell polarity protein 1	vangl1	1.86944	1.31583	1.40677	-1.00992	1.85107	COS	0.243575	0.251405
C081R073	phosphatidylinositol transfer protein alpha	pitpna	1.75696	1.79567	1.02989	1.05258	1.84934	COS ∩ Lice(ASAL)	0.0144269	0.946655
C096R155	Uncharacterized	loc115200689	1.3043	1.24163	1.48817	1.41666	1.84775	COS	0.37019	0.0749756
C007R022	eukaryotic translation initiation factor 2B subunit beta	eif2b2	1.75964	1.54663	1.19457	1.04996	1.84755	COS	0.19885	0.351592
C210R035	pituitary tumor-transforming 1	pttg1	1.52566	1.48516	1.24384	1.21082	1.84731	COS	-0.126028	0.557341
C045R138	cystinosin, lysosomal cystine transporter	ctns	1.7107	1.54052	1.19904	1.07976	1.84715	COS	-0.0100629	0.962778
C224R140	FERM domain containing 8	frmd8	1.05146	1.42414	1.29678	1.75641	1.8468	COS ∩ ASAL(lice)	-0.134587	0.530658
C048R108	protease, serine 23	prss23	1.80215	1.2416	1.48721	1.02462	1.84652	Lice(PBS)	0.422045	0.0399445
C236R070	Beta-2-microglobulin precursor	b2mg	1.35684	1.30904	1.4104	1.36071	1.84627	COS	0.284322	0.178136
C047R122	scavenger receptor class F member 2	scarf2	1.19462	1.35025	1.36373	1.54139	1.84138	COS	-0.277806	0.188724
C217R136	zinc finger AN1-type containing 2B	zfand2b	1.66208	1.30499	1.40895	1.10625	1.83867	COS ∩ Lice(PBS)	0.162689	0.447526
C001R086	RNA binding motif single stranded interacting protein 3	rbms3	1.70003	1.26937	1.44743	1.08076	1.83732	COS	-0.240733	0.257151
C225R166	ZPR1 zinc finger	zpr1	1.38546	1.87347	-1.0198	1.32598	1.8371	COS	-0.203258	0.340796
C199R006	collagen type VI alpha 1 chain	col6a1	1.5766	1.3407	1.36912	1.16426	1.83557	COS ∩ Lice(PBS)	0.086668	0.687185
C234R025	Kruppel like factor 9	klf9	1.38108	1.70555	1.07532	1.32796	1.83402	COS	0.000393642	0.998543
C265R134	HtrA serine peptidase 1	htra1	1.59819	1.89442	-1.03398	1.14639	1.83216	COS	0.429535	0.0361942
C038R157	calcium and integrin binding 1	cib1	1.48928	1.4717	1.24386	1.22918	1.83059	COS	-0.191473	0.370103
C023R031	major histocompatibility complex, class II, DP alpha 1	hla-dpa1	1.74778	1.36913	1.33697	1.04732	1.83048	COS	0.330055	0.115227
C129R040	C1q and tumor necrosis factor related protein 2	c1qtnf2	1.99444	1.27193	1.43876	-1.08986	1.83	COS ∩ Lice(PBS)	0.670662	0.000335059
C247R170	globoside alpha-1,3-N-acetylgalactosaminyltransferase 1	gbgt1	1.22709	2.42802	-1.32688	1.49123	1.82987	COS ∩ Lice(ASAL)	-0.259154	0.22139
C024R047	proteasome subunit alpha 6	psma6	1.7314	1.48279	1.23396	1.05678	1.82971	COS	-0.19869	0.351988
C147R144	NPC intracellular cholesterol transporter 2	npc2	1.47427	1.33578	1.36876	1.24018	1.82836	COS	-0.562686	0.00420471
C158R041	ZPR1 zinc finger	zpr1	1.5014	1.88015	-1.02846	1.21761	1.82812	COS	0.0252798	0.90666
C123R021	cystatin F	cst7	1.65508	1.46789	1.24539	1.10453	1.82809	COS	0.55691	0.00470261
C023R169	Uncharacterized	loc106589316	1.37954	1.48512	1.23029	1.32445	1.82713	COS	-0.359356	0.0845906
C237R131	dual specificity phosphatase 1	dusp1	-1.02541	1.66275	1.09859	1.87309	1.82668	COS ∩ ASAL(lice)	-0.0444392	0.836645
C063R096	beta-2-microglobulin	b2m	1.40731	1.31557	1.38652	1.29614	1.82406	COS	0.286069	0.175369
C166R053	FK506 binding protein 2	fkbp2	1.67739	1.38702	1.3145	1.08696	1.82325	COS ∩ Lice(PBS)	-0.683881	0.000229017
C154R106	CTD small phosphatase 2	ctdsp2	1.78834	1.06026	1.71903	1.01917	1.82263	COS	0.257404	0.224638
C206R059	angiopoietin like 5	angptl5	1.37109	1.45514	1.25232	1.32909	1.8223	COS	0.0879867	0.682665
C014R099	UDP-galactose-4-epimerase	gale	1.74794	1.83859	-1.00988	1.04157	1.8206	COS	-0.285133	0.176847
C222R075	cyclin G2	ccng2	1.58925	1.31968	1.37954	1.14553	1.82054	COS	0.218606	0.304771
C195R122	CD59 molecule	cd59	1.7034	1.30505	1.39286	1.06713	1.81775	COS	-0.259711	0.220364
C188R011	C-C motif chemokine ligand 19	ccl19	-1.0754	1.11961	1.62332	1.95454	1.81749	COS ∩ ASAL(lice)	0.0535544	0.803721
C092R081	ring finger protein 182	rnf182	1.19319	1.51465	1.19933	1.52244	1.81656	COS	-0.0290676	0.892748
C073R089	SEC13 homolog, nuclear pore and COPII coat complex component	sec13	1.83893	1.44403	1.25753	-1.01268	1.8159	COS ∩ Lice(PBS)	-0.627381	0.00103262
C098R123	C-X-C motif chemokine ligand 2	cxcl2	1.13796	1.26274	1.43795	1.59563	1.81576	COS ∩ ASAL(lice)	-0.381713	0.0656828
C024R049	---NA---	-	1.70591	1.14972	1.57824	1.06367	1.81453	COS	0.517618	0.00958088
C021R016	proline and arginine rich end leucine rich repeat protein	prelp	1.77673	1.34767	1.34611	1.02104	1.81412	COS ∩ Lice(PBS)	0.725626	6.00073e-05
C120R097	Beta-2-microglobulin precursor	b2mg	1.37552	1.27265	1.42509	1.31852	1.81365	COS	0.325071	0.121155
C078R016	lipopolysaccharide induced TNF factor	litaf	1.44884	1.16485	1.55621	1.25118	1.81276	COS ∩ Lice(PBS)	0.398059	0.0540478
C210R101	membrane spanning 4-domains A6E	ms4a6e	1.52915	1.27408	1.42251	1.18524	1.8124	COS ∩ Lice(PBS)	-0.115466	0.591082
C226R013	ADP ribosylation factor like GTPase 2 binding protein	arl2bp	1.15178	1.53699	1.17905	1.57338	1.81219	COS	0.196285	0.357966
C172R025	GDP-mannose 4,6-dehydratase	gmds	1.6802	1.78298	1.0163	1.07847	1.81205	COS ∩ Lice(ASAL)	-0.401545	0.0517871
C206R153	zinc finger DHHC-type containing 12	zdhhc12	1.75439	1.50249	1.20596	1.0328	1.81195	COS	0.340429	0.103574
C153R127	sulfide:quinone oxidoreductase, mitochondrial-like	sqor	1.84352	1.61217	1.12349	-1.01781	1.81125	COS	-0.117293	0.585183
C229R103	acyl-CoA synthetase short-chain family member 1	acss1	-1.35537	1.45811	1.24169	2.45391	1.81051	COS ∩ ASAL(lice)	-0.263127	0.214136
C094R009	lymphocyte cytosolic protein 1	lcp1	1.45551	1.5756	1.14892	1.24372	1.81024	COS	0.115483	0.591026
C167R130	GABA type A receptor associated protein like 1	gabarapl1	1.76673	1.18659	1.52504	1.02427	1.80961	COS	0.687842	0.00020357
C215R090	envoplakin	evpl	1.33505	2.28705	-1.26387	1.35543	1.80957	COS ∩ Lice(ASAL)	-0.351387	0.0922351
C264R042	interleukin 10 receptor subunit beta	il10rb	-1.03265	1.29505	1.39699	1.86825	1.80917	COS ∩ ASAL(lice)	0.109196	0.611512
C095R002	granulin precursor	grn	1.44889	1.19422	1.5146	1.24838	1.80877	COS	0.085787	0.69021
C059R041	chloride intracellular channel 1	clic1	2.03501	-1.33999	2.42309	-1.12538	1.80829	COS	0.0487882	0.8209
C133R103	flavin adenine dinucleotide synthetase 1	flad1	1.30644	1.4233	1.27035	1.38399	1.80809	COS	0.0997089	0.642968
C051R141	growth arrest specific 1	gas1	1.71184	1.3482	1.34066	1.05587	1.80748	COS ∩ Lice(PBS)	0.762418	1.48769e-05
C089R019	immunoglobulin heavy constant delta	ighd	2.07857	1.54134	1.1718	-1.15083	1.80614	COS	0.396486	0.0550922
C225R156	quinoid dihydropteridine reductase	qdpr	1.6839	1.67179	1.07967	1.0719	1.80497	COS	-0.100492	0.640348
C116R148	family with sequence similarity 47 member C	fam47c	1.25523	1.24008	1.45502	1.43746	1.80435	COS	-0.145552	0.49738
C087R082	microsomal glutathione S-transferase 3	mgst3	1.60603	1.32801	1.35837	1.12321	1.80392	COS	0.460467	0.0235551
C124R065	dipeptidyl peptidase 7	dpp7	1.64114	1.58841	1.13489	1.09842	1.80267	COS	0.233604	0.271936
C015R036	deoxycytidine kinase	dck	1.04387	1.53404	1.17468	1.72628	1.80201	COS ∩ ASAL(lice)	-0.0145079	0.946356
C036R126	protein kinase C delta	prkcd	1.32239	1.28683	1.39977	1.36213	1.80127	COS	0.0765581	0.722172
C105R014	Uncharacterized	loc106563387	2.06622	1.53964	1.16975	-1.14727	1.80099	Lice(PBS)	-0.133779	0.533149
C227R135	tripartite motif containing 35	trim35	-1.14037	1.31883	1.36484	2.05265	1.79999	COS ∩ ASAL(lice)	-0.271501	0.199373
C075R074	Beta-2-microglobulin precursor	b2mg	1.37475	1.26868	1.41878	1.30931	1.79998	COS	0.372459	0.0730705
C066R007	TIMP metallopeptidase inhibitor 2	timp2	1.66594	1.78028	1.01104	1.08044	1.79994	COS	-0.255812	0.227618
C042R106	serine incorporator 1	serinc1	1.74632	1.45808	1.23423	1.03051	1.7996	COS	0.31494	0.133883
C165R166	hematological and neurological expressed 1-like	jpt2	2.04743	1.58196	1.13711	-1.13818	1.79887	COS ∩ Lice(PBS)	-0.288841	0.171038
C019R119	CCAAT/enhancer binding protein delta	cebpd	1.35848	1.74032	1.03244	1.32264	1.79679	COS	0.233001	0.273211
C210R169	CCAAT/enhancer binding protein beta	cebpb	-1.63291	1.55458	1.15539	2.93295	1.79614	ASAL(lice)	-0.203095	0.341191
C142R012	proteasome activator subunit 1	psme1	1.62504	1.54797	1.16021	1.10519	1.79597	COS	0.371083	0.0742213
C195R042	GDP-mannose 4,6-dehydratase	gmds	1.63938	1.77013	1.01446	1.09537	1.79573	COS ∩ Lice(ASAL)	-0.416572	0.042873
C031R123	cathepsin H	ctsh	1.49112	1.47694	1.21581	1.20425	1.79568	COS	0.0118193	0.956287
C198R045	phosphoinositide-3-kinase regulatory subunit 6	pik3r6	-1.25651	1.12591	1.59475	2.25611	1.79553	COS ∩ ASAL(lice)	0.00379118	0.985973
C137R078	serglycin	srgn	1.33981	1.34206	1.33737	1.33961	1.79483	COS	-0.0876046	0.683974
C170R102	integral membrane protein 2B	itm2b	1.80079	1.46307	1.22648	-1.00355	1.79442	COS	0.560611	0.00437821
C210R070	cysteine and glycine rich protein 1	csrp1	1.31754	1.64327	1.09115	1.36092	1.79306	COS	-0.123269	0.566069
C063R015	ATPase Na+/K+ transporting subunit alpha 1	atp1a1	1.48537	1.62623	1.10212	1.20664	1.79231	COS	-0.0856165	0.690797
C149R104	calcium and integrin binding 1	cib1	1.46713	1.46403	1.22368	1.2211	1.79151	COS	-0.229874	0.279882
C150R005	Uncharacterized	loc106575663	1.439	1.41341	1.26673	1.24421	1.79041	COS	-0.569217	0.0036959
C144R059	consortin, connexin sorting protein	cnst	1.05887	1.0688	1.67509	1.6908	1.79033	COS	0.393481	0.0571314
C183R170	---NA---	-	1.38776	1.07765	1.66095	1.28979	1.78991	COS	0.158822	0.458539
C244R156	ADP ribosylation factor like GTPase 5A	arl5a	1.69912	1.62762	1.09936	1.0531	1.78934	COS	0.202372	0.342949
C262R103	JunD proto-oncogene, AP-1 transcription factor subunit	jund	1.37037	1.69089	1.05746	1.3048	1.78806	COS	0.429065	0.0364212
C041R070	regulator of G-protein signaling 5	rgs5	-1.67472	-1.34943	2.41194	2.99335	1.78737	ASAL(lice)	0.0530352	0.805588
C105R056	lymphocyte cytosolic protein 1	lcp1	1.27528	1.57084	1.13762	1.40127	1.78701	COS	0.205958	0.334281
C004R095	translocator protein	tspo	1.50818	1.45059	1.2319	1.18486	1.78698	COS ∩ Lice(PBS)	0.221967	0.29721
C254R094	ceroid-lipofuscinosis, neuronal 5	cln5	1.29713	1.70712	1.04507	1.37539	1.78406	COS	-0.0664354	0.757754
C017R045	Beta-2-microglobulin precursor	b2mg	1.31013	1.32938	1.34079	1.36049	1.78242	COS	0.0481403	0.823242
C043R154	Beta-2-microglobulin precursor	b2mg	1.39278	1.25666	1.4183	1.27969	1.78232	COS	0.351358	0.0922641
C229R074	IST1, ESCRT-III associated factor	ist1	1.50764	1.74555	1.02084	1.18193	1.78193	COS	-0.113578	0.597201
C015R093	protease, serine 33	prss33	1.67069	1.47438	1.20825	1.06628	1.78142	COS	0.188013	0.378975
C075R121	calcium and integrin binding 1	cib1	1.41339	1.47883	1.20426	1.26002	1.78089	COS	-0.184888	0.387093
C235R140	poly(A) binding protein interacting protein 2((A) binding protein interacting protein 2	paip2	1.71526	1.24007	1.435	1.03746	1.77951	COS ∩ Lice(PBS)	0.714623	8.73373e-05
C074R146	complement C1s	c1s	1.3691	1.4745	1.20622	1.29908	1.77857	COS	0.300258	0.153991
C102R006	CKLF like MARVEL transmembrane domain containing 7	cmtm7	1.53991	1.26541	1.40418	1.15388	1.77686	COS	0.0385675	0.858
C159R150	interleukin 13 receptor subunit alpha 2	il13ra2	1.45985	1.55122	1.14523	1.21691	1.7765	COS	0.633434	0.000891144
C211R151	interferon regulatory factor 1-like	irf1-2	1.21853	1.20494	1.47177	1.45536	1.7734	COS	0.22533	0.28976
C229R131	5'-aminolevulinate synthase 1	alas1	-1.15788	1.36084	1.30312	2.05331	1.77334	COS ∩ ASAL(lice)	-0.108298	0.614463
C135R154	TIMP metallopeptidase inhibitor 3	timp3	1.40187	1.26096	1.4059	1.26458	1.77279	COS	-0.0242592	0.910414
C255R113	TMEM9 domain family member B	tmem9b	1.62589	1.55619	1.13837	1.08957	1.77152	COS	-0.0893617	0.677964
C035R133	cystatin F	cst7	1.58237	1.48101	1.1955	1.11892	1.77055	COS	0.480802	0.0173913
C008R149	interferon regulatory factor 1-like	irf1-2	1.22453	1.14328	1.54858	1.44582	1.77046	COS	0.23279	0.273658
C160R006	calponin 1	cnn1	1.72515	1.45081	1.22001	1.026	1.77	COS ∩ Lice(PBS)	-0.0958625	0.655896
C133R073	integrin subunit beta 1	itgb1	-1.70902	1.86486	-1.05378	3.02443	1.76969	ASAL(lice)	-0.379894	0.0670882
C175R169	integrin subunit alpha X	itgax	1.29322	1.29226	1.36821	1.3672	1.76809	COS	-0.549418	0.00542157
C050R002	arrestin domain containing 3	arrdc3	1.52195	1.05778	1.67052	1.16104	1.76705	COS	0.310092	0.1403
C156R053	DnaJ heat shock protein family (Hsp40) member B9	dnajb9	1.40589	1.30746	1.35147	1.25685	1.767	COS	-0.0966512	0.653237
C142R114	Kruppel like factor 9	klf9	1.09324	1.30268	1.35605	1.61584	1.7665	COS	0.166523	0.436749
C237R115	microfibrillar associated protein 5	mfap5	1.81126	1.53694	1.14904	-1.02562	1.766	COS ∩ Lice(PBS)	0.398408	0.053818
C235R043	vacuolar protein sorting 4 homolog B	vps4b	1.52101	1.67095	1.05651	1.16066	1.76538	COS	-0.169651	0.428058
C191R037	IFI30, lysosomal thiol reductase	ifi30	1.58267	1.32675	1.33033	1.11521	1.76501	COS ∩ Lice(PBS)	0.153007	0.475362
C131R128	ATPase Na+/K+ transporting subunit alpha 1	atp1a1	1.52806	1.55685	1.13277	1.15411	1.76355	COS	0.0214298	0.920828
C209R052	pleckstrin 2	plek2	-1.50106	1.73909	1.01346	2.64562	1.7625	ASAL(lice)	0.0753575	0.726365
C241R059	matrilin 4	matn4	2.01393	1.24115	1.41931	-1.14326	1.76158	COS	0.332645	0.112232
C097R078	propionyl-CoA carboxylase beta subunit	pccb	3.02465	1.76255	-1.00103	-1.71783	1.76074	COS	0.302798	0.150369
C121R100	Yip1 domain family member 3	yipf3	1.90707	1.51176	1.16344	-1.08427	1.75885	COS	0.474415	0.019166
C163R138	optineurin	optn	1.31238	1.1667	1.50711	1.33981	1.75833	COS	0.40685	0.0484893
C244R024	argininosuccinate synthase 1	ass1	1.58955	2.01396	-1.14548	1.10609	1.75819	COS ∩ Lice(ASAL)	0.381917	0.0655273
C037R023	granulin precursor	grn	1.43836	1.19153	1.47538	1.22219	1.75796	COS	0.0750025	0.727606
C041R030	splicing factor 3a subunit 2	sf3a2	1.68599	1.77763	-1.01204	1.04181	1.75648	COS	0.0775427	0.71874
C027R068	stomatin	stom	-1.01514	1.01017	1.73604	1.78026	1.75371	COS	-0.0742912	0.730095
C042R049	serine and arginine rich splicing factor 5	srsf5	1.9175	1.73017	1.01338	-1.09364	1.75332	COS ∩ Lice(ASAL)	-0.527111	0.00812863
C200R144	proline rich transmembrane protein 4	prrt4	2.19943	-1.01163	1.77355	-1.25456	1.75315	COS	0.158752	0.458741
C040R098	Uncharacterized	loc106606767	1.84803	1.72479	1.01639	-1.05417	1.75306	COS	0.451998	0.0265933
C143R115	endonuclease domain containing 1	endod1	1.54624	1.5277	1.14725	1.1335	1.75265	COS	0.0944024	0.660829
C089R077	annexin A2	anxa2	1.69227	1.63135	1.07322	1.03459	1.75081	COS	0.23183	0.275697
C083R105	cellular retinoic acid binding protein 2	crabp2	2.16211	1.3061	1.33994	-1.23543	1.75009	COS ∩ Lice(PBS)	0.506503	0.0115478
C035R016	GABA type A receptor associated protein like 2	gabarapl2	1.84215	1.20441	1.45283	-1.05278	1.74981	COS	0.520531	0.00911412
C242R048	Uncharacterized	loc106579221	1.23249	1.628	1.07462	1.41947	1.74948	COS	-0.305985	0.145909
C131R155	signal transducer and activator of transcription 4	stat4	-1.00151	1.39919	1.25009	1.75175	1.74911	COS	-0.308467	0.142501
C231R069	charged multivesicular body protein 2A	chmp2a	1.61781	1.6146	1.08317	1.08102	1.74889	COS ∩ Lice(ASAL)	-0.170182	0.426593
C185R142	myelin protein zero like 1	mpzl1	1.70671	1.36038	1.28485	1.02412	1.74788	COS	0.107346	0.617596
C266R045	cryptochrome circadian clock 1	cry1	1.76621	-1.30868	2.28646	-1.01091	1.74715	COS ∩ Lice(PBS)	0.00972927	0.964012
C086R025	ARP3 actin related protein 3 homolog	actr3	1.6797	1.83406	-1.05015	1.03976	1.74649	COS	-0.227509	0.284997
C158R093	regulator of G-protein signaling 5	rgs5	2.44051	1.16788	1.49366	-1.39904	1.74442	Lice(PBS)	0.169623	0.428136
C193R140	cystinosin, lysosomal cystine transporter	ctns	1.467	1.44321	1.20823	1.18863	1.74373	COS	-0.111136	0.605159
C150R015	---NA---	-	1.67839	1.17053	1.48966	1.03891	1.74369	COS ∩ Lice(PBS)	0.225485	0.289419
C237R166	WD repeat domain 91	wdr91	1.89724	1.38566	1.25757	-1.08876	1.74257	COS ∩ Lice(PBS)	0.339631	0.104438
C166R113	cathepsin S	ctss	1.68582	1.39076	1.2528	1.03353	1.74234	COS	0.0639507	0.766564
C020R059	dynactin subunit 6	dctn6	1.53139	1.30211	1.3376	1.13733	1.7417	COS ∩ Lice(PBS)	0.410045	0.046584
C091R059	insulin like growth factor binding protein 5	igfbp5	1.36206	1.19143	1.46179	1.27866	1.74161	COS	0.108621	0.613401
C173R159	inverted formin, FH2 and WH2 domain containing	inf2	1.15733	1.37829	1.26354	1.50478	1.74154	COS	-0.150217	0.483543
C168R068	spastic paraplegia 21 (autosomal recessive, Mast syndrome)	spg21	1.6933	1.52485	1.1421	1.02848	1.74152	COS	-0.054287	0.801088
C198R155	carboxypeptidase, vitellogenic like	cpvl	1.60133	1.47794	1.17767	1.08692	1.74052	COS	0.674185	0.000303301
C021R136	chromosome X open reading frame 38	cxorf38	1.3708	1.63522	1.06417	1.26944	1.74016	COS	-0.026967	0.90046
C048R146	Uncharacterized	loc106579241	1.1722	-1.07751	1.87484	1.48436	1.73997	COS	0.250937	0.236908
C174R033	IFI30, lysosomal thiol reductase	ifi30	1.60982	1.24327	1.39888	1.08036	1.73919	COS ∩ Lice(PBS)	0.158448	0.459612
C265R087	CD40 molecule	cd40	1.26731	1.36035	1.27846	1.37231	1.73914	COS	0.153892	0.472782
C033R151	dishevelled segment polarity protein 1	dvl1	-1.0527	1.21707	1.42854	1.83026	1.73864	COS ∩ ASAL(lice)	0.228444	0.282967
C231R112	annexin A4	anxa4	1.57671	1.53466	1.13281	1.1026	1.73848	COS	0.0435361	0.839923
C262R042	NIMA related kinase 8	nek8	1.05439	1.61462	1.07647	1.64843	1.73808	COS	0.191968	0.368843
C131R071	secretory carrier membrane protein 2	scamp2	1.45423	1.35996	1.27789	1.19506	1.73788	COS	-0.118869	0.580113
C163R027	plasminogen activator, tissue type	plat	1.05605	1.35307	1.28428	1.64548	1.73772	COS ∩ ASAL(lice)	-0.0145647	0.946147
C046R106	CD63 molecule	cd63	1.52243	1.35544	1.28139	1.14085	1.73686	COS ∩ Lice(PBS)	-0.455323	0.025365
C193R010	ubiquitin specific peptidase 2	usp2	1.83213	1.16528	1.49032	-1.05499	1.73664	COS ∩ Lice(PBS)	0.192572	0.36731
C066R029	proline-serine-threonine phosphatase interacting protein 2	pstpip2	-1.01414	1.18733	1.46259	1.76113	1.73658	COS ∩ ASAL(lice)	-0.420791	0.0406008
C138R087	ADAM metallopeptidase domain 9	adam9	1.66634	1.89245	-1.08978	1.04213	1.73655	COS ∩ Lice(ASAL)	-0.138526	0.518583
C152R120	odd-skipped related transciption factor 2	osr2	1.80521	1.22119	1.42171	-1.03976	1.73618	COS ∩ Lice(PBS)	0.380644	0.0665061
C119R142	GABA type A receptor associated protein like 2	gabarapl2	1.9032	1.21954	1.42308	-1.09662	1.73551	COS ∩ Lice(PBS)	0.429616	0.036155
C249R154	Zic family member 4	zic4	1.60646	1.41997	1.22216	1.08029	1.73544	COS	0.4769	0.0184588
C007R135	HMG-box transcription factor 1	hbp1	1.69038	1.01166	1.71524	1.02654	1.73524	COS	0.746437	2.80539e-05
C125R060	AU RNA binding methylglutaconyl-CoA hydratase	auh	2.98156	1.49106	1.16298	-1.71939	1.73408	COS	0.29754	0.157937
C052R164	T-cell receptor alpha constant	trac	1.41963	1.17889	1.47047	1.22111	1.73352	Lice(PBS)	0.304328	0.148216
C070R162	CD55 molecule (Cromer blood group)	cd55	1.49434	1.15054	1.50662	1.15999	1.73343	COS	-0.628805	0.000997715
C021R001	ras homolog family member B	rhob	-1.00138	1.33086	1.30205	1.73523	1.73284	COS ∩ ASAL(lice)	-0.00946381	0.964993
C044R163	prolyl 4-hydroxylase subunit beta	p4hb	1.83243	1.63179	1.06185	-1.05755	1.73271	COS	-0.0362288	0.866533
C083R135	G protein subunit alpha i2	gnai2	1.45163	1.53969	1.12507	1.19333	1.73227	COS	0.00152187	0.994369
C266R046	RNA 2',3'-cyclic phosphate and 5'-OH ligase	rtcb	1.70389	1.74848	-1.00971	1.01631	1.73168	COS	0.0640546	0.766195
C182R162	IGF like family receptor 1	igflr1	1.20697	1.20487	1.43671	1.43421	1.73105	COS	0.384853	0.0633114
C193R146	polycystin 2, transient receptor potential cation channel	pkd2	1.66155	1.26359	1.3695	1.04149	1.73048	COS ∩ Lice(PBS)	0.594663	0.00217877
C109R055	major histocompatibility complex, class I, A	hla-a	1.50879	1.45597	1.18798	1.14638	1.72965	COS	0.602025	0.00185463
C246R120	claudin 4	cldn4	1.25851	1.58754	1.08903	1.37374	1.72887	COS	0.00701741	0.974039
C092R153	myelin basic protein	mbp	1.93812	1.22693	1.40868	-1.12136	1.72836	COS	0.147948	0.490248
C155R133	GTPase, IMAP family member 4	gimap4	1.16445	1.43173	1.20708	1.48415	1.72822	COS	-0.316054	0.132437
C153R082	meteorin like, glial cell differentiation regulator	metrnl	1.44239	1.64554	1.05002	1.19791	1.72786	COS	0.15835	0.459892
C084R102	glucuronidase beta	gusb	1.71745	1.32366	1.30509	1.00585	1.7275	COS	0.562834	0.00419253
C022R043	glutathione S-transferase omega 1	gsto1	1.63245	1.45704	1.18516	1.05781	1.72683	COS	-0.214483	0.314209
C211R019	myosin heavy chain 9	myh9	1.61619	1.75162	-1.01438	1.06843	1.72679	COS	-0.367453	0.0773221
C246R071	phospholipid phosphatase 1	plpp1	1.783	1.37372	1.25616	-1.03325	1.72561	COS ∩ Lice(PBS)	0.678092	0.000271178
C248R005	latexin	lxn	1.54714	1.58978	1.08528	1.1152	1.72536	COS	0.161088	0.45207
C265R096	HCK proto-oncogene, Src family tyrosine kinase	hck	-1.17989	1.06655	1.61764	2.03565	1.7253	COS ∩ ASAL(lice) ∩ ASAL(no lice)	-0.0837556	0.697204
C015R052	eukaryotic translation initiation factor 4E binding protein 3	eif4ebp3	1.98885	-1.04947	1.81061	-1.15278	1.72526	COS	0.171413	0.423204
C169R088	interferon regulatory factor 1-like	irf1-2	1.20519	1.18352	1.45763	1.43143	1.72514	COS	0.24176	0.255065
C008R140	globoside alpha-1,3-N-acetylgalactosaminyltransferase 1	gbgt1	1.01769	1.67937	1.02717	1.69502	1.725	COS	0.227899	0.284148
C030R160	translocator protein	tspo	1.58553	1.36319	1.26522	1.0878	1.72474	COS ∩ Lice(PBS)	0.226208	0.287835
C021R089	eukaryotic translation initiation factor 1	eif1	1.3832	1.44845	1.19022	1.24636	1.72397	COS	-0.327732	0.117963
C215R134	lymphocyte-specific protein 1	lsp1	1.48275	1.47698	1.16688	1.16234	1.72346	COS	-0.167214	0.434821
C248R006	proteasome 26S subunit, ATPase 3	psmc3	1.54531	1.77204	-1.02852	1.11492	1.7229	COS	-0.171924	0.421803
C172R156	annexin A4	anxa4	1.51436	1.47048	1.17138	1.13743	1.72248	COS	-0.00999104	0.963044
C134R011	sushi repeat containing protein, X-linked 2	srpx2	1.8685	1.27212	1.35362	-1.08509	1.72197	COS	0.359006	0.084916
C213R060	nuclear factor kappa B subunit 2	nfkb2	-1.09205	1.10743	1.55487	1.88041	1.72191	COS ∩ ASAL(lice)	-0.291466	0.167008
C191R096	calpain 9	capn9	1.90345	1.8758	-1.08988	-1.10595	1.7211	COS	-0.247048	0.244495
C255R154	proteasome 26S subunit, ATPase 5	psmc5	1.55066	1.6421	1.04788	1.10967	1.72073	COS	-0.224509	0.291567
C056R003	TRAF family member associated NFKB activator	tank	1.00274	1.06408	1.61595	1.71481	1.7195	COS ∩ ASAL(lice)	0.0801878	0.709545
C126R005	CD209 molecule	cd209	1.6111	1.16085	1.48122	1.06727	1.71947	COS	0.816732	1.12522e-06
C213R123	translocator protein	tspo	1.42947	1.44412	1.19034	1.20254	1.719	COS	0.147909	0.490365
C166R105	nudix hydrolase 6	nudt6	1.45146	1.43019	1.20193	1.18431	1.71898	COS	0.0916662	0.67011
C056R087	deoxycytidine kinase	dck	1.09766	1.55061	1.10834	1.5657	1.7186	COS	0.0294513	0.89134
C123R034	membrane bound O-acyltransferase domain containing 2	mboat2	1.14901	1.09971	1.56229	1.49526	1.71807	COS ∩ ASAL(lice)	0.100366	0.64077
C117R057	scavenger receptor class A member 5	scara5	1.90319	1.46498	1.17199	-1.10848	1.71694	COS ∩ Lice(PBS)	0.608007	0.00162243
C239R067	transmembrane protein 178B	tmem178b	1.54724	1.24233	1.38161	1.10934	1.71641	COS	0.180384	0.398963
C093R014	zinc finger AN1-type containing 2B	zfand2b	1.76433	1.18829	1.44362	-1.0285	1.71544	COS ∩ Lice(PBS)	0.307232	0.14419
C106R040	tumor protein p63 regulated 1 like	tprg1l	1.24372	1.22178	1.40343	1.37867	1.71468	COS	0.169249	0.429169
C099R107	epoxide hydrolase 2	ephx2	2.01303	1.33401	1.28521	-1.17413	1.71449	COS ∩ Lice(PBS)	0.492835	0.0144113
C055R073	tryptophan rich basic protein	wrb	1.43308	1.26919	1.3506	1.19614	1.71417	COS	0.326373	0.119585
C137R110	Prostamide/prostaglandin F synthase	prxl2b	1.47344	1.3449	1.27456	1.16337	1.71416	COS	-0.195038	0.361087
C165R038	actin-related protein 2/3 complex inhibitor	arpin	1.72316	1.33158	1.28689	-1.00558	1.71359	COS	0.317163	0.131011
C135R092	ADP ribosylation factor like GTPase 5A	arl5a	1.66247	1.57626	1.08591	1.0296	1.71167	COS	0.210899	0.322555
C087R135	C-type lectin domain family 4 member M	clec4m	1.13508	1.32534	1.29077	1.50712	1.71071	COS	-0.151212	0.480617
C260R102	zinc finger MYM-type containing 1	zmym1	1.1707	1.31255	1.30302	1.46089	1.71027	COS	-0.280275	0.184663
C032R093	annexin A4	anxa4	1.65317	1.51395	1.1296	1.03448	1.71016	COS ∩ Lice(PBS)	0.315847	0.132705
C250R085	BCL2 like 1	bcl2l1	1.16695	1.4473	1.18095	1.46465	1.70918	COS	-0.193955	0.363812
C185R098	serpin family H member 1	serpinh1	1.71982	1.51189	1.13038	-1.00632	1.70901	COS	0.0857715	0.690264
C216R009	cathepsin B	ctsb	1.76809	2.64973	-1.55148	-1.03525	1.70788	COS ∩ Lice(ASAL)	-0.0344044	0.8732
C094R140	calcium/calmodulin dependent protein kinase II inhibitor 1	camk2n1	1.2641	1.18913	1.43611	1.35095	1.70773	COS	0.263171	0.214056
C194R113	cornifelin	cnfn	2.06486	1.37582	1.24094	-1.20942	1.70732	COS ∩ Lice(PBS)	-0.606091	0.00169393
C257R034	2',3'-cyclic nucleotide 3' phosphodiesterase	cnp	1.51183	1.78336	-1.04476	1.12906	1.70695	COS	0.387932	0.0610495
C070R087	ATPase H+ transporting V1 subunit C1	atp6v1c1	1.7452	1.67232	1.02058	-1.02254	1.70673	COS	-0.10402	0.628597
C091R084	mitochondrial pyruvate carrier 1	mpc1	2.44767	1.38296	1.23407	-1.43418	1.70667	COS	0.248698	0.241257
C119R166	Tyrosine-protein kinase Lyn	lyn	1.13866	1.15316	1.4798	1.49864	1.70645	COS ∩ ASAL(lice)	0.0596326	0.781942
C080R007	SMAD family member 4	smad4	1.31663	1.206	1.41468	1.29581	1.70611	COS	0.421379	0.040292
C238R145	G protein subunit alpha q	gnaq	1.10632	1.1795	1.44547	1.54109	1.70493	COS	0.169936	0.427272
C146R059	IFI30, lysosomal thiol reductase	ifi30	1.62836	1.31096	1.29999	1.04659	1.70423	COS ∩ Lice(PBS)	0.16423	0.443179
C175R065	Uncharacterized	loc106576710	1.55144	1.34179	1.26972	1.09815	1.70371	COS	-0.436767	0.0328435
C231R157	cystinosin, lysosomal cystine transporter	ctns	1.48123	1.43431	1.18781	1.15018	1.70368	COS	-0.051986	0.809365
C181R031	cytochrome P450 family 1 subfamily B member 1	cyp1b1	1.73204	1.13659	1.4986	-1.01688	1.70329	COS	0.0735915	0.732546
C205R040	interferon gamma receptor 1	ifngr1	1.03021	1.23963	1.3737	1.65295	1.70288	COS ∩ ASAL(lice)	-0.104761	0.626139
C141R154	MFNG O-fucosylpeptide 3-beta-N-acetylglucosaminyltransferase	mfng	1.17368	1.34499	1.26579	1.45054	1.70247	COS	-0.4767	0.0185151
C007R141	iron-sulfur cluster assembly 2	isca2	1.81842	1.31878	1.29032	-1.06862	1.70165	COS ∩ Lice(PBS)	0.221484	0.298289
C135R040	protein tyrosine phosphatase, non-receptor type 6	ptpn6	1.50861	1.35399	1.25664	1.12784	1.70147	COS	0.328981	0.116487
C089R169	annexin A4	anxa4	1.4677	1.48234	1.14734	1.15879	1.70076	COS	0.0553299	0.797344
C188R122	Septin-5	septin5	1.24891	1.11686	1.52192	1.36101	1.69977	COS	0.102891	0.632347
C113R034	calpain 9	capn9	1.57126	1.72378	-1.01481	1.08105	1.69861	COS	-0.198758	0.351818
C173R155	transmembrane protein 230	tmem230	1.51106	1.39778	1.21428	1.12325	1.6973	COS	-0.0193597	0.928456
C011R029	Uncharacterized	loc106569899	1.41043	1.29865	1.30691	1.20333	1.69722	COS	-0.273564	0.195845
C156R009	phosphatidylcholine transfer protein	pctp	1.58169	1.77902	-1.04881	1.07241	1.69623	COS	-0.242409	0.253751
C062R021	EH domain containing 4	ehd4	1.50899	1.16391	1.45637	1.12333	1.69509	COS	-0.30961	0.140951
C180R130	ADP-ribosyltransferase 3	art3	1.84933	1.23032	1.37761	-1.09111	1.6949	Lice(PBS)	-0.404743	0.0497793
C180R011	olfactomedin 4	olfm4	-1.10927	1.413	1.19917	1.87959	1.69443	COS ∩ ASAL(lice)	-0.00902498	0.966615
C121R005	Uncharacterized	loc106606767	1.75557	1.50097	1.12887	-1.0361	1.6944	COS	0.457581	0.0245572
C120R151	synuclein alpha	snca	1.59516	1.31688	1.28633	1.06193	1.69394	COS	-0.544695	0.0059205
C026R048	NFKB inhibitor epsilon	nfkbie	-1.05235	-1.00361	1.69988	1.78243	1.69376	COS	0.125743	0.55824
C149R129	endonuclease, poly(U) specific	endou	1.64108	1.43964	1.17533	1.03106	1.69206	COS	0.423838	0.0390197
C183R086	cytidine monophosphate N-acetylneuraminic acid synthetase	cmas	1.82906	1.46109	1.15669	-1.08227	1.69002	COS	-0.291915	0.166326
C158R066	Src like adaptor 2	sla2	1.00607	1.29088	1.30898	1.67955	1.68974	COS ∩ ASAL(lice)	0.147446	0.491737
C099R165	microtubule associated protein 1 light chain 3 beta	map1lc3b	1.25345	1.30224	1.29752	1.34803	1.68968	COS	0.384445	0.0636152
C238R081	HscB mitochondrial iron-sulfur cluster cochaperone	hscb	2.04284	1.47136	1.14808	-1.20933	1.68924	COS	0.329751	0.115583
C017R112	charged multivesicular body protein 3	chmp3	1.50629	1.18176	1.42832	1.12059	1.68793	COS	-0.362851	0.0813926
C250R133	forkhead box O3	foxo3	-1.43788	-1.17093	1.97539	2.42575	1.68703	COS ∩ ASAL(lice)	0.135863	0.526731
C071R152	translocator protein	tspo	1.48541	1.43731	1.17337	1.13537	1.68649	COS ∩ Lice(PBS)	0.29547	0.160988
C196R094	IFI30, lysosomal thiol reductase	ifi30	1.62373	1.35906	1.24079	1.03854	1.68631	COS ∩ Lice(PBS)	-0.128098	0.550831
C137R036	G protein-coupled receptor 4	gpr4	1.27817	1.02968	1.6377	1.31932	1.68631	COS	0.619039	0.0012589
C040R166	laminin subunit beta 1	lamb1	1.47994	1.27253	1.32488	1.1392	1.68595	COS ∩ Lice(PBS)	0.718065	7.78049e-05
C178R028	V-set and transmembrane domain containing 4	vstm4	1.56822	1.4562	1.15743	1.07476	1.68546	COS ∩ Lice(PBS)	-0.115119	0.592205
C036R035	solute carrier family 48 member 1	slc48a1	1.82462	1.12924	1.49224	-1.0828	1.6851	COS ∩ Lice(PBS)	0.633372	0.000892524
C239R157	C-C motif chemokine ligand 5	ccl5	1.70051	1.28832	1.30739	-1.0096	1.68434	Lice(PBS)	0.335319	0.1092
C123R049	Uncharacterized	loc106609015	1.17085	1.27514	1.32065	1.43828	1.68401	COS ∩ ASAL(lice)	0.0264089	0.90251
C156R030	prolyl endopeptidase	prep	1.59117	1.20006	1.40287	1.05805	1.68353	COS	-0.0423489	0.844236
C006R095	small ubiquitin-like modifier 2	sumo2	1.43156	1.78952	-1.06302	1.17594	1.68343	COS	-0.362491	0.0817182
C035R139	claudin 4	cldn4	1.27573	1.51236	1.11236	1.31869	1.68229	COS	-0.00198609	0.992651
C164R140	calponin 1	cnn1	1.77651	1.43492	1.17193	-1.05642	1.68163	COS	-0.0761537	0.723584
C026R067	caspase recruitment domain family member 9	card9	-1.14915	-1.16078	1.95039	1.93084	1.68024	COS ∩ ASAL(lice)	-0.364255	0.0801339
C203R067	Uncharacterized protein C1orf50	c1orf50	1.291	1.51619	1.10778	1.30102	1.67961	COS	-0.305332	0.146814
C116R116	RPA interacting protein	rpain	1.63084	1.43155	1.17321	1.02984	1.67951	COS	0.318568	0.129219
C107R143	hydroxy-delta-5-steroid dehydrogenase, 3 beta- and steroid delta-isomerase 7	hsd3b7	1.34195	1.26865	1.32385	1.25154	1.6795	COS	0.298426	0.156642
C024R026	proteasome 26S subunit, ATPase 3	psmc3	1.67187	1.58643	1.058	1.00393	1.67844	COS	-0.252668	0.233581
C036R159	thymidine phosphorylase	tymp	1.52811	1.29017	1.30022	1.09777	1.67751	COS	0.123818	0.564326
C160R072	tripartite motif containing 35	trim35	1.45193	1.53252	1.09458	1.15533	1.67746	COS ∩ Lice(ASAL)	0.205788	0.334689
C001R076	transmembrane BAX inhibitor motif containing 4	tmbim4	1.38932	1.59656	1.0501	1.20675	1.67655	COS ∩ Lice(ASAL)	-0.0330996	0.877973
C108R041	---NA---	-	1.60034	1.16089	1.444	1.04748	1.67633	COS	-0.02316	0.914458
C210R020	RNA polymerase II subunit I	polr2i	1.51941	1.47242	1.13827	1.10307	1.67602	COS	-0.368291	0.0765978
C034R024	ATPase H+ transporting V0 subunit b	atp6v0b	1.46508	1.82276	-1.0879	1.14361	1.67548	COS	-0.184549	0.38798
C113R125	legumain	lgmn	1.54654	1.34044	1.2492	1.08273	1.67448	COS	-0.263023	0.214323
C214R033	CD93 molecule	cd93	1.67379	1.0235	1.63576	1.00024	1.67419	COS	-0.261471	0.217139
C223R093	glia maturation factor gamma	gmfg	1.43578	1.38256	1.21083	1.16595	1.67405	COS	-0.0503816	0.815148
C261R056	ADP ribosylation factor like GTPase 3	arl3	1.58553	1.63342	1.02436	1.0553	1.6732	COS	-0.109578	0.61026
C143R012	mitochondrial calcium uptake 2	micu2	1.36866	1.67955	-1.00389	1.22239	1.67304	COS	0.0482266	0.82293
C179R027	Para-nitrobenzyl esterase	pnba	1.58225	1.23705	1.3524	1.05734	1.67298	COS ∩ Lice(PBS)	0.612698	0.00145819
C084R140	HOP homeobox	hopx	1.73642	1.43537	1.16543	-1.03802	1.67283	Lice(PBS)	0.580806	0.00292069
C238R094	calpain 5	capn5	1.49237	1.56977	1.06535	1.12061	1.67236	COS ∩ Lice(ASAL)	0.125946	0.557599
C029R113	RAB5A, member RAS oncogene family	rab5a	1.31828	1.4602	1.1451	1.26838	1.67208	COS	0.0597779	0.781423
C146R026	ADP ribosylation factor like GTPase 3	arl3	1.53406	1.55653	1.07422	1.08996	1.67206	COS	-0.0158336	0.941462
C260R118	Uncharacterized	loc106606075	-1.06703	1.32129	1.26522	1.78378	1.67173	COS ∩ ASAL(lice)	-0.398894	0.0534995
C048R160	eukaryotic translation initiation factor 3 subunit C-like	eif3cl	1.44415	1.68225	-1.00662	1.15722	1.6712	COS ∩ Lice(ASAL)	-0.296273	0.159799
C035R097	CD83 molecule	cd83	1.52198	1.03928	1.60797	1.098	1.67114	COS ∩ Lice(PBS)	0.279841	0.185373
C245R151	MFNG O-fucosylpeptide 3-beta-N-acetylglucosaminyltransferase	mfng	1.09756	1.36891	1.22068	1.52246	1.67099	COS	-0.330563	0.114635
C116R021	von Hippel-Lindau tumor suppressor	vhl	1.2052	1.30753	1.27795	1.38646	1.67095	COS	0.622593	0.00115778
C233R048	peptidase, mitochondrial processing beta subunit	pmpcb	1.85087	1.8484	-1.10681	-1.10828	1.67003	COS	-0.112555	0.600532
C083R083	echinoderm microtubule associated protein like 3	eml3	1.77773	1.18612	1.40791	-1.06454	1.66995	COS	0.0835694	0.697846
C068R017	peptidase domain containing associated with muscle regeneration 1	pamr1	1.40698	1.11928	1.49191	1.18685	1.66988	COS	0.537201	0.00679061
C134R017	spondin 1	spon1	1.49522	1.30398	1.27987	1.11618	1.66892	COS	-0.432996	0.0345584
C094R096	selenoprotein P	selenop	1.87418	1.57136	1.06099	-1.12415	1.6672	COS	0.62003	0.00122996
C235R084	propionyl-CoA carboxylase beta subunit	pccb	2.78623	1.66193	1.00308	-1.67136	1.66704	COS	0.355069	0.0886417
C179R009	neuropilin 1	nrp1	1.51202	1.18947	1.3998	1.10119	1.66502	COS	0.131549	0.54006
C248R136	RNA polymerase II subunit I	polr2i	1.48091	1.52593	1.09096	1.12413	1.66473	COS	-0.304366	0.148163
C171R077	proteasome 26S subunit, ATPase 3	psmc3	1.6234	1.64705	1.01071	1.02543	1.66469	COS	-0.21313	0.317344
C038R071	apolipoprotein D	apod	-1.4679	1.63803	1.0157	2.4422	1.66374	Lice(PBS)	-0.344889	0.0988414
C226R053	mitochondrial pyruvate carrier 1	mpc1	2.51543	1.29712	1.2822	-1.51244	1.66316	COS	0.245864	0.246836
C032R112	transmembrane protein 50A	tmem50a	1.38438	1.24794	1.33106	1.19987	1.66108	COS	0.50891	0.0110959
C168R080	cystatin B	cstb	1.47396	1.51653	1.09504	1.12667	1.66066	COS	-0.0974508	0.650545
C085R077	cystinosin, lysosomal cystine transporter	ctns	1.35689	1.44976	1.14505	1.22342	1.66004	COS	-0.0654143	0.761371
C093R101	Uncharacterized	loc106566144	-1.09465	1.38863	1.19432	1.81544	1.65847	COS	0.35478	0.0889204
C157R099	transmembrane protein 30A	tmem30a	1.69408	1.48707	1.11495	-1.02175	1.65801	COS	0.379795	0.0671655
C178R137	sequestosome 1	sqstm1	1.6015	1.19958	1.3821	1.03524	1.65794	COS	0.308473	0.142492
C250R071	cofilin 2	cfl2	1.26428	1.51925	1.09068	1.31064	1.65701	COS	-0.664309	0.000399668
C246R138	tumor-associated calcium signal transducer 2	tacstd2	1.53724	1.65706	-1.00006	1.07789	1.65697	COS	-0.0475194	0.825487
C184R002	cathepsin S	ctss	1.51295	1.33576	1.23993	1.09471	1.65624	COS	-0.028244	0.895771
C145R144	tetraspanin 5	tspan5	1.42852	1.08861	1.52131	1.15932	1.65611	COS	0.694432	0.000166672
C065R017	UDP glucuronosyltransferase family 2 member A2	ugt2a2	1.77729	1.09481	1.51163	-1.07392	1.65496	COS ∩ Lice(PBS)	0.268257	0.205007
C187R151	apolipoprotein L3	apol3	1.80278	1.20309	1.37514	-1.08968	1.65441	COS	0.284718	0.177506
C258R155	TATA-box binding protein associated factor 10	taf10	1.66691	1.51436	1.09231	-1.00772	1.65414	COS	-0.184997	0.386809
C140R098	mediator complex subunit 15	med15	1.70485	1.23803	1.33569	-1.03098	1.65362	COS	0.201695	0.3446
C005R026	mitogen-activated protein kinase 1	mapk1	1.66568	1.53752	1.07502	-1.00775	1.65287	COS	-0.011582	0.957164
C243R030	mitogen-activated protein kinase 14	mapk14	1.02108	1.17907	1.40142	1.61827	1.65238	COS	0.0693261	0.747541
C187R144	Uncharacterized	loc106589618	1.54475	1.35084	1.22207	1.06867	1.65082	Lice(PBS)	0.101734	0.636201
C196R026	KRAS proto-oncogene, GTPase	kras	1.06839	1.75032	-1.06092	1.5442	1.64981	COS	-0.334373	0.110266
C091R108	H2A histone family member V	h2afv	1.29831	1.39843	1.17975	1.27073	1.6498	COS	-0.457973	0.0244191
C114R102	NME/NM23 family member 7	nme7	1.4876	1.56986	1.05065	1.10875	1.64938	COS	-0.122033	0.569998
C192R001	mal, T-cell differentiation protein 2 (gene/pseudogene)	mal2	1.27682	1.44836	1.13868	1.29167	1.64922	COS	0.0219022	0.919088
C148R034	cellular repressor of E1A stimulated genes 1	creg1	1.848	1.4202	1.16036	-1.1214	1.64795	COS	0.329298	0.116114
C096R128	BCL2 associated agonist of cell death	bad	1.42251	1.21298	1.35858	1.15847	1.64793	COS	0.359518	0.0844409
C097R060	solute carrier family 4 member 11	slc4a11	1.48981	1.37273	1.19968	1.1054	1.64683	COS	-0.081738	0.704173
C215R146	claudin 8	cldn8	1.53065	1.27069	1.29596	1.07585	1.64676	COS	-0.145392	0.497856
C231R097	TATA-box binding protein associated factor 10	taf10	1.65439	1.52582	1.07919	-1.0047	1.64665	COS	-0.184567	0.387933
C229R155	myelin basic protein	mbp	1.82265	1.07476	1.53202	-1.10695	1.64655	COS	0.28356	0.179353
C018R055	nucleoplasmin-like protein ANO39	ano39	1.55109	-1.25638	2.06855	1.06148	1.64644	COS	-0.0725805	0.736091
C130R005	complement C1q C chain	c1qc	1.7767	1.00601	1.63642	-1.07923	1.64626	COS	0.362542	0.0816722
C135R068	transmembrane and coiled-coil domains 1	tmco1	1.61824	1.41789	1.16088	1.01716	1.64601	COS	-0.115607	0.590625
C211R101	G protein subunit gamma 5	gng5	1.33167	1.48593	1.10647	1.23465	1.64415	COS	-0.414321	0.0441259
C024R081	VAMP associated protein A	vapa	1.74263	1.38989	1.18278	-1.06003	1.64394	COS	-0.100333	0.640881
C133R004	testis expressed 264	tex264	1.18768	1.56264	1.05198	1.3841	1.64387	COS	0.0719968	0.738141
C244R158	TNFAIP3 interacting protein 1	tnip1	1.07805	1.27779	1.28637	1.5247	1.6437	COS ∩ ASAL(lice)	-0.186615	0.382594
C063R041	succinate dehydrogenase complex flavoprotein subunit A	sdha	1.30336	-1.04711	1.72047	1.26064	1.64307	COS	0.673955	0.000305298
C197R008	GTPase activating protein and VPS9 domains 1	gapvd1	1.08849	1.23153	1.334	1.50932	1.64287	COS	-0.12621	0.556767
C136R052	RAR related orphan receptor A	rora	1.517	1.30223	1.26153	1.08292	1.64279	COS	0.44806	0.0281094
C214R077	small ubiquitin-like modifier 2	sumo2	1.38017	1.75615	-1.06931	1.18995	1.64233	COS	-0.398727	0.0536089
C162R053	microfibrillar associated protein 5	mfap5	1.7512	1.26769	1.29481	-1.06688	1.64142	Lice(PBS)	0.420571	0.0407171
C170R162	collagen type V alpha 2 chain	col5a2	1.76239	1.08415	1.51331	-1.0742	1.64065	COS	0.0944775	0.660575
C186R066	carboxypeptidase N subunit 1	cpn1	1.8156	1.1332	1.44757	-1.10682	1.64038	Lice(PBS)	0.3082	0.142864
C119R112	UDP-galactose-4-epimerase	gale	1.53803	1.86584	-1.13769	1.06631	1.64003	COS	-0.280821	0.183772
C260R034	NPC intracellular cholesterol transporter 2	npc2	1.38871	1.45223	1.12879	1.18043	1.63927	COS	-0.169183	0.429351
C147R088	RNA polymerase II subunit A	polr2a	1.53617	1.12711	1.45429	1.06703	1.63915	COS ∩ Lice(PBS)	0.251937	0.234982
C132R002	leucine zipper and CTNNBIP1 domain containing	lzic	1.37073	1.28043	1.2801	1.19577	1.63908	COS	-0.380546	0.0665819
C207R063	annexin A13	anxa13	1.41798	1.08751	1.50676	1.1556	1.63862	COS	0.359382	0.0845665
C232R001	NPC intracellular cholesterol transporter 2	npc2	1.36857	1.46654	1.11677	1.19672	1.6378	COS	-0.108059	0.61525
C138R129	cathepsin L	ctsl	1.33667	1.40337	1.16683	1.22505	1.63749	COS	0.340851	0.10312
C220R002	small ubiquitin-like modifier 2	sumo2	1.44886	1.8182	-1.11052	1.13002	1.63724	COS	-0.348852	0.094772
C177R090	mal, T-cell differentiation protein 2 (gene/pseudogene)	mal2	1.25253	1.48004	1.10571	1.30655	1.63649	COS	-0.0146625	0.945786
C038R125	hydroxyprostaglandin dehydrogenase 15-(NAD)	hpgd	1.11097	1.29854	1.2598	1.4725	1.6359	COS	0.262553	0.215174
C206R045	NPC intracellular cholesterol transporter 2	npc2	1.30741	1.4136	1.157	1.25098	1.63554	COS	-0.196934	0.356347
C254R159	EH domain containing 4	ehd4	1.19162	1.44603	1.13048	1.37183	1.63471	COS	-0.0485385	0.821802
C129R082	adhesion G protein-coupled receptor G3	adgrg3	-1.03912	1.2042	1.35749	1.69863	1.63469	COS	-0.402355	0.0512729
C139R120	BicC family RNA binding protein 1	bicc1	1.71709	1.22975	1.32914	-1.05052	1.63451	COS ∩ Lice(PBS)	0.133676	0.533468
C202R039	proteasome subunit alpha 6	psma6	1.41313	1.33985	1.21964	1.15639	1.63413	COS	-0.695216	0.000162697
C040R034	WD repeat domain 1	wdr1	1.83823	1.51751	1.07684	-1.1249	1.63412	COS	-0.176834	0.408463
C141R070	synaptogyrin 2	syngr2	1.23558	1.30364	1.25271	1.3217	1.63307	COS	0.45049	0.0271661
C221R158	MTSS1-like protein	mtss2	1.14139	1.12974	1.44519	1.43044	1.63269	COS	-0.0493117	0.819009
C260R095	proteasome subunit alpha 4	psma4	1.52947	1.6199	1.00766	1.06724	1.6323	COS	-0.375666	0.0704428
C262R043	mitochondrial pyruvate carrier 1	mpc1	2.48364	1.27058	1.28465	-1.5216	1.63226	COS	0.243149	0.252259
C112R155	T-cell leukemia translocation altered	tcta	1.50684	1.35831	1.20165	1.0832	1.63221	COS	0.698097	0.000148794
C177R015	immunoglobulin heavy locus	igh	1.58907	1.39054	1.17313	1.02656	1.63128	COS	0.341279	0.102659
C218R051	SH3 and PX domains 2B	sh3pxd2b	-1.05062	-1.00959	1.64674	1.71367	1.63111	COS	-0.127711	0.552045
C241R147	glutathione S-transferase omega 1	gsto1	1.44469	1.44025	1.13233	1.12884	1.63083	COS	-0.261264	0.217517
C163R163	late endosomal/lysosomal adaptor, MAPK and MTOR activator 5	lamtor5	1.49608	1.46069	1.11623	1.08983	1.63047	COS	0.0114059	0.957815
C048R097	transmembrane protein 50A	tmem50a	1.35895	1.27794	1.27584	1.19977	1.63044	COS	0.560501	0.00438757
C165R028	UDP glucuronosyltransferase family 2 member A2	ugt2a2	1.78674	1.09037	1.49508	-1.09603	1.63019	COS ∩ Lice(PBS)	0.184446	0.388249
C243R123	Heat shock protein 67B2	hs6b	1.59432	1.45832	1.11765	1.02231	1.62989	COS	-0.0617548	0.774374
C002R021	galectin 3 binding protein	lgals3bp	1.44919	1.62735	1.00142	1.12454	1.62966	COS	0.0236276	0.912737
C090R115	GABA type A receptor associated protein like 2	gabarapl2	1.78497	1.18571	1.37427	-1.09542	1.62949	COS ∩ Lice(PBS)	0.424908	0.0384761
C223R054	tripartite motif containing 3	trim3	1.40702	1.1627	1.40088	1.15763	1.6288	COS	-0.128072	0.550913
C177R030	ras-related C3 botulinum toxin substrate 3 (rho family, small GTP binding protein Rac3)	rac3	1.42808	1.54537	1.05396	1.14052	1.62876	COS	-0.0825425	0.701392
C224R161	NPC intracellular cholesterol transporter 2	npc2	1.29798	1.38872	1.1719	1.25383	1.62744	COS	-0.222602	0.295793
C016R014	receptor accessory protein 5	reep5	1.32357	1.5904	1.02315	1.22942	1.62722	COS	-0.258992	0.22169
C070R056	tumor-associated calcium signal transducer 2	tacstd2	1.54205	1.66896	-1.02571	1.05517	1.62713	COS	-0.0296856	0.890481
C063R030	tumor-associated calcium signal transducer 2	tacstd2	1.55928	1.68051	-1.03283	1.04349	1.6271	COS	-0.0520477	0.809143
C036R067	ER membrane protein complex subunit 10	emc10	1.78199	1.30845	1.2429	-1.09575	1.62627	COS ∩ Lice(PBS)	0.208359	0.328552
C177R027	protein phosphatase 4 regulatory subunit 2	ppp4r2	1.44345	1.56416	1.03959	1.12653	1.6261	COS	0.0184195	0.931922
C164R055	transmembrane protein 50A	tmem50a	1.36103	1.24804	1.30242	1.19429	1.62546	COS	0.52495	0.00844203
C259R151	eukaryotic translation initiation factor 3 subunit A	eif3a	1.43885	1.53984	1.0555	1.12958	1.6253	COS	0.0740511	0.730936
C181R058	TNF receptor associated factor 1	traf1	-1.93421	1.44516	1.12451	3.14329	1.6251	ASAL(lice)	0.150087	0.483925
C254R020	glutaredoxin 5	glrx5	1.09914	1.25939	1.29038	1.47852	1.6251	COS ∩ ASAL(lice)	-0.0852378	0.692099
C122R055	cellular repressor of E1A stimulated genes 1	creg1	1.65742	1.45143	1.11962	-1.01992	1.62505	COS	0.347626	0.0960172
C156R146	glutathione S-transferase omega 1	gsto1	1.45517	1.436	1.1314	1.1165	1.62469	COS	-0.2005	0.347527
C129R063	CD93 molecule	cd93	1.7009	1.20506	1.3482	-1.04693	1.62466	COS	0.298853	0.156021
C200R097	OCIA domain containing 1	ociad1	2.15044	1.27946	1.26957	-1.32387	1.62436	COS ∩ Lice(PBS)	-0.133465	0.534119
C262R052	guanylate binding protein 1	gbp1	-1.14842	1.1091	1.46422	1.86501	1.62397	COS ∩ ASAL(lice)	0.0819325	0.703501
C194R149	mitochondrial pyruvate carrier 1	mpc1	2.47339	1.26809	1.28035	-1.5234	1.6236	COS	0.241952	0.254675
C162R065	NPC intracellular cholesterol transporter 2	npc2	1.38876	1.40142	1.15818	1.16873	1.6231	COS	-0.120769	0.574031
C222R156	annexin A3	anxa3	1.31626	1.78725	-1.10145	1.23276	1.62264	COS	-0.255468	0.228265
C072R014	cholesteryl ester transfer protein	cetp	1.25892	1.07499	1.50918	1.2887	1.62236	COS ∩ ASAL(no lice)	0.395395	0.0558258
C081R109	DAZ associated protein 2	dazap2	1.42548	1.21449	1.33466	1.13711	1.62094	COS	-0.168698	0.430696
C207R078	NFKB inhibitor interacting Ras like 2	nkiras2	1.47812	1.37661	1.17733	1.09648	1.62073	COS	-0.171365	0.423336
C239R155	microtubule associated protein RP/EB family member 3	mapre3	1.34525	1.47363	1.09957	1.20451	1.62036	COS	-0.522812	0.00876185
C045R062	Ras and Rab interactor 2	rin2	1.39485	1.03922	1.55872	1.16132	1.61986	COS	0.313146	0.136232
C145R127	UBA like domain containing 2	ubald2	1.49788	1.11236	1.45613	1.08136	1.61975	COS ∩ Lice(PBS)	0.420401	0.0408068
C181R131	interferon gamma receptor 1	ifngr1	1.2022	1.25348	1.29197	1.34708	1.61946	COS	-0.243075	0.252408
C228R124	small ubiquitin-like modifier 2	sumo2	1.39179	1.79559	-1.10924	1.16307	1.61875	COS	-0.33798	0.106243
C127R044	transforming growth factor beta induced	tgfbi	2.16252	1.00973	1.60276	-1.33624	1.61836	Lice(PBS)	0.389344	0.0600333
C048R119	Jun proto-oncogene, AP-1 transcription factor subunit	jun	1.69092	1.60955	1.00467	-1.04566	1.61708	COS	0.186446	0.383034
C118R133	globoside alpha-1,3-N-acetylgalactosaminyltransferase 1	gbgt1	1.17515	1.2623	1.28052	1.37549	1.6164	COS	0.286252	0.17508
C210R157	Fli-1 proto-oncogene, ETS transcription factor	fli1	1.5553	1.24342	1.2999	1.03924	1.61632	COS	0.105631	0.623258
C240R066	ZPR1 zinc finger	zpr1	1.18619	1.6372	-1.01343	1.36193	1.6155	COS	0.164685	0.441898
C141R078	dipeptidyl peptidase 7	dpp7	1.60711	1.36555	1.18235	1.00463	1.61455	COS	0.241816	0.254951
C207R103	Pim-2 proto-oncogene, serine/threonine kinase	pim2	1.12966	1.30071	1.24112	1.42904	1.61433	COS	-0.532012	0.00745373
C129R157	lymphocyte cytosolic protein 1	lcp1	1.20471	1.30117	1.24013	1.33942	1.61362	COS	0.136669	0.524258
C135R064	ADP ribosylation factor GTPase activating protein 3	arfgap3	1.50906	1.68257	-1.04282	1.06919	1.61348	COS	-0.22004	0.30153
C196R011	proteasome subunit alpha 4	psma4	1.47063	1.60115	1.00767	1.0971	1.61343	COS	-0.439273	0.0317417
C138R074	cAMP responsive element binding protein 3 like 3	creb3l3	1.31912	1.19692	1.34771	1.22287	1.61311	COS	-0.0535284	0.803815
C137R152	late endosomal/lysosomal adaptor, MAPK and MTOR activator 5	lamtor5	1.51416	1.19284	1.352	1.0651	1.61273	COS	0.400312	0.0525785
C249R061	calcium binding and coiled-coil domain 1	calcoco1	1.43939	1.25061	1.28932	1.12023	1.61244	COS	0.233353	0.272465
C002R103	forkhead box N3	foxn3	1.55088	1.08244	1.48961	1.03967	1.61241	COS	0.735753	4.18105e-05
C239R112	nudix hydrolase 5	nudt5	1.57709	1.45629	1.10681	1.02203	1.61184	COS ∩ Lice(PBS)	-0.584389	0.00271085
C222R158	basic leucine zipper and W2 domains 1	bzw1	1.63123	1.66595	-1.03367	-1.01213	1.61169	COS	-0.111861	0.602792
C006R027	NPC intracellular cholesterol transporter 2	npc2	1.37521	1.37149	1.17437	1.17119	1.61064	COS	-0.249779	0.23915
C041R048	pleckstrin homology domain containing B2	plekhb2	1.78245	1.14043	1.41214	-1.1068	1.61044	COS ∩ Lice(PBS)	0.497563	0.0133616
C009R055	cornifelin	cnfn	1.69638	1.321	1.21872	-1.05369	1.60993	COS ∩ Lice(PBS)	-0.214321	0.314582
C085R138	VPS28, ESCRT-I subunit	vps28	1.54698	1.64216	-1.02011	1.0406	1.60979	COS	0.0503636	0.815213
C015R090	MFNG O-fucosylpeptide 3-beta-N-acetylglucosaminyltransferase	mfng	1.09113	1.23765	1.30028	1.47489	1.60929	COS	-0.515407	0.00994822
C205R083	COP9 signalosome subunit 2	cops2	1.60084	1.35816	1.18489	1.00526	1.60927	COS	-0.100704	0.639639
C239R148	CD81 molecule	cd81	1.29482	1.53523	1.04815	1.24276	1.60915	COS	-0.431995	0.0350253
C014R043	WW domain binding protein 2	wbp2	1.34121	1.37651	1.16887	1.19964	1.60896	COS	0.147969	0.490186
C165R048	SLAM family member 8	slamf8	1.72174	-1.07988	1.73672	-1.07056	1.60826	COS ∩ Lice(PBS)	0.119886	0.576855
C069R122	neutrophil cytosolic factor 4	ncf4	1.18559	1.32662	1.21214	1.35633	1.60805	COS	0.016803	0.937885
C110R148	FSHD region gene 1	frg1	1.56013	1.62025	-1.00786	1.03044	1.60762	COS	-0.0641752	0.765767
C064R166	NudC domain containing 3	nudcd3	1.7786	1.6267	-1.01294	-1.10752	1.60593	COS	-0.00823411	0.96954
C203R142	decapping mRNA 2	dcp2	1.093	1.7554	-1.09378	1.46834	1.60489	COS	-0.0928146	0.666209
C186R046	NFKB inhibitor interacting Ras like 2	nkiras2	1.70344	1.35145	1.18692	-1.06195	1.60407	COS	0.103849	0.629162
C252R119	transforming growth factor beta induced	tgfbi	2.07964	1.00206	1.60069	-1.29654	1.60399	Lice(PBS)	0.397085	0.0546925
C112R067	LIM and SH3 protein 1	lasp1	1.72291	1.29817	1.23535	-1.07434	1.60369	Lice(PBS)	0.261672	0.216774
C225R042	growth arrest specific 7	gas7	1.10111	1.21233	1.32271	1.45631	1.60356	COS	-0.135782	0.526981
C242R113	defective in cullin neddylation 1 domain containing 5	dcun1d5	1.21988	1.40852	1.13813	1.31413	1.60307	COS	0.187017	0.381551
C238R166	quinoid dihydropteridine reductase	qdpr	1.52578	1.55513	1.03055	1.05038	1.60265	COS	0.00289096	0.989303
C031R050	polycystin 2, transient receptor potential cation channel	pkd2	1.64269	1.18042	1.35651	-1.02588	1.60126	Lice(PBS)	0.543426	0.00606086
C107R129	lymphocyte cytosolic protein 1	lcp1	1.20316	1.31907	1.2138	1.33073	1.60108	COS ∩ ASAL(lice)	0.123158	0.566422
C210R131	H2A histone family member V	h2afv	1.22556	1.56755	1.02139	1.3064	1.60108	COS	-0.138523	0.518593
C171R038	poly(A) binding protein interacting protein 2B((A) binding protein interacting protein 2B	paip2b	1.65826	1.25759	1.27295	-1.03586	1.60086	COS ∩ Lice(PBS)	0.248564	0.24152
C172R138	KH RNA binding domain containing, signal transduction associated 1	khdrbs1	1.55056	1.88779	-1.17963	1.03209	1.60033	COS ∩ Lice(ASAL)	-0.213042	0.317549
C104R015	glia maturation factor gamma	gmfg	1.40331	1.3233	1.20927	1.14032	1.60022	COS	0.0483994	0.822305
C020R013	lysine demethylase 2A	kdm2a	1.71525	1.51161	1.0583	-1.07221	1.59974	COS	-0.350938	0.0926812
C156R021	mitochondrial pyruvate carrier 1	mpc1	2.4123	1.25614	1.27326	-1.50825	1.5994	COS	0.220621	0.300222
C015R013	bone morphogenetic protein 5	bmp5	1.18309	1.01085	1.58187	1.35157	1.59903	COS	-0.16174	0.450216
C210R066	G protein subunit beta 1	gnb1	1.19498	1.21362	1.31701	1.33755	1.59835	COS	-0.534646	0.00711067
C155R162	mitochondrial pyruvate carrier 1	mpc1	2.4915	1.27089	1.25754	-1.55895	1.5982	COS	0.285075	0.176939
C171R056	receptor accessory protein 5	reep5	1.32985	1.63132	-1.02082	1.20168	1.59805	COS	-0.227931	0.28408
C172R065	Uncharacterized	loc106566190	1.72763	1.05241	1.51815	-1.08131	1.59772	COS	0.400362	0.0525461
C184R001	serine and arginine rich splicing factor 7	srsf7	1.52029	1.60077	-1.00219	1.05063	1.59726	COS	-0.0846208	0.694222
C005R037	t-complex 11 like 2	tcp11l2	1.57888	1.13757	1.40408	1.01162	1.59723	COS ∩ Lice(PBS)	0.325428	0.120723
C044R128	receptor accessory protein 5	reep5	1.40068	1.60237	-1.00384	1.13962	1.59625	COS	-0.202283	0.343167
C069R013	protease, serine 16	prss16	1.54379	1.23281	1.29475	1.03393	1.59618	COS	0.674132	0.00030376
C077R064	endothelial differentiation related factor 1	edf1	1.36593	1.18959	1.34135	1.16818	1.59565	COS	-0.230499	0.278541
C009R096	RNA polymerase II subunit I	polr2i	1.43978	1.424	1.11994	1.10766	1.5948	COS	-0.307403	0.143955
C252R064	vacuole membrane protein 1	vmp1	-1.08784	1.58139	1.00819	1.73437	1.59433	COS	-0.258681	0.222265
C210R133	palmitoyl-protein thioesterase 2	ppt2	1.31637	1.34669	1.18371	1.21098	1.59409	COS	-0.0577443	0.788692
C142R117	hydroxyprostaglandin dehydrogenase 15-(NAD)	hpgd	1.08306	1.27184	1.25326	1.47171	1.59395	COS	0.237417	0.263961
C217R078	heme binding protein 2	hebp2	1.25957	1.44489	1.10285	1.26511	1.5935	COS	-0.136561	0.52459
C036R108	lymphocyte cytosolic protein 1	lcp1	1.21699	1.30981	1.21657	1.30935	1.59347	COS ∩ ASAL(lice)	0.112673	0.600147
C239R142	attractin like 1	atrnl1	1.68517	1.13761	1.40033	-1.05784	1.59303	COS	0.351732	0.0918937
C113R071	Arginyl-tRNA synthetase, cytoplasmic	rars1	1.63282	1.5099	1.05495	-1.02508	1.59287	COS	-0.244211	0.25013
C201R028	SPARC like 1	sparcl1	1.37407	1.09636	1.45278	1.15917	1.59277	COS	0.161045	0.452192
C109R092	proline-serine-threonine phosphatase interacting protein 2	pstpip2	-1.01108	1.25729	1.26676	1.61032	1.59268	COS ∩ ASAL(lice)	-0.379674	0.0672595
C214R097	paternally expressed 3	peg3	1.19346	1.33982	1.18782	1.33349	1.59146	COS	0.120278	0.575601
C123R154	H2A histone family member V	h2afv	1.44167	1.48279	1.07323	1.10384	1.59137	COS	-0.187704	0.379775
C073R149	transcobalamin 2	tcn2	1.55206	1.36284	1.16768	1.02532	1.59136	COS	0.655066	0.000512856
C095R136	S100 calcium binding protein P	s100p	1.47362	1.76168	-1.10715	1.07978	1.59118	COS	-0.10851	0.613766
C179R141	CD59 molecule	cd59	1.39763	1.14178	1.39338	1.13831	1.59093	COS	-0.741519	3.37901e-05
C186R057	small ubiquitin-like modifier 2	sumo2	1.37263	1.68565	-1.05977	1.15879	1.59058	COS	-0.377618	0.0688779
C010R123	protein tyrosine phosphatase, non-receptor type 18	ptpn18	1.50401	1.3625	1.16734	1.05751	1.59051	COS	0.451769	0.0266798
C164R093	small ubiquitin-like modifier 2	sumo2	1.40363	1.75276	-1.10218	1.13297	1.59027	COS	-0.367307	0.0774486
C247R009	mitochondrial amidoxime-reducing component 1-like	mtarc1	2.42976	1.07906	1.47367	-1.52798	1.59017	COS	0.419608	0.0412284
C103R078	mal, T-cell differentiation protein 2 (gene/pseudogene)	mal2	1.25022	1.45344	1.09383	1.27164	1.58983	COS	-0.00721602	0.973304
C169R103	CD40 molecule	cd40	1.07594	1.29564	1.22688	1.47739	1.58959	COS	0.0843866	0.695029
C117R158	mitochondrial pyruvate carrier 1	mpc1	2.36936	1.27718	1.24399	-1.4913	1.58879	COS	0.2192	0.303426
C158R034	GABA type A receptor associated protein like 2	gabarapl2	1.51614	1.21523	1.30722	1.04778	1.58857	COS	0.423625	0.0391289
C071R070	kinase insert domain receptor	kdr	1.25597	1.07021	1.48424	1.26471	1.58845	COS	0.146568	0.49435
C131R082	TNF receptor superfamily member 10c	tnfrsf10c	1.06223	1.21435	1.30751	1.49475	1.58777	COS ∩ ASAL(lice)	-0.0307068	0.886737
C264R151	succinate dehydrogenase complex subunit D	sdhd	1.73221	1.54741	1.02603	-1.09103	1.58769	COS	-0.0437915	0.838996
C190R162	CCAAT/enhancer binding protein beta	cebpb	-1.62912	1.48193	1.07119	2.5861	1.58743	ASAL(lice)	-0.250473	0.237804
C222R030	proteasome subunit beta 6	psmb6	1.16881	1.21422	1.30625	1.357	1.58608	COS	-0.376843	0.069496
C216R118	guanylate binding protein 1	gbp1	-1.21398	1.09557	1.44763	1.92535	1.58598	COS ∩ ASAL(lice)	-0.033967	0.874799
C264R102	phosphoribosyl pyrophosphate synthetase associated protein 1	prpsap1	1.47499	1.55485	1.01951	1.07471	1.58518	COS	0.325377	0.120784
C230R055	prosaposin	psap	1.52376	1.0727	1.47754	1.04017	1.58496	COS	0.520538	0.00911291
C142R041	lymphocyte cytosolic protein 1	lcp1	1.28265	1.44527	1.09647	1.23547	1.58469	COS	0.192219	0.368206
C051R049	prostaglandin reductase 1	ptgr1	1.47304	1.2263	1.2919	1.0755	1.58426	COS	-0.485314	0.0162201
C128R030	catechol-O-methyltransferase domain containing 1	comtd1	1.72378	1.40873	1.12446	-1.0882	1.58407	Lice(PBS)	-0.0591148	0.783791
C063R065	glia maturation factor gamma	gmfg	1.34819	1.34669	1.17615	1.17485	1.58392	COS	0.112027	0.602251
C091R145	TNFAIP3 interacting protein 1	tnip1	1.05332	1.32248	1.19756	1.50357	1.58374	COS ∩ ASAL(lice)	-0.277061	0.189961
C239R071	microtubule associated protein 1 light chain 3 alpha	map1lc3a	1.49297	1.17053	1.353	1.06079	1.58373	COS	0.0592884	0.783171
C097R161	ArfGAP with RhoGAP domain, ankyrin repeat and PH domain 3	arap3	-1.07863	1.11243	1.42349	1.70804	1.58353	COS	0.172464	0.420324
C156R138	GTPase, IMAP family member 4	gimap4	1.15638	1.23037	1.2867	1.36903	1.58311	COS	-0.0142558	0.947287
C023R044	heterogeneous nuclear ribonucleoprotein A1	hnrnpa1	1.45505	1.55106	1.02032	1.08765	1.58258	COS	-0.237386	0.264026
C260R159	transmembrane protein 30A	tmem30a	1.30176	1.32689	1.1924	1.21541	1.58218	COS	-0.0855454	0.691041
C044R152	H2A histone family member V	h2afv	1.27354	1.5314	1.03249	1.24154	1.58115	COS	-0.15256	0.476669
C223R154	MARVEL domain containing 3	marveld3	1.27522	1.60874	-1.01778	1.2395	1.58064	COS	-0.566356	0.003912
C026R036	CD83 molecule	cd83	1.45482	1.03845	1.52167	1.08617	1.58018	COS	0.202119	0.343566
C082R153	autophagy related 4B cysteine peptidase	atg4b	1.31306	1.17406	1.34566	1.2032	1.57987	COS	-0.408179	0.0476897
C121R111	TNFAIP3 interacting protein 1	tnip1	1.06365	1.24331	1.27055	1.48516	1.57969	COS ∩ ASAL(lice)	-0.102591	0.633347
C099R050	matrix metallopeptidase 23B	mmp23b	1.33397	1.38825	1.1378	1.18409	1.57955	COS	0.29642	0.159583
C047R082	tight junction protein 2	tjp2	1.44466	1.22724	1.28702	1.09333	1.57949	COS	0.0433364	0.840648
C124R163	3-hydroxyacyl-CoA dehydratase 1	hacd1	1.66157	1.0042	1.57266	-1.05212	1.57927	Lice(PBS)	0.187708	0.379763
C264R144	lipopolysaccharide induced TNF factor	litaf	1.46866	1.34101	1.17766	1.0753	1.57925	COS	0.520989	0.00904234
C219R112	alpha-N-acetylgalactosaminidase	naga	1.47551	1.30767	1.20747	1.07012	1.57897	COS	-0.195561	0.359776
C038R045	---NA---	-	1.194	1.27837	1.235	1.32227	1.57879	COS	-0.143795	0.502642
C165R101	tripartite motif containing 65	trim65	1.26454	1.30734	1.20733	1.24818	1.57838	COS	-0.0515567	0.810911
C094R136	mitochondrial pyruvate carrier 1	mpc1	2.47258	1.27404	1.23881	-1.5666	1.5783	COS	0.223762	0.293219
C226R143	proteasome 26S subunit, non-ATPase 9	psmd9	1.37279	1.32911	1.18683	1.14907	1.57743	COS	0.321974	0.124948
C006R073	atonal bHLH transcription factor 8	atoh8	1.61405	1.11305	1.41688	-1.02346	1.57706	Lice(PBS)	0.503665	0.0121001
C249R161	RAD21 cohesin complex component	rad21	1.327	1.20802	1.30534	1.1883	1.57688	COS	-0.751302	2.32428e-05
C062R036	receptor accessory protein 5	reep5	1.34213	1.51861	1.03816	1.17467	1.57657	COS	-0.134711	0.530274
C075R128	cyclin dependent kinase inhibitor 1A	cdkn1a	1.40151	1.17148	1.34562	1.12476	1.57636	COS ∩ Lice(PBS)	0.559243	0.00449588
C018R063	RAB1B, member RAS oncogene family	rab1b	1.15167	1.21546	1.29537	1.36712	1.57446	COS	-0.152039	0.478191
C068R151	proteasome subunit alpha 4	psma4	1.4649	1.57282	1.00091	1.07465	1.57425	COS	-0.451729	0.0266947
C149R140	IQ motif and Sec7 domain 1	iqsec1	1.0639	1.21842	1.29174	1.47936	1.57388	COS	0.0679468	0.752409
C152R041	heat shock protein 90 alpha family class A member 1	hsp90aa1	1.28479	1.42573	1.1038	1.22488	1.57371	COS	-0.298271	0.156868
C154R070	small ubiquitin-like modifier 2	sumo2	1.40594	1.70061	-1.08084	1.11913	1.57342	COS	-0.379506	0.067391
C059R150	MAP kinase interacting serine/threonine kinase 1	mknk1	-1.26942	1.21078	1.29942	1.99719	1.57331	COS ∩ ASAL(lice)	-0.0796414	0.711441
C045R003	ZFP36 ring finger protein	zfp36	1.11727	1.35113	1.16383	1.40743	1.57248	COS	0.436108	0.0331382
C190R121	TNFAIP3 interacting protein 1	tnip1	1.32301	1.09521	1.43568	1.18848	1.57238	COS	-0.0516119	0.810712
C221R010	small integral membrane protein 7	smim7	1.45638	1.2812	1.22677	1.07921	1.57173	COS	0.203375	0.340511
C254R012	NPC intracellular cholesterol transporter 2	npc2	1.25652	1.40121	1.12099	1.25007	1.57074	COS	-0.149339	0.486132
C234R002	succinate dehydrogenase complex assembly factor 2	sdhaf2	1.51249	1.12896	1.39112	1.03837	1.57052	COS	-0.0562415	0.794074
C168R105	catechol-O-methyltransferase domain containing 1	comtd1	1.69924	1.41997	1.10597	-1.08201	1.57045	Lice(PBS)	-0.1317	0.539589
C240R016	Cbp/p300 interacting transactivator with Glu/Asp rich carboxy-terminal domain 2	cited2	1.17927	1.05224	1.49248	1.33171	1.57044	COS	0.275541	0.192503
C260R112	intercellular adhesion molecule 1	icam1	1.12444	1.22695	1.27988	1.39656	1.57035	COS	-0.549297	0.00543383
C032R048	BCL2 interacting protein 3	bnip3	1.41978	1.12065	1.40091	1.10575	1.56992	COS ∩ Lice(PBS)	0.733108	4.60184e-05
C212R079	RANBP2-type and C3HC4-type zinc finger containing 1	rbck1	1.328	1.48741	1.05533	1.18201	1.56972	COS	0.117937	0.58311
C069R152	magnesium dependent phosphatase 1	mdp1	1.30592	1.41273	1.11089	1.20174	1.56938	COS	-0.363831	0.0805126
C200R168	Peroxiredoxin	tdx	1.22939	1.1842	1.32508	1.27637	1.56915	COS	-0.592779	0.00226908
C031R165	autophagy related 4B cysteine peptidase	atg4b	1.26553	1.07486	1.45945	1.23957	1.56871	COS	0.376965	0.0693987
C059R036	heat shock protein family A (Hsp70) member 8	hspa8	1.30778	1.5499	1.01189	1.19924	1.56834	COS	0.00717036	0.973473
C168R126	dehydrogenase/reductase 13	dhrs13	1.43346	1.25446	1.2502	1.09409	1.56833	COS	-0.181601	0.395736
C184R158	DEK proto-oncogene	dek	1.66369	1.3061	1.2002	-1.06132	1.56757	COS ∩ Lice(PBS)	0.423015	0.039442
C124R036	proteasome subunit beta 6	psmb6	1.59625	1.53127	1.02367	-1.01833	1.56751	COS	-0.200559	0.347382
C022R055	glucosamine-phosphate N-acetyltransferase 1	gnpnat1	1.35997	1.64457	-1.04944	1.1523	1.56709	COS	-0.225206	0.290032
C118R061	RAD54-like 2 (S. cerevisiae)	rad54l2	1.13641	-1.22876	1.92536	1.37883	1.56691	ASAL(no lice)	0.367918	0.0769191
C225R004	phospholipid phosphatase 1	plpp1	2.10202	1.3528	1.15799	-1.34184	1.56652	COS ∩ Lice(PBS)	0.338283	0.10591
C120R054	RAB10, member RAS oncogene family	rab10	1.30263	1.4116	1.10952	1.20234	1.5662	COS	-0.123143	0.566468
C233R117	Spi-1 proto-oncogene	spi1	-1.0347	-1.03326	1.61827	1.62053	1.56618	COS	-0.0850982	0.692579
C116R001	vav guanine nucleotide exchange factor 1	vav1	-1.06256	1.27691	1.22654	1.66416	1.56618	COS ∩ ASAL(lice)	0.0151941	0.943823
C018R084	mitochondrial pyruvate carrier 1	mpc1	2.40936	1.26413	1.23874	-1.5386	1.56594	COS	0.195385	0.360218
C018R074	PDZ and LIM domain 2	pdlim2	1.46979	1.15826	1.35162	1.06513	1.56552	COS	0.282065	0.181755
C254R112	GABA type A receptor associated protein like 2	gabarapl2	1.42108	1.24605	1.25616	1.10145	1.56524	COS	0.431158	0.0354195
C081R100	SAM domain, SH3 domain and nuclear localization signals 1	samsn1	-1.07659	1.25316	1.24884	1.68487	1.565	COS ∩ ASAL(lice)	-0.0758382	0.724685
C242R092	mitochondrial pyruvate carrier 1	mpc1	2.36249	1.30861	1.19543	-1.5102	1.56435	COS	0.224274	0.292086
C231R125	adenosine deaminase	ada	1.58676	1.26017	1.24134	-1.01436	1.5643	COS	0.180907	0.397576
C236R104	solute carrier family 12 member 4	slc12a4	1.30635	1.44318	1.08362	1.19712	1.56386	COS	0.0370173	0.863654
C137R085	ZFP36 ring finger protein like 2	zfp36l2	1.47441	1.1543	1.3547	1.06059	1.56374	COS	0.184149	0.389027
C045R102	ubiquitin conjugating enzyme E2 D4 (putative)	ube2d4	1.14579	1.39349	1.12112	1.36348	1.56227	COS	-0.245192	0.248171
C172R145	methenyltetrahydrofolate synthetase domain containing	mthfsd	1.32361	1.65655	-1.06067	1.17995	1.56179	COS ∩ Lice(ASAL)	0.0103248	0.96181
C002R078	spectrin beta, non-erythrocytic 1	sptbn1	1.88872	1.12065	1.39364	-1.20933	1.56179	Lice(PBS)	0.455136	0.0254329
C050R156	kelch repeat and BTB domain containing 11	kbtbd11	1.23824	-1.02013	1.59289	1.26103	1.56146	COS ∩ ASAL(no lice)	-0.0760695	0.723878
C153R162	cytochrome b5 reductase 3	cyb5r3	1.69649	1.27352	1.22589	-1.08667	1.56119	COS ∩ Lice(PBS)	0.339804	0.104251
C214R106	C-C motif chemokine ligand 25	ccl25	1.19353	1.32963	1.17368	1.30752	1.56056	COS	-0.384923	0.0632591
C227R111	sperm acrosome associated 4	spaca4	1.38515	1.40991	1.10643	1.12621	1.55997	COS	0.600486	0.00191874
C163R143	golgi phosphoprotein 3	golph3	1.44752	1.71887	-1.10278	1.07678	1.55867	COS	-0.105415	0.623972
C036R029	charged multivesicular body protein 2B	chmp2b	1.44119	1.38977	1.12137	1.08136	1.55844	COS	-0.355818	0.0879235
C188R059	late endosomal/lysosomal adaptor, MAPK and MTOR activator 5	lamtor5	1.46211	1.16121	1.34183	1.06569	1.55815	COS	0.347611	0.0960329
C137R127	mago homolog B, exon junction complex core component	magohb	1.23073	1.52682	1.02044	1.26594	1.55804	COS	-0.219698	0.302301
C036R081	polo like kinase 2	plk2	2.29191	1.43637	1.08454	-1.47124	1.55781	Lice(PBS)	0.177869	0.405679
C137R144	riboflavin kinase	rfk	1.21185	1.50403	1.03513	1.2847	1.55686	COS	-0.151098	0.480951
C009R131	transmembrane protein 128	tmem128	1.36966	1.36315	1.14199	1.13656	1.5567	COS	-0.0944099	0.660803
C010R015	CD276 molecule	cd276	1.55051	1.34068	1.16003	1.00304	1.55523	COS ∩ Lice(PBS)	-0.0578481	0.78832
C182R088	synaptogyrin 2	syngr2	1.18874	1.25262	1.24133	1.30804	1.55491	COS	0.457833	0.0244685
C091R026	Glutamine amidotransferase-like class 1 domain-containing protein 1	gatd1	2.05498	1.0613	1.46505	-1.32164	1.55487	COS ∩ Lice(PBS)	-0.0767142	0.721628
C057R146	proteasome subunit alpha 4	psma4	1.48318	1.55749	-1.00224	1.04775	1.55401	COS	-0.452629	0.0263567
C191R112	UDP-glucose 6-dehydrogenase	ugdh	1.33025	1.28966	1.20468	1.16793	1.55364	COS	-0.16122	0.451695
C242R097	cathepsin B	ctsb	1.60639	2.51538	-1.61917	-1.03405	1.5535	COS ∩ Lice(ASAL)	-0.132904	0.535855
C156R110	optineurin	optn	1.28619	1.29427	1.20001	1.20756	1.55314	COS	0.323954	0.122513
C188R055	synaptosome associated protein 23	snap23	1.30599	1.567	-1.00898	1.18918	1.55306	COS	0.154282	0.471646
C182R165	smoothelin like 2	smtnl2	1.32555	1.36605	1.13688	1.17161	1.55303	COS	0.21522	0.312509
C252R069	laminin subunit alpha 2	lama2	1.62616	1.35723	1.14418	-1.04717	1.55291	COS	0.520995	0.00904151
C026R074	TATA-box binding protein associated factor 7	taf7	1.50449	1.56082	-1.0053	1.03197	1.55259	COS	-0.0398013	0.853504
C218R162	CTLA-2-beta	ctl2b	1.30042	1.26913	1.22322	1.19378	1.55242	COS	-0.208217	0.328889
C180R157	mediator complex subunit 29	med29	1.43008	1.53206	1.01294	1.08517	1.55188	COS	-0.146773	0.493738
C117R095	TATA-box binding protein associated factor 10	taf10	1.55264	1.46399	1.05981	-1.0007	1.55155	COS	-0.192985	0.366264
C095R146	SLC9A3 regulator 1	slc9a3r1	1.39573	1.31068	1.18375	1.11163	1.55153	COS	-0.129962	0.545001
C233R042	autophagy related 9A	atg9a	1.18855	1.05474	1.47084	1.30526	1.55136	COS	0.421875	0.0400326
C210R046	calpain 5	capn5	1.25512	1.37442	1.12829	1.23553	1.55075	COS	-0.0966421	0.653268
C142R118	mitochondrial pyruvate carrier 1	mpc1	2.43802	1.26225	1.22829	-1.5725	1.55041	COS	0.22473	0.29108
C071R160	BTB domain containing 1	btbd1	1.19759	1.28865	1.20237	1.29379	1.54943	COS	-0.064214	0.765629
C016R095	G protein subunit alpha i3	gnai3	-1.00973	1.22399	1.26492	1.56332	1.54826	COS	-0.467079	0.0213831
C089R126	SPRY domain containing 4	spryd4	1.68745	1.36086	1.13752	-1.09009	1.548	COS	0.449573	0.0275187
C033R056	solute carrier family 25 member 34	slc25a34	1.28018	1.16475	1.32899	1.20916	1.54794	COS	-0.122743	0.56774
C058R067	TATA-box binding protein associated factor 10	taf10	1.63545	1.44652	1.06994	-1.0567	1.54769	COS	-0.170178	0.426604
C181R124	quinoid dihydropteridine reductase	qdpr	1.50497	1.50558	1.02724	1.02766	1.54659	COS	0.0171153	0.936733
C036R041	cathepsin D	ctsd	1.50277	1.41834	1.09012	1.02887	1.54615	COS	0.0944584	0.660639
C093R136	CKLF like MARVEL transmembrane domain containing 7	cmtm7	1.38527	1.1783	1.312	1.11598	1.54593	COS	0.096799	0.652739
C177R019	scavenger receptor class B member 2	scarb2	1.71216	1.20913	1.27853	-1.10754	1.54591	COS	0.177985	0.405369
C116R037	proteasome 26S subunit, non-ATPase 9	psmd9	1.42004	1.33052	1.16152	1.08831	1.54543	COS	0.363458	0.080847
C014R104	CKLF like MARVEL transmembrane domain containing 7	cmtm7	1.3087	1.14015	1.35523	1.18069	1.54517	COS	0.0401763	0.852138
C202R091	TNF alpha induced protein 2	tnfaip2	1.10137	1.19234	1.29583	1.40287	1.54508	COS	-0.216856	0.308756
C003R069	methionine adenosyltransferase 1A	mat1a	1.60499	1.3573	1.13833	-1.03879	1.54505	COS	0.082783	0.700561
C158R131	guanylate binding protein 1	gbp1	-1.2209	1.07082	1.44228	1.88559	1.54442	COS ∩ ASAL(lice)	0.0966304	0.653307
C203R131	syntrophin beta 2	sntb2	1.1598	1.43157	1.07877	1.33156	1.54434	COS	-0.342471	0.101386
C237R122	UDP glucuronosyltransferase family 1 member A1	ugt1a1	1.34058	1.10473	1.39784	1.15192	1.54424	COS	-0.17195	0.421731
C136R108	DnaJ heat shock protein family (Hsp40) member C12	dnajc12	1.76298	1.18585	1.30199	-1.14185	1.54396	COS	0.757795	1.79607e-05
C207R030	mitochondrial pyruvate carrier 1	mpc1	2.23403	1.24843	1.23609	-1.44769	1.54317	COS	0.189856	0.374236
C192R084	phosphatidylinositol glycan anchor biosynthesis class X	pigx	1.43673	1.14853	1.34315	1.07372	1.54264	COS	0.440594	0.031173
C013R156	protein tyrosine phosphatase, receptor type C	ptprc	1.079	1.2414	1.24232	1.4293	1.54221	COS	-0.0757795	0.72489
C163R038	lymphocyte cytosolic protein 1	lcp1	1.13938	1.22521	1.25864	1.35346	1.5421	COS ∩ ASAL(lice)	0.0344697	0.872961
C159R164	mago homolog B, exon junction complex core component	magohb	1.22687	1.47042	1.04867	1.25684	1.54198	COS	-0.253978	0.231084
C229R002	perilipin 3	plin3	1.462	1.35477	1.13705	1.05366	1.54044	COS	0.263662	0.213171
C219R166	ATPase H+ transporting V1 subunit E1	atp6v1e1	1.28333	1.2341	1.24811	1.20023	1.54029	COS	-0.658959	0.000462186
C186R064	claudin 4	cldn4	1.59316	-1.08703	1.6741	-1.03447	1.54007	COS	0.615976	0.00135202
C264R130	transmembrane p24 trafficking protein 10	tmed10	1.84541	1.35639	1.13534	-1.19835	1.53996	COS ∩ Lice(PBS)	-0.240478	0.25767
C104R112	protein disulfide isomerase family A member 4	pdia4	1.58444	1.56158	-1.0146	-1.02945	1.53911	COS	-0.393254	0.0572874
C003R039	electron transfer flavoprotein alpha subunit	etfa	2.27779	1.27436	1.20749	-1.48026	1.53878	COS	0.341094	0.102858
C106R096	hexosaminidase subunit alpha	hexa	1.51449	1.35703	1.13386	1.01597	1.53868	COS	-0.0822627	0.702359
C098R010	suppression of tumorigenicity 13 (colon carcinoma) (Hsp70 interacting protein)	st13	1.69227	1.3821	1.11325	-1.09986	1.53863	COS	0.180538	0.398554
C226R166	protein kinase C and casein kinase substrate in neurons 2	pacsin2	1.57959	1.43935	1.06892	-1.02668	1.53854	COS	-0.468261	0.0210126
C137R153	interleukin 18	il18	-1.18352	1.22523	1.25546	1.82052	1.53822	COS ∩ ASAL(lice)	-0.14103	0.510976
C015R163	S100 calcium binding protein A4	s100a4	1.74038	-1.01461	1.56054	-1.13153	1.53807	COS	-0.0635081	0.768137
C228R060	thioredoxin domain containing 12	txndc12	1.29791	1.294	1.18837	1.18479	1.53776	COS	0.458859	0.0241095
C153R119	RAB27A, member RAS oncogene family	rab27a	1.35341	1.61184	-1.04851	1.13585	1.53727	COS ∩ Lice(ASAL)	0.20753	0.330523
C176R128	cleavage and polyadenylation specific factor 3	cpsf3	1.7283	2.01128	-1.30835	-1.12427	1.53726	Lice(ASAL)	-0.40559	0.0492577
C099R100	cereblon	crbn	1.58339	1.26168	1.21834	-1.03008	1.53716	COS ∩ Lice(PBS)	-0.243024	0.252511
C149R126	SAYSVFN motif domain containing 1	saysd1	1.47273	1.31356	1.16982	1.04339	1.53663	COS	0.0568034	0.792061
C007R147	WASH complex subunit 5	washc5	1.43237	1.2678	1.21166	1.07245	1.53615	COS	0.354166	0.0895127
C244R112	RAB24, member RAS oncogene family	rab24	1.21501	1.46843	1.04604	1.26422	1.53603	COS	0.228831	0.282131
C111R044	seizure related 6 homolog	sez6	1.36894	1.03703	1.48105	1.12196	1.53588	COS	0.411573	0.0456934
C084R027	mitochondrial pyruvate carrier 1	mpc1	2.39243	1.22109	1.25736	-1.55823	1.53535	COS	0.211541	0.321051
C047R149	lymphocyte cytosolic protein 1	lcp1	1.1571	1.27173	1.20667	1.32621	1.53455	COS	-0.0438249	0.838875
C210R057	inhibitor of growth family member 5	ing5	1.16661	1.37723	1.11392	1.31502	1.53412	COS	0.188019	0.37896
C266R104	ATP synthase-coupling factor 6, mitochondrial	atp5pf	1.81549	1.19863	1.27957	-1.1837	1.53373	COS ∩ Lice(PBS)	0.435688	0.0333273
C168R157	DNA polymerase delta 3, accessory subunit	pold3	1.62576	1.38331	1.10778	-1.06092	1.5324	COS	-0.0718916	0.73851
C202R142	NADPH oxidase organizer 1	noxo1	2.29379	1.2559	1.22012	-1.49691	1.53235	Lice(PBS)	0.220593	0.300286
C177R067	---NA---	-	1.5087	1.30027	1.17819	1.01543	1.53197	COS	0.409779	0.0467401
C227R038	interferon induced transmembrane protein 5	ifitm5	-1.23395	1.38498	1.10598	1.89013	1.53177	ASAL(lice)	0.0912553	0.671508
C219R124	iduronate 2-sulfatase	ids	1.27218	1.30526	1.17232	1.2028	1.53018	COS	0.0109479	0.959507
C176R090	solute carrier family 12 member 4	slc12a4	1.29653	1.30445	1.17288	1.18005	1.52997	COS	0.0873502	0.684846
C142R013	cathepsin S	ctss	1.4324	1.19391	1.28136	1.06802	1.52983	COS	0.086761	0.686866
C242R098	CD53 molecule	cd53	-1.1819	1.39876	1.0937	1.80809	1.52982	COS ∩ ASAL(lice)	-0.156386	0.465548
C237R072	vacuole membrane protein 1	vmp1	1.02695	1.43189	1.068	1.48913	1.52926	COS	-0.27358	0.195817
C243R029	GLI pathogenesis related 1	glipr1	1.34993	1.46407	1.04425	1.13254	1.52885	COS	-0.101983	0.635372
C137R005	GABA type A receptor associated protein like 2	gabarapl2	1.40123	1.21852	1.25391	1.09041	1.52791	COS	0.519409	0.00929154
C035R147	S-phase kinase associated protein 1	skp1	1.42635	1.4903	1.02519	1.07115	1.52784	COS	-0.0688574	0.749194
C194R156	cathepsin H	ctsh	1.25576	1.19094	1.28209	1.21591	1.52689	COS	-0.0591982	0.783493
C165R094	zinc finger protein 326	znf326	1.56586	1.27682	1.19512	-1.02615	1.52595	COS ∩ Lice(PBS)	-0.495288	0.0138587
C089R039	solute carrier family 25 member 18	slc25a18	1.12237	1.51254	1.0087	1.35935	1.52569	COS	-0.0973057	0.651034
C060R016	programmed cell death 10	pdcd10	1.38623	1.46946	1.03818	1.10052	1.52557	COS	0.143078	0.504795
C166R079	CD63 molecule	cd63	1.34564	1.25695	1.21343	1.13345	1.52521	COS	0.619255	0.00125253
C063R124	NPC intracellular cholesterol transporter 2	npc2	1.29017	1.38461	1.10147	1.18209	1.5251	COS	-0.174375	0.415113
C102R072	selectin E	sele	-1.02033	1.31002	1.16402	1.55589	1.52489	COS	-0.343008	0.100817
C128R084	transmembrane protein 91	tmem91	1.23974	1.2223	1.24735	1.22981	1.52464	COS	-0.309619	0.140938
C176R040	solute carrier family 6 member 6	slc6a6	-1.38927	1.15154	1.32393	2.11803	1.52456	ASAL(lice)	0.177342	0.407094
C012R074	peptidoglycan recognition protein 2	pglyrp2	-1.23596	1.14085	1.33594	1.88374	1.52411	COS ∩ ASAL(lice)	0.135262	0.528577
C231R080	protocadherin gamma subfamily A, 11	pcdhga11	1.06984	1.53221	-1.00539	1.42452	1.524	COS ∩ ASAL(lice)	-0.211563	0.321
C091R168	interleukin 10 receptor subunit beta	il10rb	-1.13577	1.18841	1.28232	1.73082	1.52393	COS ∩ ASAL(lice)	0.146725	0.493883
C259R070	receptor accessory protein 5	reep5	1.35396	1.39937	1.0889	1.12542	1.52377	COS	-0.260786	0.218391
C229R113	male specific lethal 1 homolog	msl1	1.46114	1.57566	-1.03447	1.04244	1.52315	COS	0.385116	0.0631155
C049R121	NADH:ubiquinone oxidoreductase core subunit S1	ndufs1	-1.03924	1.14141	1.33444	1.58291	1.52314	COS	0.188841	0.376843
C085R018	proteasome maturation protein	pomp	1.42252	1.43773	1.05923	1.07056	1.52289	COS	-0.361768	0.0823743
C217R033	CD63 molecule	cd63	1.31491	1.24873	1.21947	1.1581	1.52279	COS	0.629811	0.000973672
C080R015	receptor accessory protein 5	reep5	1.41355	1.34352	1.13343	1.07727	1.52279	COS	-0.151792	0.478916
C184R115	secreted frizzled related protein 1	sfrp1	1.62264	1.21865	1.2495	-1.06563	1.52271	COS ∩ Lice(PBS)	0.153806	0.473032
C141R156	RAB7A, member RAS oncogene family	rab7a	1.28209	1.08971	1.39735	1.18768	1.5227	COS	0.485127	0.0162674
C213R158	glutathione S-transferase mu 1	gstm1	1.61719	1.76389	-1.15843	-1.06209	1.52265	COS	0.0331597	0.877753
C076R064	transforming growth factor beta induced	tgfbi	2.13587	1.01628	1.49737	-1.40357	1.52174	Lice(PBS)	0.301013	0.152908
C238R139	epiregulin	ereg	1.42645	1.23183	1.23494	1.06645	1.52124	COS	-0.151116	0.480898
C058R169	chromosome 6 open reading frame 132	c6orf132	1.27843	1.36059	1.1179	1.18975	1.52101	COS	-0.308609	0.142308
C124R107	RB transcriptional corepressor like 2	rbl2	-1.02391	-1.01765	1.54775	1.55727	1.52091	COS	0.0661102	0.758905
C144R123	solute carrier family 20 member 1	slc20a1	1.10643	1.79379	-1.17953	1.37448	1.52076	COS ∩ Lice(ASAL)	-0.18569	0.385001
C193R044	kazrin, periplakin interacting protein	kazn	-1.38318	1.32087	1.15118	2.10322	1.52056	ASAL(lice)	-0.0345036	0.872837
C232R053	prostaglandin reductase 1	ptgr1	1.44421	1.56018	-1.02608	1.05284	1.52053	COS	-0.146571	0.494342
C039R048	RNA polymerase II subunit J	polr2j	1.38328	1.39246	1.09157	1.09882	1.51997	COS	-0.304604	0.14783
C170R063	vimentin	vim	1.52863	1.18712	1.28036	-1.00571	1.51995	COS ∩ Lice(PBS)	0.431018	0.0354857
C008R104	lymphocyte cytosolic protein 1	lcp1	1.10846	1.22561	1.24006	1.37112	1.51983	COS	0.0534863	0.803966
C092R064	RAB27A, member RAS oncogene family	rab27a	1.3496	1.67696	-1.10366	1.12585	1.51945	COS ∩ Lice(ASAL)	0.270022	0.201929
C105R163	Uncharacterized	loc115166268	-1.06604	1.33738	1.13574	1.61923	1.51892	COS	0.245595	0.247371
C051R004	cytochrome b-245 beta chain	cybb	1.34631	1.20381	1.26168	1.12815	1.51883	COS	-0.0971956	0.651404
C212R121	regulator of G-protein signaling 5	rgs5	2.02539	1.04464	1.45369	-1.33375	1.51857	COS	0.081409	0.705312
C222R063	calcium and integrin binding 1	cib1	1.26293	1.41327	1.07451	1.20241	1.51857	COS	-0.194875	0.361498
C191R040	signal peptide peptidase like 2A	sppl2a	1.11653	1.29226	1.1751	1.36005	1.51853	COS	0.163592	0.444976
C113R017	Uncharacterized	loc106578645	1.4643	1.22131	1.24335	1.03703	1.51852	COS	0.780165	6.93019e-06
C220R016	VPS29, retromer complex component	vps29	1.41285	1.55868	-1.02741	1.07378	1.51709	COS	-0.00934499	0.965432
C040R032	BCL2 family apoptosis regulator	mcl1	1.27422	1.1935	1.2711	1.19058	1.51705	COS	-0.389393	0.0599981
C168R156	guanylate binding protein 1	gbp1	1.00989	1.32251	1.14616	1.50095	1.5158	COS	0.0534087	0.804245
C049R081	endothelial differentiation related factor 1	edf1	1.33135	1.49652	1.01244	1.13804	1.51513	COS	-0.408473	0.0475141
C234R133	ankyrin repeat domain 22	ankrd22	1.31293	1.42401	1.06366	1.15365	1.51466	COS	-0.48037	0.0175069
C262R020	COMM domain containing 4	commd4	1.40313	1.51388	1.00047	1.07943	1.51459	COS	-0.137409	0.521994
C070R036	peripheral myelin protein 22	pmp22	1.48674	1.04174	1.45386	1.0187	1.51455	COS	0.249031	0.240607
C017R144	quinoid dihydropteridine reductase	qdpr	1.43047	1.49182	1.01513	1.05867	1.51439	COS	0.0104255	0.961438
C049R159	TNF alpha induced protein 2	tnfaip2	-1.22602	1.17095	1.29314	1.85645	1.5142	ASAL(lice)	-0.354436	0.0892524
C018R052	alpha 1,3-galactosyltransferase 2	a3galt2	1.6675	1.57547	-1.04055	-1.10133	1.51408	COS	-0.177142	0.407633
C130R141	dickkopf WNT signaling pathway inhibitor 2	dkk2	-1.18561	-1.01126	1.5307	1.79461	1.51366	ASAL(lice)	-0.0157722	0.941689
C123R022	scavenger receptor class A member 5	scara5	1.81786	1.28472	1.17782	-1.20136	1.51317	Lice(PBS)	0.771826	1.00062e-05
C125R130	endothelin converting enzyme 2	ece2	1.18888	1.28952	1.17319	1.2725	1.51286	COS	-0.416376	0.0429812
C151R086	tsukushi, small leucine rich proteoglycan	tsku	1.29889	1.24098	1.21884	1.16449	1.51255	COS	-0.0431758	0.841231
C189R016	phospholipid phosphatase 1	plpp1	1.67207	1.16791	1.29496	-1.10558	1.5124	COS ∩ Lice(PBS)	0.198266	0.353036
C045R023	trafficking protein particle complex 6B	trappc6b	1.39932	1.28036	1.18096	1.08057	1.51206	COS	-0.233732	0.271665
C126R059	defective in cullin neddylation 1 domain containing 5	dcun1d5	1.18035	1.34647	1.12293	1.28096	1.51198	COS	0.29185	0.166423
C007R018	integrin subunit alpha 1	itga1	1.24054	1.17165	1.29043	1.21877	1.51193	COS	0.140503	0.512572
C134R039	deltex E3 ubiquitin ligase 3	dtx3	1.31171	1.21949	1.23958	1.15243	1.51165	COS	0.348487	0.0951419
C167R083	ATPase H+ transporting accessory protein 1	atp6ap1	1.39064	1.30334	1.15982	1.08701	1.51164	COS	-0.266977	0.207259
C025R121	---NA---	-	1.27223	1.13111	1.33635	1.18812	1.51156	COS	-0.0534689	0.804029
C142R052	CWC15 spliceosome associated protein homolog	cwc15	1.37361	1.36797	1.10475	1.10021	1.51126	COS	0.085999	0.689482
C108R012	WW domain containing transcription regulator 1	wwtr1	1.41032	1.21508	1.24276	1.07071	1.51005	COS	0.266919	0.207362
C213R073	signal peptide peptidase like 2A	sppl2a	1.09309	1.30643	1.15538	1.38088	1.50943	COS	0.114923	0.592838
C263R030	Aryl hydrocarbon receptor 2 gamma	ahr2g	1.18897	1.23598	1.22085	1.26912	1.50894	COS ∩ ASAL(lice)	0.0109028	0.959674
C001R092	NADH dehydrogenase, subunit 5 (complex I)	nd5	1.29144	1.30286	1.15798	1.16822	1.50869	COS	0.215439	0.312004
C070R078	receptor accessory protein 5	reep5	1.34241	1.41149	1.06837	1.12334	1.50799	COS	-0.172994	0.418875
C010R074	proteasome 26S subunit, non-ATPase 9	psmd9	1.38103	1.29891	1.16096	1.09192	1.50798	COS	0.446083	0.0288961
C076R078	tetraspanin 8	tspan8	1.38225	1.44286	1.04504	1.09086	1.50785	COS	-0.138959	0.517263
C179R154	RPA interacting protein	rpain	1.57545	1.23042	1.22429	-1.04585	1.50638	COS ∩ Lice(PBS)	0.454756	0.0255714
C217R045	Calpastatin	ical	1.25846	1.54312	-1.02459	1.19676	1.50608	COS	-0.137918	0.520439
C098R033	DnaJ heat shock protein family (Hsp40) member C12	dnajc12	1.77772	1.17348	1.28336	-1.18044	1.50599	COS ∩ Lice(PBS)	0.757702	1.80287e-05
C059R159	SFT2 domain containing 3	sft2d3	1.36071	1.36444	1.10295	1.10598	1.50491	COS	0.0115331	0.957345
C151R113	adenosine deaminase	ada	1.58171	1.13144	1.32932	-1.05163	1.50405	COS	0.124624	0.561775
C202R120	cysteine and glycine rich protein 1	csrp1	1.18648	1.44616	1.03964	1.26718	1.50348	COS	-0.036208	0.866609
C193R168	calcium binding protein 39 like	cab39l	1.37489	1.28148	1.173	1.0933	1.50317	COS	0.725298	6.06971e-05
C076R082	lactamase beta 2	lactb2	1.72069	1.25472	1.19768	-1.14502	1.50276	COS ∩ Lice(PBS)	0.351513	0.0921105
C046R037	MYC binding protein	mycbp	1.51592	1.2929	1.16187	-1.00914	1.50218	COS ∩ Lice(PBS)	0.539179	0.00655125
C198R076	acyl-CoA synthetase short-chain family member 2	acss2	1.23116	1.55239	-1.03351	1.22004	1.50206	COS	-0.294065	0.163082
C008R013	glutamate-ammonia ligase	glul	-1.7204	1.26186	1.19001	2.5834	1.50162	ASAL(lice)	0.102063	0.635105
C099R112	interleukin 2 receptor subunit gamma	il2rg	-1.07153	1.18912	1.2625	1.60867	1.50128	COS	-0.226105	0.288059
C262R054	RFT1 homolog	rft1	1.43776	1.28931	1.16432	1.04409	1.50116	COS ∩ Lice(PBS)	0.17458	0.414556
C150R038	family with sequence similarity 189 member A2	fam189a2	1.40731	1.03891	1.44463	1.06646	1.50084	COS	0.229611	0.280449
C256R079	SLAM family member 8	slamf8	1.27904	1.02358	1.46618	1.17334	1.50074	COS	0.103974	0.628747
C228R069	GABA type A receptor associated protein like 2	gabarapl2	1.41609	1.2461	1.20409	1.05955	1.50042	COS	0.494089	0.0141265
C173R104	myristoylated alanine rich protein kinase C substrate	marcks	2.05607	1.02989	1.45675	-1.37045	1.50029	COS ∩ Lice(PBS)	0.0711407	0.74115
C194R132	N-acetylglucosamine-1-phosphate transferase gamma subunit	gnptg	1.31217	1.42344	1.05361	1.14295	1.49974	COS	0.107431	0.617318
C210R013	adducin 3	add3	1.21741	1.42025	1.05579	1.2317	1.49949	COS	-0.375703	0.0704126
C126R090	SEC14 like lipid binding 1	sec14l1	1.00461	1.04298	1.43752	1.49243	1.49931	COS	0.300166	0.154124
C082R155	TM2 domain containing 2	tm2d2	1.44126	1.22416	1.2241	1.03971	1.49849	COS ∩ Lice(PBS)	0.758508	1.7451e-05
C245R045	nicastrin	ncstn	1.21514	1.27079	1.17914	1.23314	1.49844	COS	0.1651	0.440731
C158R055	COBW domain containing 3	cbwd3	1.49906	1.40416	1.066	-1.00149	1.49683	COS	-0.0260381	0.903873
C260R142	vesicle trafficking 1	vta1	1.38305	1.72855	-1.15524	1.08186	1.49627	COS	0.00368144	0.986379
C245R126	TAP binding protein like	tapbpl	1.26876	1.54504	-1.03289	1.17898	1.49585	COS	-0.0481644	0.823155
C226R129	NAD(P)H quinone dehydrogenase 1	nqo1	1.28549	1.4371	1.04071	1.16345	1.4956	COS	0.0914511	0.670842
C062R129	inhibitor of growth family member 5	ing5	1.28636	1.40177	1.06634	1.16201	1.49477	COS	0.313767	0.135415
C191R002	ras homolog family member A	rhoa	1.35149	1.17746	1.26934	1.10588	1.49459	COS ∩ Lice(PBS)	-0.245067	0.24842
C069R096	CWC15 spliceosome associated protein homolog	cwc15	1.33993	1.40756	1.06152	1.1151	1.49415	COS	0.00123913	0.995415
C154R077	Pim-3 proto-oncogene, serine/threonine kinase	pim3	-1.00258	1.02708	1.45463	1.49788	1.49403	COS	0.523432	0.00866803
C042R148	lymphocyte cytosolic protein 1	lcp1	1.11858	1.24807	1.19585	1.33428	1.4925	COS ∩ ASAL(lice)	0.0141893	0.947533
C063R073	lipopolysaccharide induced TNF factor	litaf	1.21449	1.04219	1.432	1.22884	1.49242	COS	0.354728	0.0889699
C073R114	chaperonin containing TCP1 subunit 4	cct4	1.37575	1.52264	-1.02105	1.08395	1.49125	COS	-0.0470738	0.827099
C138R137	YTH N6-methyladenosine RNA binding protein 1	ythdf1	1.5919	1.49731	-1.0041	-1.06753	1.4912	COS	-0.347214	0.0964387
C254R161	tubulin folding cofactor E like	tbcel	1.21785	1.0056	1.48269	1.22428	1.49099	COS	0.458744	0.0241495
C036R059	branched chain ketoacid dehydrogenase kinase	bckdk	1.66089	1.23485	1.20736	-1.11401	1.49092	COS	0.47466	0.0190955
C170R019	apoptotic peptidase activating factor 1	apaf1	1.02322	1.38437	1.0764	1.45632	1.49013	COS	-0.144891	0.499355
C125R018	ankyrin repeat and SOCS box containing 12	asb12	1.43137	1.37493	1.08373	1.041	1.49005	COS	-0.239827	0.259
C159R043	ATP synthase-coupling factor 6, mitochondrial	atp5pf	1.81586	1.15326	1.29203	-1.21867	1.49004	COS ∩ Lice(PBS)	0.451276	0.0268663
C260R096	polyamine oxidase	paox	1.23674	1.27519	1.16799	1.20431	1.48941	COS	0.522424	0.00882094
C138R056	envoplakin	evpl	1.43829	1.3645	1.09134	1.03535	1.48913	COS	-0.126541	0.555725
C021R131	AKT interacting protein	aktip	1.48668	1.41259	1.0531	1.00062	1.48761	COS	0.0103851	0.961587
C237R146	catalase	cat	1.48172	1.51423	-1.01797	1.0039	1.4875	COS	0.156045	0.466534
C070R103	arrestin domain containing 3	arrdc3	1.17181	1.43445	1.03656	1.26889	1.48689	COS	-0.121036	0.573178
C126R014	leucine rich repeat containing 32	lrrc32	1.04018	1.03424	1.43765	1.42944	1.48687	COS	-0.220384	0.300755
C168R163	mannosyl (alpha-1,3-)-glycoprotein beta-1,2-N-acetylglucosaminyltransferase	mgat1	1.16785	1.36931	1.08571	1.27299	1.48667	COS	-0.0790626	0.713451
C148R007	ras homolog family member F, filopodia associated	rhof	1.03077	1.37316	1.08196	1.44136	1.48571	COS	-0.191424	0.370229
C197R083	tetraspanin 9	tspan9	1.49901	1.16543	1.27457	-1.00915	1.48542	COS	0.755541	1.966e-05
C124R098	family with sequence similarity 107 member B	fam107b	-1.15296	1.4034	1.05836	1.71249	1.4853	COS	-0.19898	0.35127
C022R023	suppressor of cytokine signaling 1	socs1	-1.00341	1.21186	1.22556	1.49027	1.48521	COS	0.214032	0.315251
C088R125	ubiquitin conjugating enzyme E2 M	ube2m	1.14855	1.56587	-1.05434	1.29308	1.48517	COS	-0.0891335	0.678743
C006R043	transmembrane protein 50A	tmem50a	1.48069	1.14942	1.29138	1.00247	1.48435	COS ∩ Lice(PBS)	0.635742	0.00084179
C184R150	tripartite motif containing 33	trim33	1.66636	1.19392	1.24314	-1.12272	1.48421	COS	0.483899	0.0165801
C245R155	calsyntenin 3	clstn3	1.29335	1.32227	1.12242	1.14751	1.48414	COS	0.0946239	0.66008
C052R124	G protein subunit gamma 5	gng5	1.30013	1.43954	1.03068	1.14119	1.4837	COS	-0.413093	0.044821
C099R078	biliverdin reductase A	blvra	1.26314	1.21607	1.21995	1.17449	1.48354	COS ∩ Lice(PBS)	0.0150569	0.944329
C057R117	TRAF interacting protein with forkhead associated domain	tifa	1.05059	1.04259	1.42268	1.41184	1.48327	COS ∩ ASAL(lice)	0.230684	0.278144
C134R137	CD63 molecule	cd63	1.30212	1.27529	1.16299	1.13902	1.48314	COS	0.691465	0.000182492
C186R034	dual specificity phosphatase 16	dusp16	-1.0399	1.36497	1.0865	1.54221	1.48304	COS ∩ ASAL(lice)	-0.069674	0.746314
C183R158	branched chain ketoacid dehydrogenase kinase	bckdk	1.41945	1.10339	1.34397	1.04471	1.48292	COS	0.490805	0.0148825
C071R100	interleukin 1 receptor accessory protein	il1rap	1.02772	1.28941	1.15	1.44284	1.48283	COS ∩ ASAL(lice)	-0.370111	0.0750418
C021R103	N-acylethanolamine acid amidase	naaa	1.47501	1.15113	1.28772	1.00497	1.48234	Lice(PBS)	0.0271868	0.899652
C010R124	COMM domain containing 4	commd4	1.32182	1.40204	1.0569	1.12104	1.48181	COS	-0.287022	0.173872
C256R162	ring finger protein 7	rnf7	1.5461	1.20447	1.23014	-1.04349	1.48167	COS	0.443405	0.0299895
C122R045	HCLS1 associated protein X-1	hax1	1.51501	1.4205	1.0427	-1.02286	1.48115	COS	0.227548	0.284911
C051R059	interleukin 4 receptor	il4r	-1.3049	1.44856	1.02218	1.93215	1.48069	COS ∩ ASAL(lice)	0.16599	0.438238
C127R152	heat shock factor binding protein 1	hsbp1	1.556	1.01335	1.46117	-1.05087	1.48068	COS	-0.243511	0.251533
C095R105	Pim-2 proto-oncogene, serine/threonine kinase	pim2	1.02418	1.36878	1.08117	1.44495	1.47989	COS	-0.301533	0.152166
C048R035	ATP synthase-coupling factor 6, mitochondrial	atp5pf	1.6841	1.09797	1.34754	-1.13825	1.47956	COS ∩ Lice(PBS)	0.224365	0.291885
C253R065	RAB7A, member RAS oncogene family	rab7a	1.21854	1.10372	1.34047	1.21417	1.47951	COS	0.485317	0.0162194
C076R006	ceroid-lipofuscinosis, neuronal 5	cln5	1.30085	1.36701	1.08223	1.13727	1.47941	COS	0.0655489	0.760894
C074R094	LSM2 homolog, U6 small nuclear RNA and mRNA degradation associated	lsm2	1.42625	1.45652	1.01563	1.03718	1.47928	COS	-0.144999	0.499033
C163R113	cytochrome c oxidase assembly factor 3	coa3	1.52818	1.29342	1.14297	-1.03371	1.47834	COS	0.0411864	0.848463
C219R167	signal peptide peptidase like 2A	sppl2a	1.06152	1.2696	1.16432	1.39256	1.47822	COS	0.161482	0.450948
C079R059	interleukin 6 signal transducer	il6st	1.01231	1.19568	1.2362	1.46014	1.47811	COS	0.00238841	0.991163
C245R088	phospholipid phosphatase 3	plpp3	1.32087	1.22058	1.20988	1.11802	1.47676	COS	0.297523	0.157961
C166R036	SH3 and PX domains 2A	sh3pxd2a	1.40242	1.12182	1.31621	1.05286	1.47655	COS	0.227794	0.284377
C225R049	CCN family member 1	ccn1	1.36219	1.20247	1.22779	1.08382	1.47638	COS	0.302414	0.150913
C070R124	ferric chelate reductase 1	frrs1	1.28612	1.36058	1.08508	1.1479	1.47634	COS	-0.0596257	0.781966
C026R058	NLR family CARD domain containing 3	nlrc3	-1.13204	1.20037	1.22953	1.67077	1.47589	COS ∩ ASAL(lice)	-0.184529	0.388032
C025R098	LON peptidase N-terminal domain and ring finger 2	lonrf2	1.05972	1.12173	1.31569	1.39266	1.47584	COS	0.303524	0.149344
C183R149	COP9 signalosome subunit 2	cops2	1.45188	1.47381	1.00134	1.01646	1.47578	COS	0.054356	0.800841
C198R107	S100 calcium binding protein A14	s100a14	1.32039	1.1724	1.25824	1.11721	1.47516	COS	-0.518216	0.00948348
C107R110	UDP glucuronosyltransferase family 2 member A1 complex locus	ugt2a1	1.62642	1.07709	1.36949	-1.10261	1.47506	COS ∩ Lice(PBS)	0.0985765	0.646764
C140R064	neutrophil cytosolic factor 2	ncf2	1.51562	1.38846	1.06233	-1.02754	1.47499	COS	-0.445387	0.0291772
C139R125	ELOVL fatty acid elongase 1	elovl1	1.22445	1.55385	-1.05355	1.20452	1.47487	COS	-0.207514	0.330562
C061R063	nuclear protein, coactivator of histone transcription	npat	-1.22043	1.42797	1.03234	1.79909	1.47414	COS ∩ ASAL(lice)	-0.265595	0.20971
C139R150	platelet derived growth factor receptor alpha	pdgfra	1.14406	1.00871	1.4614	1.28851	1.47413	COS	-0.0968343	0.65262
C197R138	mixed lineage kinase domain like	mlkl	1.16243	1.51162	-1.02558	1.26795	1.47391	COS	-0.261331	0.217395
C005R020	GABA type A receptor associated protein like 2	gabarapl2	1.36254	1.22775	1.2	1.08129	1.4733	COS	0.42667	0.0375941
C219R003	Uncharacterized	loc106608677	1.20993	1.13097	1.30256	1.21755	1.47315	COS	0.327753	0.117938
C080R002	GABA type A receptor associated protein like 2	gabarapl2	1.46346	1.1533	1.27731	1.0066	1.47312	COS	0.493696	0.0142154
C077R034	ASH2 like histone lysine methyltransferase complex subunit	ash2l	1.51915	1.27295	1.1569	-1.03156	1.47267	COS	0.0143005	0.947122
C246R137	LIM domain 7	lmo7	1.2641	1.63496	-1.11039	1.1648	1.47241	COS ∩ Lice(ASAL)	-0.262546	0.215187
C207R047	IST1, ESCRT-III associated factor	ist1	1.16212	1.29789	1.13435	1.26687	1.47226	COS	-0.39966	0.0530005
C022R150	RAP1B, member of RAS oncogene family	rap1b	1.19249	1.42072	1.03614	1.23445	1.47206	COS	-0.434047	0.0340735
C159R008	regulator of G-protein signaling 5	rgs5	2.02974	1.01462	1.45055	-1.37912	1.47176	COS	0.129557	0.546264
C098R054	Anti-apoptotic protein NR13	nr13	1.2037	1.38593	1.06156	1.22227	1.47125	COS	0.0572094	0.790606
C001R054	egl-9 family hypoxia inducible factor 2	egln2	1.05777	1.31217	1.12111	1.39074	1.47109	COS	0.073118	0.734206
C140R110	ADP ribosylation factor GTPase activating protein 3	arfgap3	1.4518	1.61552	-1.09848	1.01301	1.47069	COS	-0.267109	0.207028
C264R025	Asparagine--tRNA ligase, cytoplasmic	nars1	1.18029	2.28983	-1.55759	1.24555	1.47011	Lice(ASAL)	-0.341854	0.102044
C149R142	histone cluster 2 H2A family member b	hist2h2ab	1.37047	1.34029	1.09614	1.072	1.46915	COS	-0.438143	0.0322347
C243R047	integral membrane protein 2B	itm2b	1.2882	1.31982	1.11308	1.1404	1.46906	COS	0.502799	0.0122729
C225R168	protogenin	prtg	1.1481	1.10077	1.33453	1.27951	1.469	COS	0.650964	0.000571358
C071R032	cytochrome c oxidase assembly factor 3	coa3	1.46564	1.27528	1.15135	1.00181	1.4683	COS	0.132409	0.537391
C012R150	complement C1q like 2	c1ql2	-1.11977	-1.11621	1.63879	1.644	1.46817	COS ∩ ASAL(lice)	0.236822	0.265197
C237R151	alpha-2-glycoprotein 1, zinc-binding	azgp1	1.30429	1.25086	1.17366	1.12559	1.46809	COS	0.482225	0.0170148
C092R028	chymotrypsin like	ctrl	1.634	-1.02637	1.50643	-1.11329	1.46773	Lice(PBS)	0.25551	0.228185
C095R010	Uncharacterized	loc106586294	-1.38348	1.22461	1.1983	2.03019	1.46745	ASAL(lice)	-0.393168	0.057347
C208R079	transmembrane and coiled-coil domains 1	tmco1	1.39514	1.29831	1.13025	1.05181	1.46742	COS	-0.219021	0.303831
C228R004	TNF alpha induced protein 2	tnfaip2	-1.13635	1.26926	1.15612	1.6675	1.46742	COS	-0.292441	0.165527
C037R004	chromobox 8	cbx8	1.30347	1.32514	1.1072	1.12561	1.4672	COS	0.638152	0.000792785
C234R079	tight junction protein 2	tjp2	1.28071	1.61463	-1.10156	1.1445	1.46577	COS ∩ Lice(ASAL)	0.125908	0.557717
C157R055	Yes-related kinase	yrk	1.16918	1.08026	1.35684	1.25365	1.46574	COS	-0.222149	0.296803
C098R027	oxidoreductase like domain containing 1	oxld1	1.39059	1.1729	1.24949	1.0539	1.46554	COS	0.272629	0.197439
C160R003	myomesin 2	myom2	-1.30513	1.08702	1.34808	1.91252	1.46539	ASAL(lice)	0.0777435	0.71804
C253R053	nuclear factor, interleukin 3 regulated	nfil3	1.26723	1.25756	1.16518	1.1563	1.46529	COS	0.00255014	0.990564
C012R142	ubiquitin conjugating enzyme E2 D4 (putative)	ube2d4	1.21106	1.43129	1.02374	1.2099	1.46527	COS	-0.251391	0.236032
C142R034	protein tyrosine phosphatase, non-receptor type 6	ptpn6	1.32271	1.37978	1.06179	1.1076	1.46504	COS	0.181123	0.397001
C243R166	magnesium dependent phosphatase 1	mdp1	1.14802	1.37007	1.06916	1.27596	1.46482	COS	-0.341605	0.10231
C232R078	programmed cell death 10	pdcd10	1.26496	1.49901	-1.02409	1.15715	1.46376	COS	0.206119	0.333894
C103R042	biliverdin reductase B	blvrb	1.7216	1.14472	1.27783	-1.17696	1.46276	COS ∩ Lice(PBS)	0.137353	0.522164
C016R033	GABA type A receptor associated protein like 2	gabarapl2	1.33659	1.21391	1.20464	1.09407	1.46233	COS	0.445401	0.0291715
C047R048	transmembrane p24 trafficking protein 3	tmed3	1.59836	1.1217	1.30337	-1.09328	1.46199	COS ∩ Lice(PBS)	-0.152367	0.477233
C003R101	chromosome 16 open reading frame 72	c16orf72	1.20839	1.52085	-1.04033	1.20979	1.46189	COS	-0.0521042	0.808939
C155R021	N-acylethanolamine acid amidase	naaa	1.44751	1.16263	1.25725	1.00981	1.46171	Lice(PBS)	0.0205474	0.924079
C047R093	adenosine deaminase	ada	1.52783	1.19877	1.21813	-1.04627	1.46026	COS	0.124483	0.56222
C181R155	ectonucleoside triphosphate diphosphohydrolase 6 (putative)	entpd6	1.50638	1.35204	1.07984	-1.03177	1.45999	COS	0.0602255	0.779825
C225R060	cartilage acidic protein 1	crtac1	1.47909	1.16713	1.25076	-1.01321	1.4598	COS	0.690945	0.000185396
C139R105	acireductone dioxygenase 1	adi1	1.60386	1.2466	1.171	-1.09871	1.45977	COS	0.641462	0.000729471
C227R167	endothelial differentiation related factor 1	edf1	1.23622	1.1979	1.21855	1.18078	1.4597	COS	0.147978	0.490161
C231R130	dynactin subunit 6	dctn6	1.24533	1.33683	1.09179	1.17201	1.45954	COS	0.442533	0.0303527
C254R099	chloride intracellular channel 4	clic4	1.52003	1.07507	1.35678	-1.04209	1.45863	Lice(PBS)	0.559035	0.00451401
C028R145	heat shock factor binding protein 1	hsbp1	1.3341	1.36119	1.07144	1.0932	1.45843	COS	-0.123356	0.565794
C255R032	occludin	ocln	1.10181	1.35385	1.07705	1.32342	1.45816	COS	0.0808772	0.707154
C175R133	serpin family E member 2	serpine2	1.37744	1.36902	1.06506	1.05855	1.45809	COS ∩ Lice(PBS)	-0.455516	0.0252951
C122R075	BTG anti-proliferation factor 1	btg1	1.13065	1.36968	1.06439	1.28942	1.45788	COS	0.0543714	0.800785
C192R124	HPS5, biogenesis of lysosomal organelles complex 2 subunit 2	hps5	1.01722	1.21304	1.20174	1.43308	1.45776	COS ∩ ASAL(lice)	-0.111012	0.605564
C024R129	Uncharacterized	loc106601246	1.4369	1.28605	1.13342	1.01443	1.45764	COS ∩ Lice(PBS)	0.546913	0.00568155
C190R107	Sodium/potassium-transporting ATPase subunit beta	at233	1.12349	1.29816	1.12237	1.29686	1.45701	COS	0.112523	0.600634
C164R043	dehydrogenase/reductase 13	dhrs13	1.36927	1.12449	1.29549	1.06389	1.45676	COS	0.449521	0.0275389
C019R081	programmed cell death 10	pdcd10	1.29582	1.43922	1.01189	1.12387	1.45633	COS	0.121313	0.572294
C155R004	programmed cell death 10	pdcd10	1.27829	1.48155	-1.01733	1.13926	1.45631	COS	0.196824	0.356619
C076R083	BTG anti-proliferation factor 1	btg1	1.18336	1.4162	1.02831	1.23064	1.45629	COS	-0.0632017	0.769225
C031R104	ring finger protein 13	rnf13	1.5014	1.05687	1.37786	-1.03102	1.45623	COS	0.605456	0.00171823
C124R038	tyrosine kinase 2	tyk2	-1.01879	1.73104	-1.18892	1.48333	1.45598	COS	-0.0949609	0.658941
C097R153	microsomal glutathione S-transferase 3	mgst3	1.42753	1.10863	1.31317	1.01981	1.45581	COS	0.489203	0.0152631
C142R120	charged multivesicular body protein 2A	chmp2a	1.42721	1.3057	1.11495	1.02002	1.45579	COS	-0.201229	0.34574
C120R123	zinc finger AN1-type containing 2B	zfand2b	1.43822	1.07551	1.35338	1.01207	1.45558	COS ∩ Lice(PBS)	0.363863	0.0804838
C046R170	lymphocyte-specific protein 1	lsp1	1.22796	1.35572	1.07343	1.18512	1.45528	COS	0.172899	0.419134
C130R146	PDGFA associated protein 1	pdap1	1.37548	1.64988	-1.13431	1.05747	1.45452	COS	-0.160562	0.453568
C211R082	acyl-CoA synthetase bubblegum family member 2	acsbg2	-1.27299	1.1272	1.29022	1.85136	1.45434	COS ∩ ASAL(lice)	-0.51778	0.00955444
C027R036	LYR motif-containing protein 5-like	lyrm5	1.55752	1.21327	1.19869	-1.07095	1.45433	COS	0.302918	0.150199
C015R019	dipeptidyl peptidase 7	dpp7	1.41959	1.29162	1.12586	1.02437	1.45418	COS	0.075884	0.724525
C163R170	WW domain binding protein 2	wbp2	1.5666	1.00228	1.45077	-1.07738	1.45408	COS ∩ Lice(PBS)	-0.182614	0.393062
C002R059	acid phosphatase 7, tartrate resistant (putative)	acp7	1.436	1.14826	1.26604	1.01236	1.45375	COS ∩ Lice(PBS)	0.647439	0.000626157
C220R070	dehydrogenase/reductase 1	dhrs1	1.28586	1.13331	1.28062	1.12869	1.45134	COS	0.457698	0.0245162
C204R141	lymphocyte cytosolic protein 1	lcp1	1.09328	1.25131	1.15971	1.32733	1.45115	COS	0.0397741	0.853603
C185R024	NIN1/PSMD8 binding protein 1 homolog	nob1	1.464	1.47798	-1.01906	-1.00942	1.45034	COS	-0.122464	0.568627
C246R133	alpha-2-macroglobulin	a2m	1.47155	1.40042	1.03558	-1.01469	1.45025	COS	0.185952	0.384319
C246R151	gelsolin	gsn	1.5641	1.00124	1.44837	-1.07856	1.45017	COS	0.193999	0.363703
C151R062	cystinosin, lysosomal cystine transporter	ctns	1.17698	1.22505	1.18375	1.2321	1.45015	COS	-0.459691	0.0238214
C126R048	plakophilin 4	pkp4	1.0774	1.219	1.18939	1.34569	1.44986	COS	-0.337798	0.106443
C230R099	heat shock factor binding protein 1	hsbp1	1.29149	1.40457	1.03214	1.1225	1.44971	COS	-0.22759	0.284821
C159R034	BRCA2 and CDKN1A interacting protein	bccip	1.31232	1.13927	1.27246	1.10467	1.44968	COS	-0.123195	0.566304
C020R023	CD40 molecule	cd40	1.15435	1.17274	1.23537	1.25506	1.44877	COS	0.044119	0.837807
C022R039	methionine sulfoxide reductase B1	msrb1	1.37464	1.33714	1.08341	1.05385	1.44867	COS	-0.233913	0.271284
C017R098	cytochrome P450 family 27 subfamily A member 1	cyp27a1	1.33318	1.22789	1.17944	1.08629	1.44822	COS	0.579622	0.00299293
C009R121	midnolin	midn	1.48695	1.46951	-1.01481	-1.02685	1.44806	COS	-0.358581	0.0853124
C265R121	alpha-2-macroglobulin	a2m	1.53698	1.35873	1.06547	-1.06168	1.44768	COS	0.148887	0.487468
C040R148	charged multivesicular body protein 7	chmp7	1.46749	1.30003	1.11326	-1.01397	1.44727	COS	0.43927	0.0317429
C144R107	vesicle associated membrane protein 5	vamp5	1.48824	1.07492	1.34582	-1.02875	1.44665	Lice(PBS)	0.589379	0.00244009
C233R162	zinc finger protein 574	znf574	1.35967	1.35727	1.06554	1.06366	1.44623	COS	0.0932669	0.664675
C120R067	transmembrane protein 106B	tmem106b	1.15178	1.37585	1.05111	1.25559	1.44616	COS	-0.00195707	0.992759
C218R025	regulator of microtubule dynamics 1	rmdn1	1.7717	1.22861	1.17638	-1.22582	1.44532	COS	0.125197	0.559963
C251R029	phosphatidylcholine transfer protein	pctp	1.15703	1.54053	-1.06684	1.24803	1.44401	COS	-0.273723	0.195575
C169R078	regulator of G-protein signaling 5	rgs5	1.42219	1.16022	1.24448	1.01524	1.44387	COS	0.251079	0.236634
C254R043	Uncharacterized	loc106584601	1.37664	1.22583	1.17781	1.04878	1.4438	COS	0.126295	0.556498
C258R053	golgi reassembly stacking protein 2	gorasp2	1.18445	1.57068	-1.08792	1.21892	1.44374	COS	-0.0834153	0.698378
C179R058	WW domain binding protein 2	wbp2	1.26893	1.15257	1.25257	1.13771	1.44368	COS	0.467185	0.0213497
C240R136	CAP-Gly domain containing linker protein 1	clip1	1.19391	1.37708	1.04782	1.20858	1.44293	COS	-0.246577	0.245425
C017R060	TatD DNase domain containing 3	tatdn3	1.32673	1.1333	1.27194	1.0865	1.44148	COS	0.570461	0.00360515
C030R052	ATP synthase-coupling factor 6, mitochondrial	atp5pf	1.70534	1.16688	1.23504	-1.18332	1.44114	COS ∩ Lice(PBS)	0.480671	0.0174264
C143R141	enhancer of rudimentary homolog (Drosophila)	erh	1.56233	-1.04746	1.50951	-1.08411	1.44112	COS	-0.145918	0.496288
C049R145	adenosine deaminase	ada	-1.028	1.09977	1.31038	1.48146	1.44111	COS	0.435879	0.0332409
C106R083	lymphocyte cytosolic protein 1	lcp1	1.11085	1.23518	1.16604	1.29654	1.44027	COS	0.0167135	0.938215
C026R078	---NA---	-	1.36116	1.10579	1.30227	1.05794	1.44004	COS	0.0941358	0.661731
C053R040	activin A receptor like type 1	acvrl1	1.1763	1.14631	1.25622	1.22419	1.44001	COS	0.458797	0.024131
C215R142	tryptophan rich basic protein	wrb	1.16574	-1.00017	1.44006	1.23511	1.43982	COS	0.00286503	0.989399
C206R009	---NA---	-	1.03455	1.14771	1.25392	1.39107	1.43914	COS	-0.21148	0.321193
C100R086	charged multivesicular body protein 1A	chmp1a	1.30741	1.39349	1.03275	1.10074	1.43912	COS	0.0657079	0.76033
C156R020	cofilin 2	cfl2	1.24563	1.39277	1.03293	1.15494	1.43863	COS	-0.342115	0.101766
C216R046	proteasome subunit alpha 4	psma4	1.27965	1.40287	1.02544	1.12419	1.43857	COS	-0.519837	0.0092235
C116R118	Septin-7	septin7	1.22031	1.54804	-1.07647	1.17845	1.43807	COS	0.00152659	0.994351
C160R011	eukaryotic translation initiation factor 3 subunit M	eif3m	1.37423	1.21954	1.17913	1.0464	1.43799	COS	-0.345559	0.0981447
C222R070	Uncharacterized	loc106569613	-1.32339	1.30478	1.10133	1.9017	1.43699	ASAL(lice)	-0.133287	0.53467
C041R152	receptor activity modifying protein 2	ramp2	2.0635	1.03995	1.38129	-1.4365	1.43648	Lice(PBS)	0.163003	0.44664
C120R084	TATA-box binding protein associated factor 11	taf11	1.28057	1.34962	1.06352	1.12087	1.43535	COS	0.0662959	0.758248
C179R115	interleukin 34	il34	-1.10719	-1.04001	1.49271	1.58914	1.43528	COS ∩ ASAL(lice)	0.0493176	0.818988
C053R095	adenosine monophosphate deaminase 3	ampd3	1.17397	-1.08815	1.56175	1.22254	1.43523	ASAL(no lice)	0.288474	0.171609
C069R112	programmed cell death 10	pdcd10	1.34131	1.46491	-1.02138	1.06928	1.43424	COS	0.0575325	0.78945
C264R097	magnesium dependent phosphatase 1	mdp1	1.12393	1.37058	1.04615	1.27573	1.43383	COS	-0.269723	0.202448
C264R133	nudix hydrolase 8	nudt8	1.08217	1.08804	1.31761	1.32476	1.43362	COS	0.266819	0.207539
C103R151	eukaryotic translation initiation factor 1	eif1	1.18863	1.38673	1.03377	1.20607	1.43356	COS	-0.0360504	0.867184
C248R130	phosphofructokinase, platelet	pfkp	-1.2059	1.29969	1.1023	1.72762	1.43264	COS ∩ ASAL(lice)	-0.0861243	0.689052
C105R082	phosphatidylinositol-4,5-bisphosphate 3-kinase catalytic subunit delta	pik3cd	1.10287	1.05863	1.35329	1.29901	1.43264	COS	0.165292	0.440193
C059R148	SLAM family member 8	slamf8	1.48144	-1.05031	1.5046	-1.03414	1.43253	COS	0.00341317	0.987371
C238R040	mediator complex subunit 8	med8	1.30455	1.39454	1.02717	1.09803	1.43243	COS	-0.0175301	0.935203
C218R071	proteasome 26S subunit, non-ATPase 1	psmd1	1.08635	1.6389	-1.14432	1.31836	1.4322	COS ∩ Lice(ASAL)	-0.456644	0.02489
C113R161	myocyte enhancer factor 2D	mef2d	1.18098	1.17692	1.21678	1.21259	1.43204	COS	0.419196	0.0414488
C077R039	tetraspanin 18	tspan18	1.80072	1.21742	1.17602	-1.25774	1.43171	Lice(PBS)	0.0986881	0.646389
C218R003	DAB2, clathrin adaptor protein	dab2	1.16313	1.29206	1.10777	1.23057	1.43131	COS	-0.29866	0.156302
C014R075	SEC14 like lipid binding 1	sec14l1	-1.0722	-1.04688	1.49803	1.53427	1.43095	COS	0.329673	0.115674
C154R046	ring finger protein 7	rnf7	1.65931	1.16004	1.23322	-1.15988	1.43059	Lice(PBS)	0.445965	0.0289436
C187R136	COBW domain containing 3	cbwd3	1.51037	1.37853	1.03754	-1.056	1.43027	COS	0.221209	0.298904
C126R039	cystatin SN	cst1	1.41904	1.07149	1.3347	1.00781	1.43012	COS	0.0594748	0.782505
C252R116	methionine sulfoxide reductase B1	msrb1	1.3236	1.35135	1.05811	1.08029	1.42987	COS	-0.23648	0.265908
C219R017	basic transcription factor 3 like 4	btf3l4	1.23709	1.58525	-1.10884	1.15566	1.42965	COS	-0.10464	0.626541
C024R156	Uncharacterized	loc106586138	1.15677	1.33917	1.06736	1.23565	1.42937	COS	-0.387803	0.0611429
C226R153	ezrin	ezr	1.20424	1.4265	1.00174	1.18663	1.42899	COS	-0.488468	0.0154403
C153R131	echinoderm microtubule associated protein like 1	eml1	1.22836	1.26326	1.13021	1.16233	1.42776	COS	0.272434	0.197771
C229R043	pituitary tumor-transforming 1 interacting protein	pttg1ip	1.25685	1.03281	1.38086	1.13471	1.42616	COS	0.43658	0.0329269
C123R093	CCN family member 2	ccn2	-1.1239	1.02619	1.38965	1.60272	1.42604	COS ∩ ASAL(lice)	0.156447	0.465372
C223R169	transforming growth factor beta receptor 3	tgfbr3	1.269	1.17383	1.21454	1.12345	1.42566	COS	0.302969	0.150126
C259R120	lymphoid restricted membrane protein	lrmp	1.14367	1.19166	1.19624	1.24644	1.42551	COS	0.127145	0.553822
C208R123	fibroblast growth factor receptor 1	fgfr1	-1.04196	1.65863	-1.16387	1.48491	1.42511	COS ∩ Lice(ASAL)	0.0790778	0.713399
C134R163	Interleukin-31 receptor A	il31r	-1.12402	1.31716	1.08143	1.60107	1.42441	COS	-0.262015	0.21615
C137R018	cell division cycle 5 like	cdc5l	1.16309	1.55448	-1.09204	1.22386	1.42347	COS	-0.211861	0.320302
C087R168	mitogen-activated protein kinase kinase kinase 8	map3k8	-1.22874	1.12034	1.27029	1.74868	1.42315	ASAL(lice)	-0.169492	0.428497
C103R104	dynein cytoplasmic 1 intermediate chain 2	dync1i2	1.19597	-1.01376	1.44234	1.18964	1.42277	COS	-0.26036	0.219171
C154R101	CD53 molecule	cd53	1.36131	1.2514	1.13645	1.04469	1.42215	COS	0.273442	0.196052
C121R019	Uncharacterized	loc101448051	-1.03926	1.1979	1.1868	1.47749	1.42167	COS ∩ ASAL(lice)	0.102442	0.633842
C170R084	SREK1 interacting protein 1	srek1ip1	1.29869	1.32658	1.07142	1.09443	1.42133	COS	-0.145185	0.498477
C105R036	G protein-coupled receptor class C group 5 member C	gprc5c	1.28145	1.1648	1.2195	1.10848	1.42047	COS	-0.257729	0.224031
C130R091	lymphocyte-specific protein 1	lsp1	1.21997	1.36192	1.04298	1.16434	1.42045	COS	0.128529	0.549482
C077R033	lymphocyte cytosolic protein 1	lcp1	1.14211	1.21716	1.16701	1.24369	1.42043	COS	-0.00837486	0.969019
C196R068	interaction protein for cytohesin exchange factors 1	ipcef1	1.19972	-1.09295	1.55126	1.18305	1.41933	COS	0.0955889	0.656819
C237R087	GDP-mannose pyrophosphorylase A	gmppa	1.41661	1.56478	-1.10295	1.00149	1.41872	COS	-0.203499	0.340211
C263R154	CD59 molecule	cd59	1.57541	-1.0074	1.42917	-1.11048	1.41868	COS	0.185474	0.385563
C039R170	GABA type A receptor-associated protein	gabarap	1.36516	1.30739	1.08505	1.03914	1.41859	COS	0.0810736	0.706474
C248R121	IK cytokine, down-regulator of HLA II	ik	1.34881	1.55938	-1.09936	1.05163	1.41845	COS	-0.136035	0.526204
C117R054	phosphatidylinositol glycan anchor biosynthesis class P	pigp	1.26837	1.23791	1.14538	1.11787	1.41788	COS	-0.0997885	0.642701
C126R144	non imprinted in Prader-Willi/Angelman syndrome 2	nipa2	1.20045	1.2273	1.15522	1.18106	1.4178	COS	-0.440228	0.0313298
C260R090	transmembrane protein 106B	tmem106b	1.49983	1.09545	1.29366	-1.05835	1.41714	COS	0.44961	0.0275044
C039R067	---NA---	-	1.28082	1.10293	1.28473	1.10629	1.41696	COS	0.299426	0.155192
C257R069	sequestosome 1	sqstm1	1.26009	1.17219	1.20879	1.12447	1.41693	COS	0.199709	0.349473
C056R145	caldesmon 1	cald1	1.23677	1.32197	1.07171	1.14555	1.41678	COS	0.0755107	0.725829
C066R163	polycomb group ring finger 5	pcgf5	1.39788	1.14352	1.23861	1.01323	1.41638	COS	0.254846	0.229439
C187R145	bromodomain containing 4	brd4	1.09924	1.6554	-1.16926	1.28795	1.41576	COS	-0.268125	0.205239
C172R098	lysine--tRNA ligase-like	kars1	1.52787	1.04347	1.35663	-1.07931	1.4156	COS	0.000600629	0.997778
C144R147	lysophospholipase II	lypla2	1.17185	1.37904	1.02557	1.2069	1.41431	COS	-0.129877	0.545265
C100R096	galectin 3	lgals3	1.23821	1.4902	-1.0537	1.14219	1.41426	COS	-0.0229618	0.915187
C163R167	Fli-1 proto-oncogene, ETS transcription factor	fli1	1.46562	1.28841	1.09766	-1.03633	1.41424	COS	0.371311	0.07403
C223R147	G protein subunit alpha i2	gnai2	1.10583	1.17425	1.2042	1.27872	1.41404	COS	-0.114911	0.592878
C177R124	E3 ubiquitin-protein ligase MARCHF3	march3	1.35365	1.06358	1.32928	1.04443	1.4138	COS	0.083278	0.698852
C097R032	flotillin 2	flot2	1.15684	1.21114	1.1673	1.2221	1.41377	COS	0.41068	0.0462122
C005R080	glutaredoxin 5	glrx5	1.41312	1.29622	1.09066	1.00044	1.41373	COS	0.0765784	0.722101
C199R147	progesterone receptor membrane component 1	pgrmc1	1.26894	1.29078	1.09524	1.11409	1.41372	COS	0.268656	0.204308
C159R155	heterogeneous nuclear ribonucleoprotein R	hnrnpr	1.27246	1.75829	-1.24377	1.11098	1.41368	Lice(ASAL)	-0.0115202	0.957392
C061R070	SEC14 like lipid binding 1	sec14l1	1.0135	-1.06264	1.5017	1.39436	1.41318	COS	0.358919	0.0849973
C165R043	vacuolar protein sorting 4 homolog B	vps4b	1.33916	1.37985	1.02389	1.05499	1.41281	COS	-0.112675	0.600139
C154R002	cofilin 2	cfl2	1.24248	1.39521	1.0125	1.13696	1.41265	COS	-0.360537	0.0834999
C046R071	calnexin	canx	1.35997	1.39131	1.01486	1.03825	1.41199	COS	-0.228682	0.282453
C114R027	F2R like trypsin receptor 1	f2rl1	1.06967	1.16895	1.2077	1.31979	1.41174	COS	0.0759229	0.72439
C071R077	NLR family CARD domain containing 3	nlrc3	-1.26024	1.08356	1.30273	1.77894	1.41159	COS ∩ ASAL(lice)	-0.079425	0.712192
C225R024	Uncharacterized	loc106606767	1.48026	1.37077	1.02945	-1.04897	1.41115	COS	0.464382	0.0222488
C239R001	cystatin B	cstb	1.28866	1.34559	1.04853	1.09485	1.41089	COS	-0.139326	0.516148
C049R152	lysyl oxidase like 2	loxl2	1.46196	1.22574	1.15087	-1.03636	1.41067	COS ∩ Lice(PBS)	0.332584	0.112302
C208R020	Tax1 binding protein 1	tax1bp1	1.2097	1.2726	1.10826	1.16589	1.41038	COS	0.337354	0.106933
C031R064	midnolin	midn	1.33847	1.2369	1.13966	1.05318	1.40965	COS	-0.502284	0.0123768
C208R144	cytochrome b-245 alpha chain	cyba	1.24056	1.15148	1.22402	1.13612	1.40942	COS	-0.493659	0.0142237
C204R164	CD63 molecule	cd63	1.27262	1.34615	1.04688	1.10737	1.40926	COS	-0.0910289	0.672279
C255R031	ORMDL sphingolipid biosynthesis regulator 2	ormdl2	1.34301	1.27569	1.1045	1.04913	1.40899	COS	0.673498	0.00030928
C004R136	palmitoyl-protein thioesterase 2	ppt2	1.24887	1.05757	1.33167	1.12769	1.40834	COS	0.567066	0.00385739
C235R170	ubiquitin family domain containing 1	ubfd1	1.238	1.28294	1.09763	1.13748	1.4082	COS	-0.173466	0.417587
C178R130	nuclear factor kappa B subunit 1	nfkb1	-1.15887	1.0633	1.32436	1.63191	1.40819	COS ∩ ASAL(lice)	-0.115408	0.59127
C037R044	OTU deubiquitinase 3	otud3	1.36098	1.31915	1.06708	1.03428	1.40763	COS	0.0640192	0.766321
C108R040	inositol-trisphosphate 3-kinase A	itpka	1.13473	1.26724	1.11051	1.24019	1.40728	COS	0.110838	0.606135
C231R034	succinate dehydrogenase complex assembly factor 2	sdhaf2	1.40526	1.2018	1.17072	1.00122	1.40698	COS	0.482073	0.0170545
C028R084	G protein subunit alpha i1	gnai1	1.34306	1.40376	1.00223	1.04753	1.40689	COS	-0.14077	0.511763
C049R076	abhydrolase domain containing 17B	abhd17b	-1.19099	1.12251	1.25324	1.67546	1.40678	COS ∩ ASAL(lice)	-0.175058	0.413262
C110R015	complement C7	c7	-1.05169	1.18668	1.18507	1.47899	1.4063	COS	-0.173548	0.417365
C161R053	heat shock factor binding protein 1	hsbp1	1.30726	1.335	1.05323	1.07558	1.40606	COS	-0.289472	0.170063
C076R097	interleukin 1 receptor associated kinase 4	irak4	1.11729	1.18722	1.18423	1.25836	1.40595	COS ∩ ASAL(lice)	-0.324325	0.122061
C015R072	interleukin 10 receptor subunit beta	il10rb	1.19775	1.29713	1.08366	1.17357	1.40564	COS	-0.159464	0.4567
C002R083	ADP ribosylation factor interacting protein 1	arfip1	1.40156	1.53123	-1.08978	1.00252	1.40509	COS	-0.242056	0.254465
C040R060	---NA---	-	1.31265	1.49251	-1.06259	1.07004	1.40459	COS	-0.0979517	0.648862
C105R094	dehydrogenase/reductase 1	dhrs1	1.33075	1.14866	1.22108	1.05399	1.4026	COS	0.641523	0.000728356
C010R161	developmentally regulated GTP binding protein 2	drg2	1.12285	1.39431	1.00578	1.24894	1.40237	COS	0.102385	0.634031
C019R130	N-acylsphingosine amidohydrolase 1	asah1	1.12557	1.04422	1.34296	1.2459	1.40234	COS	-0.414082	0.04426
C057R018	ADAM metallopeptidase domain 9	adam9	1.39273	1.42005	-1.01267	1.00686	1.40228	COS	-0.139386	0.515964
C261R053	tetraspanin 3	tspan3	1.2708	1.47229	-1.05	1.10339	1.40218	COS	0.437195	0.032653
C213R163	glutaminase	gls	1.19776	1.30959	1.07042	1.17036	1.40181	COS	-0.568729	0.00373202
C122R031	transmembrane protein 179B	tmem179b	1.08837	1.43151	-1.02123	1.28793	1.40174	COS	0.178279	0.40458
C097R088	GABA type A receptor associated protein like 2	gabarapl2	1.32465	1.21023	1.1579	1.05788	1.40132	COS	0.432775	0.0346609
C199R082	Yes associated protein 1	yap1	-1.28157	1.15712	1.21088	1.79564	1.40113	ASAL(lice)	-0.101023	0.638573
C218R085	nuclear receptor interacting protein 2	nrip2	1.30736	-1.1726	1.6425	1.07142	1.40072	COS	-0.279053	0.186666
C121R036	ribonuclease K	rnasek	1.2796	1.21109	1.15651	1.09459	1.40064	COS	-0.115722	0.590252
C065R167	EH domain containing 3	ehd3	1.04206	1.46834	-1.04861	1.34375	1.40027	COS	-0.159075	0.457816
C045R015	dickkopf WNT signaling pathway inhibitor 3	dkk3	1.31088	1.40611	-1.00424	1.06812	1.40017	COS	0.265889	0.209188
C019R095	DAZ associated protein 2	dazap2	1.23911	1.19607	1.17037	1.12972	1.39984	COS	0.30753	0.143781
C097R097	poly(ADP-ribose) polymerase family member 3	parp3	1.09269	1.34955	1.03722	1.28104	1.39978	COS	-0.029481	0.891231
C198R064	cysteine rich with EGF like domains 1	creld1	1.87951	1.08455	1.29038	-1.34301	1.39948	COS	0.5052	0.0117988
C219R084	glutamate ionotropic receptor NMDA type subunit associated protein 1	grina	1.05581	1.22242	1.1445	1.32511	1.39906	COS	-0.318384	0.129453
C214R015	heterogeneous nuclear ribonucleoprotein A1	hnrnpa1	1.28694	1.53336	-1.09623	1.08689	1.39876	COS	-0.266319	0.208424
C075R075	GABA type A receptor associated protein like 2	gabarapl2	1.38119	1.15085	1.21487	1.01226	1.39813	COS	0.45557	0.0252759
C035R091	GTP cyclohydrolase I feedback regulator	gchfr	1.57222	1.00176	1.39516	-1.12493	1.39761	COS	0.435063	0.0336096
C101R043	adrenomedullin	adm	1.30057	1.14655	1.21894	1.07458	1.39758	COS	0.13206	0.538472
C197R027	FK506 binding protein 4	fkbp4	1.33167	1.3058	1.07026	1.04947	1.39754	COS	-0.102469	0.633752
C172R139	chromosome 10 open reading frame 54	c10orf54	1.54521	1.11804	1.24991	-1.10574	1.39745	COS	0.189449	0.375279
C152R109	heat shock factor binding protein 1	hsbp1	1.31266	1.32344	1.05577	1.06444	1.39725	COS	-0.274295	0.194605
C052R107	regulator of microtubule dynamics 1	rmdn1	1.84847	1.27205	1.09762	-1.32391	1.39622	COS	0.0302957	0.888244
C017R134	lysophospholipase II	lypla2	1.13955	1.12259	1.24344	1.22494	1.39588	COS	-0.605068	0.0017332
C221R024	pyrophosphatase (inorganic) 1	ppa1	1.77595	1.3988	-1.00213	-1.27233	1.39582	Lice(PBS)	-0.371436	0.0739249
C250R058	COP9 signalosome subunit 2	cops2	1.0121	1.20843	1.15473	1.37873	1.39542	COS	-0.377616	0.0688799
C241R073	dynein light chain roadblock-type 2	dynlrb2	1.25307	1.22736	1.1368	1.11348	1.39527	COS	0.230614	0.278294
C135R116	complement component 4 binding protein alpha	c4bpa	1.11776	1.26108	1.10623	1.24807	1.39505	COS	0.0266323	0.901689
C099R117	potassium voltage-gated channel subfamily J member 8	kcnj8	1.74273	-1.00237	1.39706	-1.25038	1.39376	COS	0.348158	0.0954751
C252R141	casein kinase 1 alpha 1	csnk1a1	1.12451	1.28839	1.08145	1.23905	1.39332	COS	0.0711623	0.741074
C240R024	ubiquitin family domain containing 1	ubfd1	1.22508	1.31559	1.05907	1.13732	1.3933	COS	-0.175424	0.412269
C004R067	cell cycle associated protein 1	caprin1	-1.15666	1.32642	1.05012	1.61112	1.3929	COS ∩ ASAL(lice)	-0.0707477	0.742533
C007R084	capping actin protein of muscle Z-line alpha subunit 2	capza2	1.26073	1.13217	1.2301	1.10467	1.39268	COS	-0.332011	0.11296
C253R060	calcium voltage-gated channel auxiliary subunit beta 2	cacnb2	-1.16672	1.0659	1.30623	1.62443	1.3923	COS ∩ ASAL(lice)	0.00176363	0.993474
C049R052	thrombospondin 3	thbs3	2.07642	1.04237	1.33543	-1.49167	1.39201	Lice(PBS)	0.19263	0.367163
C239R068	V-set and immunoglobulin domain containing 10	vsig10	1.15263	1.44659	-1.0396	1.20723	1.39149	COS	-0.297884	0.157433
C067R010	occludin	ocln	1.2026	1.29377	1.07552	1.15705	1.39147	COS	-0.02862	0.894391
C228R121	prosaposin	psap	1.4395	1.41239	-1.01516	-1.03465	1.3913	COS	0.166182	0.437702
C165R005	Fc fragment of IgE receptor Ig	fcer1g	1.35731	1.10192	1.26247	1.02492	1.39113	COS	-0.145922	0.496275
C255R088	peptidylprolyl isomerase A	ppia	1.43357	1.16156	1.19702	-1.03103	1.39042	COS ∩ Lice(PBS)	-0.320083	0.127306
C106R145	methionine sulfoxide reductase B1	msrb1	1.25695	1.37765	1.00847	1.10532	1.38932	COS	-0.201013	0.34627
C109R091	succinyl-CoA:glutarate-CoA transferase	sugct	1.41127	1.20128	1.15512	-1.01704	1.38762	COS ∩ Lice(PBS)	0.259848	0.220111
C089R030	magnesium dependent phosphatase 1	mdp1	1.10921	1.3165	1.05364	1.25055	1.38712	COS	-0.288776	0.171139
C241R054	C-type lectin domain family 4 member M	clec4m	-1.40226	1.11517	1.24302	1.94379	1.38619	ASAL(lice)	-0.19517	0.360757
C120R033	fms related tyrosine kinase 1	flt1	1.32055	1.23504	1.12231	1.04964	1.38609	COS	-0.599663	0.00195382
C038R072	transmembrane protein 30A	tmem30a	1.28857	-1.05	1.45539	1.07567	1.38608	COS	0.0943824	0.660897
C082R150	solute carrier family 48 member 1	slc48a1	1.3176	1.2311	1.12575	1.05184	1.38591	COS	0.443962	0.0297594
C059R030	N-terminal asparagine amidase	ntan1	1.16062	1.25408	1.10502	1.194	1.38578	COS	0.319131	0.128505
C200R036	WD repeat domain 45	wdr45	1.2773	1.08004	1.28303	1.08488	1.38572	COS	0.460779	0.0234487
C016R011	prostaglandin E receptor 2	ptger2	-1.07152	1.1648	1.18957	1.48471	1.38562	COS ∩ ASAL(lice)	-0.12543	0.559228
C094R061	core-binding factor beta subunit	cbfb	1.078	1.49628	-1.08001	1.28519	1.38543	COS	-0.372212	0.0732764
C168R055	matrix remodeling associated 8	mxra8	1.37327	-1.01296	1.40233	1.0081	1.38439	COS ∩ Lice(PBS)	0.223699	0.293358
C010R085	ATP synthase-coupling factor 6, mitochondrial	atp5pf	1.7388	1.10667	1.25059	-1.25636	1.384	Lice(PBS)	0.484076	0.0165349
C080R006	inositol polyphosphate-5-phosphatase K	inpp5k	1.24156	1.01281	1.36603	1.11435	1.38354	COS	0.307291	0.144109
C141R160	SEC31 homolog A, COPII coat complex component	sec31a	1.46677	1.12977	1.22453	-1.06024	1.38343	COS	0.349541	0.0940771
C151R118	DNA damage regulated autophagy modulator 2	dram2	1.36514	1.12432	1.23022	1.0132	1.38317	COS	-0.552305	0.00513433
C018R006	zinc finger and SCAN domain containing 31	zscan31	1.21311	1.15821	1.19421	1.14016	1.38315	COS	0.54463	0.00592754
C144R073	cathepsin Z	ctsz	1.22841	1.18606	1.16573	1.12554	1.38263	COS	0.589213	0.0024487
C202R071	l (3)mbt-like 4 (Drosophila)	l3mbtl4	1.21306	1.11831	1.23628	1.13972	1.38255	COS	0.276347	0.191153
C224R106	annexin A11	anxa11	1.23437	1.3184	1.04851	1.11988	1.38236	COS	0.318316	0.129538
C204R099	annexin A11	anxa11	1.27064	1.27843	1.08108	1.08771	1.38209	COS	0.450332	0.0272267
C160R162	regulator of G-protein signaling 1	rgs1	-1.2329	1.02739	1.34422	1.70267	1.38104	ASAL(lice)	-0.35049	0.0931272
C212R009	solute carrier family 12 member 9	slc12a9	-1.16616	1.11439	1.23911	1.6103	1.38085	COS ∩ ASAL(lice)	-0.355664	0.088071
C245R157	GTP cyclohydrolase I feedback regulator	gchfr	1.37712	1.33412	1.03435	1.00206	1.37996	COS	0.42039	0.0408127
C186R115	thioredoxin interacting protein	txnip	1.46319	-1.07918	1.4889	-1.06054	1.37966	Lice(PBS)	0.599847	0.00194594
C166R154	NME/NM23 family member 7	nme7	1.19868	1.25955	1.09524	1.15086	1.37952	COS	-0.260618	0.218699
C131R044	microtubule associated protein 1 light chain 3 beta	map1lc3b	1.13906	1.11882	1.23268	1.21078	1.37915	COS	0.523434	0.0086678
C145R117	endothelial differentiation related factor 1	edf1	1.22345	1.18957	1.15926	1.12716	1.37902	COS	0.29628	0.15979
C060R157	Uncharacterized	loc106604028	1.15469	1.12162	1.22942	1.19422	1.37895	COS	-0.10081	0.639285
C106R159	proteasome maturation protein	pomp	1.38283	1.16937	1.17914	-1.00288	1.37886	COS	-0.643646	0.000690146
C177R077	optineurin	optn	1.14733	1.34117	1.02787	1.20152	1.37854	COS	0.096061	0.655226
C225R068	acyl-CoA synthetase short-chain family member 2	acss2	1.18235	1.11217	1.23901	1.16546	1.37798	COS	-0.449244	0.0276464
C052R058	ras homolog family member C	rhoc	1.28656	1.21516	1.13393	1.07101	1.37791	COS	-0.188517	0.377675
C149R042	tripartite motif containing 45	trim45	1.00391	-1.05286	1.45047	1.37229	1.37765	COS	-0.275368	0.192795
C038R112	phospholipase A2 group XIIA	pla2g12a	1.5211	1.25722	1.09577	-1.10415	1.37763	COS ∩ Lice(PBS)	0.118951	0.579852
C066R016	syntaxin binding protein 6	stxbp6	1.00083	1.035	1.33055	1.37598	1.37712	COS	0.240986	0.256635
C128R060	glutathione S-transferase omega 1	gsto1	1.19626	1.19565	1.15163	1.15104	1.37694	COS	-0.214799	0.31348
C016R072	TIA1 cytotoxic granule associated RNA binding protein like 1	tial1	1.28691	1.32003	1.04264	1.06948	1.37632	COS	0.00623422	0.976936
C090R167	growth arrest and DNA damage inducible beta	gadd45b	-1.09155	1.23905	1.11048	1.50191	1.37594	COS ∩ ASAL(lice)	0.0900693	0.675549
C226R032	anaphase promoting complex subunit 16	anapc16	1.2056	1.18837	1.15697	1.14044	1.37491	COS	-0.0185018	0.931619
C004R093	ArfGAP with coiled-coil, ankyrin repeat and PH domains 3	acap3	-1.01684	-1.08661	1.49325	1.39737	1.37423	COS	-0.153258	0.474629
C029R155	sorting nexin 19	snx19	1.2197	1.04674	1.3127	1.12655	1.37405	COS	0.419326	0.0413788
C038R023	heat shock factor binding protein 1	hsbp1	1.2464	1.32212	1.03884	1.10196	1.37348	COS	-0.319631	0.127875
C125R110	BCL tumor suppressor 7A	bcl7a	1.02232	1.11518	1.23053	1.3423	1.37226	COS	0.151278	0.480424
C096R051	heat shock factor binding protein 1	hsbp1	1.26342	1.33146	1.02994	1.08541	1.37133	COS	-0.27024	0.20155
C123R029	phosphatidylcholine transfer protein	pctp	1.21982	1.38618	-1.01092	1.1241	1.3712	COS	-0.307264	0.144145
C225R037	VMA21 vacuolar H+-ATPase homolog (S. cerevisiae)	vma21	1.20092	1.2517	1.09544	1.14176	1.37116	COS	-0.0976311	0.649939
C062R150	developmentally regulated GTP binding protein 2	drg2	1.16543	1.41008	-1.02875	1.1761	1.37067	COS	-0.0378079	0.86077
C199R143	GABA type A receptor-associated protein	gabarap	1.26071	1.25153	1.09487	1.08689	1.37026	COS	0.685629	0.000217464
C023R114	nuclear transport factor 2 like export factor 2	nxt2	1.28267	1.3039	1.05085	1.06824	1.3702	COS	-0.234105	0.27088
C085R004	WD repeat domain 83	wdr83	1.19489	1.4012	-1.02275	1.14656	1.37002	COS	-0.220777	0.299873
C218R126	WD repeat domain 83	wdr83	1.11574	1.37869	-1.00633	1.2279	1.37001	COS	-0.538402	0.00664444
C173R041	tensin 1	tns1	1.27905	-1.00196	1.37181	1.07043	1.36913	COS	0.301222	0.152609
C147R118	high mobility group box 1	hmgb1	1.35408	1.13075	1.21012	1.01053	1.36834	COS	0.465192	0.0219857
C039R151	AKT interacting protein	aktip	1.4456	1.28046	1.06862	-1.05648	1.36832	COS	0.203509	0.340188
C194R087	dynein light chain roadblock-type 2	dynlrb2	1.27561	1.20024	1.13972	1.07238	1.36794	COS	0.206344	0.333356
C002R132	cold inducible RNA binding protein	cirbp	2.16114	1.0396	1.3155	-1.58025	1.3676	COS ∩ Lice(PBS)	0.367996	0.0768525
C232R090	solute carrier family 38 member 4	slc38a4	-1.12839	1.105	1.23721	1.54264	1.36712	COS ∩ ASAL(lice)	0.230379	0.278799
C192R076	copine 8	cpne8	1.13299	1.17637	1.16208	1.20657	1.36703	COS	0.182039	0.394578
C204R150	SH3 and PX domains 2A	sh3pxd2a	-1.20006	1.04783	1.30337	1.63894	1.36572	ASAL(lice)	-0.105613	0.623319
C151R064	NSA2, ribosome biogenesis homolog	nsa2	1.23837	1.32747	1.02824	1.10222	1.36496	COS	0.00973042	0.964007
C133R133	zinc finger MYND-type containing 8	zmynd8	1.12452	1.40384	-1.0285	1.2138	1.36494	COS	0.223556	0.293675
C236R059	guanylate kinase 1	guk1	1.002	1.12532	1.21293	1.3622	1.36493	COS	0.0449845	0.834668
C092R088	intercellular adhesion molecule 2	icam2	-1.3227	1.14775	1.18892	1.80494	1.36459	ASAL(lice)	-0.177889	0.405627
C042R128	heat shock factor binding protein 1	hsbp1	1.26985	1.33967	1.01797	1.07394	1.36375	COS	-0.233949	0.271208
C020R032	phosphatidylinositol glycan anchor biosynthesis class H	pigh	1.81852	1.00439	1.35745	-1.3338	1.36341	COS ∩ Lice(PBS)	0.205492	0.3354
C023R008	transmembrane protein 106C	tmem106c	-1.02638	1.07195	1.27168	1.39915	1.36318	COS	-0.013474	0.950175
C054R040	late endosomal/lysosomal adaptor, MAPK and MTOR activator 3	lamtor3	1.44262	1.26878	1.07429	-1.05839	1.36303	COS	0.405379	0.0493873
C125R126	Fos proto-oncogene, AP-1 transcription factor subunit	fos	-1.02202	1.24701	1.09224	1.39202	1.36203	COS	-0.230544	0.278445
C259R011	TATA-box binding protein associated factor 11	taf11	1.29689	1.30775	1.04146	1.05018	1.36197	COS	0.0136255	0.949615
C095R144	mediator complex subunit 8	med8	1.32771	1.41172	-1.03657	1.02577	1.36192	COS	-0.0301328	0.888841
C095R170	S100 calcium binding protein A16	s100a16	1.14426	1.42234	-1.04458	1.18998	1.36164	COS	-0.139832	0.514608
C026R095	SDS3 homolog, SIN3A corepressor complex component	suds3	1.25885	1.3251	1.02751	1.08159	1.36156	COS	0.000336494	0.998755
C232R126	Uncharacterized	loc106590176	1.14005	1.14519	1.1888	1.19416	1.3614	COS	0.395392	0.055828
C071R088	CD97 antigen-like	cd97	1.16475	1.09956	1.23812	1.16882	1.36138	COS	0.242217	0.254139
C228R081	RAB1B, member RAS oncogene family	rab1b	1.17464	1.16629	1.16722	1.15892	1.36132	COS	0.596495	0.0020939
C217R007	ubiquitin A-52 residue ribosomal protein fusion product 1	uba52	1.28216	1.2449	1.09299	1.06123	1.36066	COS	-0.0442307	0.837402
C045R065	sarcoglycan delta	sgcd	1.82169	1.24667	1.09104	-1.3393	1.36018	Lice(PBS)	0.463982	0.0223796
C242R093	dehydrodolichyl diphosphate synthase subunit	dhdds	1.10026	1.4833	-1.09082	1.23589	1.3598	COS	-0.183553	0.390589
C105R114	heterogeneous nuclear ribonucleoprotein A3	hnrnpa3	1.18278	1.38777	-1.02067	1.14955	1.35966	COS	0.0342889	0.873622
C122R132	beta-1,3-galactosyltransferase 2	b3galt2	1.17624	1.12106	1.21122	1.1544	1.35785	COS	0.0336948	0.875795
C174R087	peroxiredoxin 6	prdx6	1.55867	1.00429	1.352	-1.14794	1.3578	COS ∩ Lice(PBS)	0.0600172	0.780569
C136R143	---NA---	-	1.20999	1.1275	1.20424	1.12213	1.35777	COS	0.15219	0.477749
C071R137	prolyl endopeptidase	prep	1.12483	1.34196	1.01149	1.20675	1.35739	COS	0.0240021	0.911359
C242R050	motile sperm domain containing 2	mospd2	1.25969	-1.07446	1.45802	1.07723	1.35698	COS	-0.616095	0.00134831
C090R139	phosphatidylinositol glycan anchor biosynthesis class P	pigp	1.21276	1.24597	1.08898	1.1188	1.35684	COS	0.151994	0.478325
C240R148	snail family transcriptional repressor 1	snai1	1.16958	1.25008	1.08538	1.16009	1.35681	COS	-0.0687095	0.749716
C185R088	argininosuccinate synthase 1	ass1	1.2855	1.1792	1.15027	1.05515	1.35639	COS	0.538291	0.00665778
C161R140	proteasome maturation protein	pomp	1.27169	1.25133	1.08352	1.06618	1.35584	COS	-0.599429	0.00196389
C209R006	transmembrane p24 trafficking protein 4	tmed4	1.15112	1.03528	1.30924	1.17749	1.35543	COS	-0.527296	0.00810233
C192R043	CD63 molecule	cd63	1.19613	1.34289	1.00931	1.13315	1.35539	COS	-0.116011	0.589319
C092R037	endothelial differentiation related factor 1	edf1	1.19386	1.20071	1.12856	1.13504	1.35508	COS	0.314734	0.134151
C228R112	small integral membrane protein 8	smim8	1.82175	1.71673	-1.26751	-1.34506	1.35441	Lice(PBS)	-0.148482	0.488666
C075R110	heat shock factor binding protein 1	hsbp1	1.22079	1.3621	-1.00569	1.10944	1.3544	COS	-0.297735	0.157651
C137R143	mindbomb E3 ubiquitin protein ligase 2	mib2	1.41859	1.06395	1.27288	-1.04749	1.35428	COS	-0.286799	0.174221
C218R019	methyltransferase like 5	mettl5	1.27088	1.12983	1.19863	1.0656	1.35425	COS	-0.000544357	0.997986
C066R013	VPS29, retromer complex component	vps29	1.31497	1.34127	1.00951	1.0297	1.35402	COS	-0.35725	0.0865631
C245R019	pleckstrin homology and RUN domain containing M1	plekhm1	-1.1196	1.11091	1.21874	1.51583	1.3539	COS ∩ ASAL(lice)	-0.257801	0.223898
C042R168	fibroblast growth factor receptor 1	fgfr1	-1.00993	1.60116	-1.18264	1.36732	1.35389	COS	0.160437	0.453923
C003R100	succinate dehydrogenase complex assembly factor 4	sdhaf4	1.63485	1.11201	1.21743	-1.2076	1.3538	COS	0.41428	0.0441485
C150R045	CD63 molecule	cd63	1.22992	1.33963	1.01046	1.1006	1.35365	COS	-0.179718	0.400737
C110R049	sterol carrier protein 2	scp2	1.36674	1.01605	1.33213	-1.00977	1.35351	COS	-0.304851	0.147485
C161R124	glutathione S-transferase alpha 3	gsta3	-1.00172	1.23608	1.09499	1.35582	1.35349	COS	0.114821	0.593167
C180R141	NSA2, ribosome biogenesis homolog	nsa2	1.18966	1.34692	1.00431	1.13707	1.35273	COS	0.0941343	0.661736
C114R084	heterogeneous nuclear ribonucleoprotein A1	hnrnpa1	1.22313	1.23342	1.09621	1.10543	1.35209	COS	-0.526526	0.00821251
C003R052	phospholipase D family member 3	pld3	1.21806	1.06287	1.27163	1.10962	1.35158	COS	-0.136722	0.524097
C260R106	late endosomal/lysosomal adaptor, MAPK and MTOR activator 3	lamtor3	1.30511	1.20973	1.11717	1.03553	1.35148	COS	0.452356	0.0264589
C252R061	GTP cyclohydrolase I feedback regulator	gchfr	1.33791	1.34511	1.00423	1.00963	1.3508	COS	0.41232	0.0452632
C148R043	poly(rC) binding protein 2	pcbp2	1.19775	1.23142	1.09693	1.12777	1.35078	COS	-0.0847104	0.693914
C085R129	WW domain binding protein 2	wbp2	1.18138	1.18253	1.14226	1.14338	1.35076	COS	0.451971	0.0266037
C254R033	coenzyme Q6, monooxygenase	coq6	1.69734	1.35814	-1.00562	-1.25677	1.35056	COS	0.186565	0.382725
C231R104	leptin receptor overlapping transcript	leprot	1.25538	1.13799	1.18672	1.07575	1.35048	COS	0.299957	0.154426
C063R094	cell division cycle 26	cdc26	1.32076	1.28685	1.04919	1.02224	1.35014	COS	-0.0787578	0.714511
C035R105	calcyclin binding protein	cacybp	1.41903	1.11366	1.21174	-1.05155	1.34947	COS ∩ Lice(PBS)	-0.433721	0.0342235
C221R088	extended synaptotagmin 2	esyt2	1.14338	1.20662	1.11825	1.1801	1.34931	COS	-0.207749	0.330003
C181R062	ring finger protein 167	rnf167	1.14904	1.31941	1.02252	1.17413	1.34912	COS	-0.0446789	0.835776
C157R036	ankyrin repeat domain 46	ankrd46	1.26093	-1.03515	1.39632	1.06977	1.34891	COS	0.210237	0.324113
C226R021	phenylalanyl-tRNA synthetase beta subunit	farsb	1.316	1.80568	-1.33866	1.02498	1.34887	Lice(ASAL)	-0.207179	0.33136
C155R081	tripartite motif containing 45	trim45	-1.02885	-1.03645	1.39796	1.38771	1.34879	COS	-0.307992	0.143148
C181R023	complement factor D	cfd	1.61854	1.56219	-1.15834	-1.20013	1.34864	Lice(PBS)	-0.0238364	0.911969
C083R120	protein kinase C iota	prkci	1.30833	1.3697	-1.01572	1.03071	1.3485	COS	-0.499592	0.0129307
C004R080	Septin-7	septin7	1.18132	1.39076	-1.0314	1.14146	1.34842	COS	-0.0232655	0.914069
C246R054	G protein subunit beta 4	gnb4	-1.09093	1.33363	1.01102	1.47094	1.34833	COS	-0.14829	0.489234
C172R087	ras-related C3 botulinum toxin substrate 1 (rho family, small GTP binding protein Rac1)	rac1	1.18672	1.29278	1.04261	1.13579	1.34787	COS	-0.0271989	0.899608
C226R028	arylsulfatase family member K	arsk	1.30762	1.11368	1.20862	1.02937	1.34602	COS	0.24844	0.241763
C165R090	tubulin folding cofactor C	tbcc	1.06316	1.22114	1.10212	1.26589	1.34585	COS	-0.0079965	0.970418
C034R053	transmembrane p24 trafficking protein 4	tmed4	1.14179	1.06133	1.26793	1.17859	1.3457	COS	-0.406736	0.0485584
C078R034	UDP glucuronosyltransferase family 1 member A1	ugt1a1	1.53032	-1.11627	1.5008	-1.13822	1.34448	Lice(PBS)	-0.225422	0.289558
C067R105	Uncharacterized	loc106596879	1.24814	1.38862	-1.03448	1.07547	1.34234	COS	0.154424	0.471233
C188R164	methionine sulfoxide reductase B1	msrb1	1.29972	1.29128	1.03952	1.03277	1.34232	COS	-0.239982	0.258682
C205R135	CCN family member 2	ccn2	-1.1256	1.0561	1.27074	1.51059	1.34203	ASAL(lice)	0.157763	0.461579
C140R041	plastin 3	pls3	1.04188	1.06488	1.26018	1.28799	1.34193	COS	-0.360049	0.0839493
C057R028	thioredoxin interacting protein	txnip	1.448	-1.08808	1.45998	-1.07915	1.3418	Lice(PBS)	0.590784	0.00236816
C224R050	proteasome 26S subunit, non-ATPase 9	psmd9	1.21302	1.18869	1.1286	1.10596	1.34155	COS	0.261484	0.217117
C118R136	CD63 molecule	cd63	1.2231	1.33969	1.00132	1.09676	1.34145	COS	-0.106916	0.619015
C077R022	receptor activity modifying protein 2	ramp2	1.94834	-1.02009	1.36746	-1.45341	1.34053	Lice(PBS)	0.156335	0.465697
C147R137	ceroid-lipofuscinosis, neuronal 6, late infantile, variant	cln6	1.35781	1.24056	1.08039	-1.01307	1.34028	COS	0.0374215	0.862179
C051R112	solute carrier family 23 member 2	slc23a2	-1.5354	1.02319	1.309	2.05644	1.33935	ASAL(lice)	0.040749	0.850054
C240R153	canopy FGF signaling regulator 3	cnpy3	1.25145	1.21722	1.09917	1.06911	1.33793	COS	0.290463	0.16854
C188R077	REST corepressor 1	rcor1	1.15222	1.05248	1.27118	1.16114	1.33789	COS	0.347354	0.0962947
C233R001	WAS protein homolog associated with actin, golgi membranes and microtubules	whamm	1.29623	1.19795	1.11645	1.0318	1.33745	COS	0.552368	0.00512822
C005R145	transporter 1, ATP binding cassette subfamily B member	tap1	-1.08251	1.13059	1.18266	1.44743	1.3371	COS ∩ ASAL(lice)	-0.00213446	0.992102
C199R046	late endosomal/lysosomal adaptor, MAPK and MTOR activator 3	lamtor3	1.2769	1.18814	1.12536	1.04714	1.33709	COS	0.32872	0.116794
C076R123	methionine sulfoxide reductase B1	msrb1	1.25794	1.34267	-1.00438	1.0627	1.33682	COS	-0.148329	0.48912
C051R072	serine palmitoyltransferase small subunit A	sptssa	1.01708	1.1507	1.16136	1.31392	1.33637	COS	-0.448847	0.0278008
C253R050	proteasome maturation protein	pomp	1.25676	1.25076	1.06761	1.06251	1.33532	COS	-0.61227	0.00147254
C253R133	6-pyruvoyltetrahydropterin synthase	pts	1.51084	1.15468	1.15619	-1.13169	1.33502	COS ∩ Lice(PBS)	0.157723	0.461694
C030R047	CD63 molecule	cd63	1.25158	1.31915	1.0117	1.06632	1.33458	COS	-0.0914354	0.670895
C008R131	COP9 signalosome subunit 4	cops4	1.07652	1.39549	-1.04615	1.23912	1.33393	COS	-0.0203244	0.9249
C089R062	hydroxyacylglutathione hydrolase	hagh	1.6095	1.75864	-1.31957	-1.20767	1.33273	Lice(ASAL)	-0.0449775	0.834693
C104R120	desmin	des	1.80179	1.26884	1.0502	-1.35216	1.33253	COS	0.616522	0.00133502
C238R106	eukaryotic translation initiation factor 1	eif1	1.12844	1.34035	-1.00617	1.18052	1.33214	COS	-0.0304914	0.887526
C145R108	T-cell leukemia translocation altered	tcta	1.2624	1.15192	1.15617	1.05498	1.33181	COS	0.582357	0.00282822
C050R102	RAB39B, member RAS oncogene family	rab39b	1.28417	1.3123	1.01449	1.03672	1.33132	COS	-0.103719	0.629596
C080R148	sarcoglycan delta	sgcd	1.78687	1.25111	1.06387	-1.34248	1.33102	Lice(PBS)	0.555731	0.00481014
C060R135	diacylglycerol lipase beta	daglb	1.03154	1.17055	1.13683	1.29003	1.33072	COS	0.217063	0.308283
C212R162	meteorin, glial cell differentiation regulator	metrn	1.08327	1.14226	1.16473	1.22815	1.33042	COS	0.375079	0.0709178
C188R151	chaperonin containing TCP1 subunit 8	cct8	1.09711	1.33755	-1.00552	1.21247	1.33021	COS	-0.390166	0.0594483
C197R135	phosphatase and tensin homolog	pten	1.23017	1.26553	1.05029	1.08048	1.32918	COS	0.130656	0.542837
C221R115	high mobility group 20B	hmg20b	1.23727	1.25555	1.05845	1.07409	1.32894	COS	-0.46354	0.0225246
C216R111	programmed cell death 10	pdcd10	1.15195	1.36619	-1.02805	1.15362	1.32892	COS	0.0727343	0.735552
C243R132	chromosome 15 open reading frame 40	c15orf40	1.15265	1.33962	-1.00823	1.15272	1.32868	COS	-0.256828	0.225713
C117R066	BTG anti-proliferation factor 2	btg2	1.11731	1.17957	1.1264	1.18917	1.32867	COS	0.452809	0.0262895
C056R112	heat shock factor binding protein 1	hsbp1	1.24672	1.31843	1.00705	1.06497	1.32772	COS	-0.255118	0.228925
C093R125	dynein light chain roadblock-type 2	dynlrb2	1.25551	1.17262	1.13171	1.05699	1.32706	COS	0.105507	0.623671
C223R105	NSA2, ribosome biogenesis homolog	nsa2	1.17013	1.34096	-1.01071	1.13385	1.32675	COS	-0.166184	0.437695
C019R163	plexin B2	plxnb2	1.13178	1.16695	1.13684	1.17216	1.32663	COS	-0.0977612	0.649502
C066R088	granulin precursor	grn	1.861	1.16288	1.14012	-1.40366	1.32582	Lice(PBS)	0.145676	0.497009
C258R059	growth hormone receptor	ghr	-1.01398	1.18663	1.11727	1.34431	1.32578	COS	0.305088	0.147154
C212R059	CD276 molecule	cd276	1.38333	1.13915	1.16381	-1.04342	1.32576	Lice(PBS)	-0.103132	0.631544
C201R107	claudin 6	cldn6	1.16275	1.08657	1.22009	1.14015	1.32572	COS	0.167381	0.434356
C118R099	protein phosphatase 6 catalytic subunit	ppp6c	1.30194	1.11754	1.18603	1.01804	1.32543	Lice(PBS)	-0.525812	0.00831577
C113R016	OTU deubiquitinase, ubiquitin aldehyde binding 2	otub2	1.03231	1.26386	1.04838	1.28353	1.32501	COS	-0.245549	0.247462
C071R043	methionine sulfoxide reductase B1	msrb1	1.26325	1.27973	1.03521	1.04872	1.32479	COS	-0.196288	0.357958
C181R057	actin related protein 2/3 complex subunit 2	arpc2	1.27188	1.30287	1.01682	1.04159	1.32479	COS	-0.288242	0.171968
C253R096	glutathione S-transferase alpha 3	gsta3	-1.02104	1.20152	1.10245	1.35248	1.32462	COS	0.212408	0.319026
C224R081	family with sequence similarity 98 member B	fam98b	1.36441	1.18388	1.11846	-1.03043	1.32412	COS	-0.0615931	0.77495
C096R071	alpha-2-macroglobulin	a2m	1.36763	1.25902	1.05153	-1.03303	1.3239	COS	0.178181	0.404842
C078R082	transmembrane protein 38B	tmem38b	1.17686	1.12128	1.18028	1.12454	1.32343	COS	-0.135855	0.526756
C234R155	late endosomal/lysosomal adaptor, MAPK and MTOR activator 3	lamtor3	1.29416	1.21133	1.09247	1.02254	1.32333	COS	0.547631	0.00560595
C183R112	sushi, von Willebrand factor type A, EGF and pentraxin domain containing 1	svep1	1.36843	1.06555	1.24166	-1.0343	1.32305	COS	0.636541	0.000825266
C244R025	NLR family pyrin domain containing 3	nlrp3	-1.29772	1.0754	1.2295	1.71585	1.3222	ASAL(lice)	0.0772457	0.719775
C156R091	immediate early response 5	ier5	1.17391	1.18659	1.11428	1.12631	1.32219	COS	-0.222749	0.295467
C133R049	ribosomal protein L12	rpl12	1.18083	1.08174	1.22179	1.11927	1.32166	COS	0.0272512	0.899416
C079R007	CTD small phosphatase 1	ctdsp1	1.42382	1.11936	1.17955	-1.07837	1.32034	COS ∩ Lice(PBS)	0.0231986	0.914316
C093R122	proteasome maturation protein	pomp	1.2375	1.28574	1.0266	1.06662	1.31995	COS	-0.569807	0.00365265
C262R127	serine incorporator 1	serinc1	1.17371	1.01966	1.29446	1.12456	1.3199	COS	0.637511	0.000805558
C215R148	WASH complex subunit 5	washc5	1.20382	1.14196	1.1549	1.09556	1.31885	COS	0.137385	0.522068
C140R031	cornifelin	cnfn	-1.40004	-1.29488	1.70664	1.84525	1.318	ASAL(lice)	0.23508	0.26883
C004R016	centrin 2	cetn2	1.22209	1.08371	1.21549	1.07786	1.31724	COS	-0.478793	0.0179345
C065R001	nudix hydrolase 8	nudt8	1.08854	1.09775	1.19994	1.2101	1.31724	COS	-0.11273	0.599959
C189R005	ras homolog family member B	rhob	-1.03143	1.08263	1.21562	1.35743	1.31607	COS	-0.171443	0.423122
C068R030	MAF1 homolog, negative regulator of RNA polymerase III	maf1	1.4084	-1.00883	1.32764	-1.07019	1.31602	COS	0.418814	0.0416534
C205R093	DnaJ heat shock protein family (Hsp40) member B1	dnajb1	1.03131	1.13495	1.15884	1.2753	1.31523	COS	-0.117572	0.584283
C018R165	RAD52 motif containing 1	rdm1	1.29006	1.12442	1.16965	1.01947	1.31518	COS	0.335829	0.108629
C213R146	parvin gamma	parvg	1.05315	1.18374	1.11043	1.24813	1.31446	COS	-0.252369	0.234154
C186R074	phosphatidylinositol glycan anchor biosynthesis class P	pigp	1.26283	1.10992	1.18386	1.04052	1.314	COS	0.00657419	0.975678
C161R058	Ly6/neurotoxin 1	lynx1	1.43931	1.05308	1.24736	-1.09572	1.31358	Lice(PBS)	0.187998	0.379015
C144R155	legumain	lgmn	1.0747	1.14535	1.14657	1.22195	1.31323	COS	-0.0997168	0.642941
C191R134	FK506 binding protein 2	fkbp2	1.26902	1.14135	1.15052	1.03477	1.31314	COS	-0.284253	0.178246
C209R059	lysosomal associated membrane protein 1	lamp1	1.11428	1.27673	1.02746	1.17724	1.31178	COS	-0.0688101	0.749361
C147R156	Uncharacterized	loc106586138	1.22762	1.18132	1.1101	1.06824	1.31139	COS	-0.329862	0.115453
C248R064	NFKB inhibitor interacting Ras like 2	nkiras2	1.3793	1.04471	1.25492	-1.05208	1.31102	Lice(PBS)	0.178614	0.403685
C099R035	SPRY domain containing 3	spryd3	1.29844	1.26722	1.03446	1.00959	1.31089	COS	0.0129784	0.952005
C001R060	akirin 2	akirin2	1.11597	1.27107	1.0312	1.17452	1.31073	COS	-0.145146	0.498594
C204R005	coiled-coil domain containing 24	ccdc24	-1.49576	1.37066	-1.04573	1.96052	1.31072	ASAL(lice)	-0.438059	0.0322717
C026R034	selenoprotein H	selenoh	1.20409	1.20939	1.08371	1.08848	1.31063	COS	0.256877	0.22562
C010R048	interleukin 1 receptor accessory protein	il1rap	1.11207	1.12962	1.15915	1.17744	1.3094	COS	-0.173564	0.417321
C056R071	GABA type A receptor-associated protein	gabarap	1.33574	1.04945	1.2476	-1.0202	1.3093	COS ∩ Lice(PBS)	0.226727	0.286701
C056R015	cleavage stimulation factor subunit 3	cstf3	-1.00052	1.3232	-1.01114	1.30932	1.30863	COS	0.0150954	0.944187
C157R048	glutathione S-transferase alpha 3	gsta3	1.02991	1.18758	1.10175	1.27042	1.30842	COS	0.210506	0.323479
C212R168	FK506 binding protein 2	fkbp2	1.22871	1.13411	1.1525	1.06376	1.30706	COS	-0.400918	0.0521885
C155R014	glucose-6-phosphate dehydrogenase	g6pd	1.30497	1.20916	1.08079	1.00144	1.30685	COS ∩ Lice(PBS)	0.232685	0.273881
C089R032	BTG anti-proliferation factor 1	btg1	1.14521	1.23606	1.05642	1.14023	1.3058	COS	0.389894	0.0596409
C152R045	glucose-6-phosphate dehydrogenase	g6pd	1.14117	1.16893	1.11696	1.14413	1.30565	COS	-0.115689	0.590359
C160R036	glutathione S-transferase alpha 3	gsta3	1.00675	1.20005	1.08758	1.29639	1.30515	COS	0.222396	0.296251
C007R056	elongation factor 1 homolog	elof1	1.20037	1.20578	1.08239	1.08728	1.30513	COS	0.0546737	0.799699
C030R050	family with sequence similarity 96, member A	ciao2a	1.28598	1.27511	1.0234	1.01474	1.30494	COS	-0.292823	0.16495
C167R005	RAB5A, member RAS oncogene family	rab5a	1.20897	1.18091	1.1044	1.07877	1.3042	COS	0.559419	0.00448058
C174R154	serine incorporator 1	serinc1	1.1387	1.07637	1.21155	1.14523	1.30408	COS	0.695033	0.000163621
C027R082	TAP binding protein	tapbp	1.08697	1.13979	1.14405	1.19964	1.30398	COS	0.335149	0.109391
C043R034	selenoprotein H	selenoh	1.25216	1.10169	1.18306	1.04089	1.30337	COS	0.305374	0.146756
C016R070	Uncharacterized	loc106607840	1.16936	-1.00313	1.30683	1.11408	1.30276	COS	0.381066	0.0661803
C024R168	CD63 molecule	cd63	1.21767	1.30075	1.00034	1.0686	1.30119	COS	-0.180726	0.398055
C059R093	neudesin neurotrophic factor	nenf	1.17273	1.22013	1.06642	1.10952	1.30116	COS	-0.134963	0.529497
C034R132	ribosomal protein L12	rpl12	1.39516	-1.03327	1.34412	-1.07251	1.30084	COS	-0.328426	0.117141
C226R114	TIA1 cytotoxic granule associated RNA binding protein like 1	tial1	1.25278	1.31338	-1.01086	1.03711	1.29927	COS	0.174385	0.415088
C216R132	SLAIN motif family member 2	slain2	1.10626	1.2674	1.02417	1.17335	1.29803	COS	-0.642532	0.000709972
C025R081	multivesicular body subunit 12A	mvb12a	1.23741	1.2247	1.05945	1.04856	1.29751	COS	0.00471867	0.982542
C172R115	parvin gamma	parvg	1.09982	1.20293	1.07827	1.17936	1.29708	COS	-0.0435068	0.840029
C057R094	endothelial differentiation related factor 1	edf1	1.16294	1.17851	1.10058	1.11531	1.29704	COS	0.256915	0.22555
C091R138	CKLF like MARVEL transmembrane domain containing 7	cmtm7	1.17626	1.01489	1.27799	1.10266	1.29701	COS	0.09121	0.671662
C124R041	purinergic receptor P2X 1	p2rx1	1.28653	1.47894	-1.14097	1.00752	1.2962	COS	-0.089343	0.678028
C181R158	6-pyruvoyltetrahydropterin synthase	pts	1.45284	1.19311	1.0859	-1.12136	1.29561	COS ∩ Lice(PBS)	-0.00927426	0.965694
C191R095	splicing factor 3b subunit 5	sf3b5	1.23556	1.09506	1.18304	1.04852	1.2955	COS	-0.668912	0.000351879
C161R084	cyclin I	ccni	1.46993	-1.07095	1.38657	-1.13534	1.29471	Lice(PBS)	0.633206	0.00089616
C052R009	glucose-6-phosphate dehydrogenase	g6pd	1.13154	1.16829	1.10812	1.14411	1.29461	COS	-0.172187	0.421082
C219R159	coiled-coil domain containing 115	ccdc115	1.0833	1.23237	1.05032	1.19485	1.29438	COS	-0.475079	0.018975
C069R071	charged multivesicular body protein 3	chmp3	1.2772	1.11085	1.16448	1.01282	1.29357	COS	0.525918	0.00830036
C068R148	immediate early response 3	ier3	-1.20037	1.17725	1.09861	1.55248	1.29333	ASAL(lice)	-0.277665	0.188958
C078R032	NUFIP2, FMR1 interacting protein 2	nufip2	1.08946	1.21985	1.06002	1.18689	1.29306	COS	0.0589951	0.784219
C246R014	WASH complex subunit 5	washc5	1.22973	1.13879	1.13509	1.05116	1.29264	COS	0.31236	0.137272
C205R049	biogenesis of lysosomal organelles complex 1 subunit 1	bloc1s1	1.30543	1.01707	1.27092	-1.00992	1.29261	COS ∩ Lice(PBS)	0.340971	0.10299
C004R076	biogenesis of lysosomal organelles complex 1 subunit 1	bloc1s1	1.18658	1.1557	1.11812	1.08902	1.29221	COS	0.0177517	0.934385
C037R074	small nuclear ribonucleoprotein U4/U6.U5 subunit 27	snrnp27	1.25268	1.21986	1.05876	1.03102	1.29153	COS ∩ Lice(PBS)	0.395187	0.0559669
C094R099	RAB24, member RAS oncogene family	rab24	1.11334	1.18924	1.08539	1.15939	1.29079	COS	0.441209	0.0309108
C227R080	tumor suppressor candidate 2	tusc2	1.48481	1.12727	1.14396	-1.15142	1.28954	COS	0.41533	0.0435609
C035R038	charged multivesicular body protein 3	chmp3	1.28102	1.07191	1.2028	1.00646	1.28929	COS ∩ Lice(PBS)	0.48512	0.016269
C150R081	ORMDL sphingolipid biosynthesis regulator 2	ormdl2	1.1654	1.11069	1.16007	1.10561	1.28848	COS	-0.265839	0.209276
C147R006	spindlin 1	spin1	1.48338	1.10986	1.16082	-1.15138	1.28835	Lice(PBS)	0.467852	0.0211402
C250R059	late endosomal/lysosomal adaptor, MAPK and MTOR activator 2	lamtor2	1.33594	1.17642	1.09514	-1.03694	1.28834	COS ∩ Lice(PBS)	-0.577695	0.00311384
C045R146	FK506 binding protein 2	fkbp2	1.23282	1.12244	1.14775	1.04498	1.28828	COS	-0.259819	0.220165
C044R006	ribosomal protein L10	rpl10	1.58548	1.04365	1.23357	-1.23152	1.28741	Lice(PBS)	-0.0282504	0.895747
C117R141	collagen type VI alpha 2 chain	col6a2	1.47384	1.1329	1.13596	-1.14524	1.28693	Lice(PBS)	0.0933762	0.664304
C002R100	spidroin-1-like	loc106610871	-1.09898	1.12089	1.14793	1.41406	1.2867	COS	-0.147572	0.491365
C044R071	mediator complex subunit 7	med7	1.13084	1.28992	-1.00257	1.13775	1.28661	COS	0.0883645	0.681372
C031R119	zinc finger protein 503	znf503	1.85527	1.13874	1.12981	-1.44204	1.28656	Lice(PBS)	0.0692196	0.747916
C101R168	glutamate-cysteine ligase catalytic subunit	gclc	1.29008	1.1595	1.10919	-1.00309	1.28611	COS	0.478793	0.0179345
C025R079	Dynein assembly factor 4, axonemal	dnaaf4	1.14405	1.20038	1.07121	1.12397	1.28587	COS	-0.37462	0.0712921
C096R025	transporter 1, ATP binding cassette subfamily B member	tap1	-1.08248	1.06853	1.20335	1.39186	1.28581	COS	0.118068	0.582687
C239R009	solute carrier family 17 member 5	slc17a5	1.05603	1.24474	1.0329	1.21748	1.28569	COS	-0.310163	0.140205
C196R048	adaptor related protein complex 3 sigma 1 subunit	ap3s1	1.188	-1.02043	1.3105	1.08103	1.28427	COS	-0.548743	0.00549058
C093R095	NSA2, ribosome biogenesis homolog	nsa2	1.16733	1.31591	-1.02469	1.10012	1.2842	COS	0.018059	0.933252
C102R079	adaptor related protein complex 4 sigma 1 subunit	ap4s1	1.25734	1.24429	1.03095	1.02024	1.28279	COS	-0.0938265	0.662779
C259R084	histone H3	h3-3b	1.14462	1.18008	1.08685	1.12052	1.28257	COS	-0.110721	0.606517
C018R002	CT011 protein	ct11	1.17427	1.13111	1.13377	1.09209	1.28241	COS	0.113176	0.598509
C006R098	trafficking protein particle complex 3	trappc3	1.1771	1.28953	-1.006	1.08898	1.28184	COS	-0.239246	0.26019
C118R094	pleckstrin homology and RUN domain containing M1	plekhm1	-1.13322	1.17479	1.09032	1.45154	1.2809	COS ∩ ASAL(lice)	-0.229085	0.281582
C073R147	ribosomal protein S15a	rps15a	1.08389	1.04807	1.22207	1.18168	1.28081	COS	-0.465522	0.0218794
C095R046	tripartite motif containing 17	trim17	-1.02304	1.09809	1.16599	1.30986	1.28036	COS	0.0274854	0.898556
C220R041	JunB proto-oncogene, AP-1 transcription factor subunit	junb	-1.0258	1.18976	1.07613	1.31338	1.28034	COS	0.0289466	0.893192
C072R088	major histocompatibility complex, class I-related	mr1	1.01842	1.21644	1.05183	1.25635	1.27949	COS	-0.408456	0.0475241
C110R108	ankyrin repeat domain 16	ankrd16	1.02076	1.00963	1.26645	1.25264	1.27864	COS	0.304199	0.148396
C231R030	slingshot protein phosphatase 1	ssh1	-1.40911	1.37479	-1.07587	1.80061	1.27784	ASAL(lice) ∩ Lice(PBS)	-0.249382	0.239923
C139R121	RAB1A, member RAS oncogene family	rab1a	1.39508	-1.00899	1.28902	-1.09201	1.27753	COS	0.503937	0.0120464
C178R034	intercellular adhesion molecule 2	icam2	-1.47056	-1.20638	1.541	1.87846	1.27737	Lice(PBS)	-0.348902	0.0947215
C197R019	solute carrier family 5 member 3	slc5a3	1.08762	1.15624	1.10406	1.17373	1.27657	COS	-0.175463	0.412163
C260R089	cold inducible RNA binding protein	cirbp	1.16294	1.26654	1.00764	1.09741	1.27622	COS	-0.0145705	0.946125
C039R158	sorcin	sri	1.13479	1.10128	1.15809	1.12389	1.27538	COS	-0.444921	0.0293664
C047R062	serine incorporator 1	serinc1	1.09652	1.07334	1.18804	1.16293	1.27517	COS	0.688172	0.000201569
C161R015	3-hydroxymethyl-3-methylglutaryl-CoA lyase	hmgcl	1.18291	1.12188	1.13575	1.07715	1.27417	COS	-0.311147	0.138886
C225R119	solute carrier family 30 member 4	slc30a4	1.13457	1.13694	1.11996	1.1223	1.27332	COS	-0.456057	0.0251004
C181R141	PGAM family member 5, mitochondrial serine/threonine protein phosphatase	pgam5	1.2533	1.03004	1.23515	1.01512	1.27225	COS	0.197288	0.355464
C249R129	C-X9-C motif containing 2	cmc2	1.0823	1.13027	1.12555	1.17545	1.27218	COS	-0.0170753	0.93688
C177R073	squamous cell carcinoma antigen recognized by T-cells 1	sart1	1.31408	1.25172	1.01552	-1.03378	1.27115	COS	-0.361406	0.0827042
C158R021	ectonucleotide pyrophosphatase/phosphodiesterase 4 (putative)	enpp4	1.18215	1.13279	1.12197	1.07513	1.27096	COS	0.140393	0.512905
C211R153	proteasome activator subunit 1	psme1	1.10311	1.09992	1.15454	1.15121	1.2699	COS	-0.0781702	0.716555
C098R031	transmembrane protein 243	tmem243	1.02747	1.17679	1.07834	1.23506	1.26899	COS	-0.22582	0.288684
C203R039	cofilin 2	cfl2	1.02283	1.31206	-1.03416	1.24041	1.26872	COS	-0.22773	0.284515
C015R022	lymphocyte antigen 75	ly75	-1.28473	1.12639	1.12549	1.62871	1.26775	ASAL(lice)	-0.129132	0.547593
C113R050	aminoacylase 1	acy1	1.45206	1.22207	1.03708	-1.14571	1.26738	Lice(PBS)	-0.0840205	0.696291
C113R075	motile sperm domain containing 1	mospd1	1.23686	1.00995	1.25395	1.0239	1.26642	COS	0.54481	0.00590785
C164R163	transmembrane p24 trafficking protein family member 8	tmed8	1.1722	1.15598	1.09456	1.07942	1.2653	COS	-0.137611	0.521376
C225R016	endothelin converting enzyme 1	ece1	1.15159	1.22832	1.02977	1.09839	1.26489	COS	0.487092	0.0157765
C048R014	TAP binding protein	tapbp	1.04777	1.1307	1.11859	1.20713	1.2648	COS	0.321149	0.125973
C234R129	charged multivesicular body protein 3	chmp3	1.19382	1.13538	1.11303	1.05855	1.26372	COS	0.402702	0.0510537
C184R156	immunoglobulin heavy locus	igh	1.15997	2.34224	-1.85346	1.08944	1.26372	Lice(ASAL)	0.0454449	0.832999
C005R076	cell growth regulator with ring finger domain 1	cgrrf1	1.15126	1.13747	1.10925	1.09597	1.26174	COS	0.613481	0.00143219
C045R067	transporter 1, ATP binding cassette subfamily B member	tap1	-1.09506	1.07419	1.17412	1.38111	1.26123	COS ∩ ASAL(lice)	0.0453741	0.833255
C171R101	lymphocyte cytosolic protein 1	lcp1	1.08417	1.16267	1.08375	1.16222	1.26004	COS	0.183746	0.390084
C010R150	SYS1, golgi trafficking protein	sys1	1.02429	1.23496	1.02026	1.23011	1.25999	COS	-0.185472	0.38557
C140R140	leukocyte receptor cluster member 1	leng1	1.29967	1.25911	-1.00007	-1.03228	1.25902	COS	-0.245625	0.24731
C200R078	iron-sulfur cluster assembly 2	isca2	1.38835	1.00024	1.2585	-1.10291	1.25881	COS	0.0600432	0.780476
C227R040	heat shock factor binding protein 1	hsbp1	1.36664	1.01692	1.23783	-1.08569	1.25878	COS	0.378693	0.0680282
C257R152	transmembrane protein 218	tmem218	1.29	1.58173	-1.25703	-1.02519	1.25831	Lice(ASAL)	-0.305965	0.145936
C026R046	Cbl proto-oncogene	cbl	-1.37213	1.1035	1.13951	1.72537	1.25745	ASAL(lice)	-0.264322	0.211985
C052R112	glycophorin C (Gerbich blood group)	gypc	1.73281	1.0558	1.19056	-1.37853	1.25699	Lice(PBS)	0.559238	0.00449627
C156R105	ubiquitin conjugating enzyme E2 M	ube2m	1.01015	1.30185	-1.03576	1.24428	1.2569	COS	-0.157296	0.462924
C110R061	Uncharacterized	loc106569076	-1.33157	1.00234	1.25328	1.67274	1.25621	ASAL(lice)	-0.354207	0.089474
C085R081	major facilitator superfamily domain containing 10	mfsd10	1.04409	1.19211	1.05271	1.20195	1.25494	COS	-0.272713	0.197295
C245R039	phosphatidylinositol glycan anchor biosynthesis class Y	pigy	1.18603	1.05143	1.19354	1.05808	1.25492	COS	-0.25217	0.234534
C204R142	---NA---	-	1.1096	1.31317	-1.04694	1.1304	1.25429	COS	0.310741	0.13943
C128R035	glucose-6-phosphate dehydrogenase	g6pd	1.1925	1.11537	1.12358	1.05091	1.25321	COS	-0.0114856	0.95752
C078R157	phospholipase A2 group XIIA	pla2g12a	1.36245	1.17318	1.06802	-1.08738	1.25297	COS ∩ Lice(PBS)	0.306562	0.145111
C247R026	BTG anti-proliferation factor 1	btg1	1.06551	1.19613	1.04665	1.17495	1.25192	COS	0.329008	0.116455
C209R071	signal transducer and activator of transcription 3	stat3	-1.20141	1.03281	1.21145	1.5032	1.2512	ASAL(lice)	0.375167	0.0708462
C107R166	cytokine induced apoptosis inhibitor 1	ciapin1	1.11506	1.12892	1.10776	1.12154	1.25057	COS	0.540936	0.00634452
C127R164	tripartite motif containing 35	trim35	-1.43178	1.09301	1.14287	1.78853	1.24916	ASAL(lice)	-0.182027	0.394611
C184R122	TATA-box binding protein associated factor 8	taf8	1.11353	1.04899	1.19046	1.12146	1.24878	COS	0.11534	0.591487
C153R003	endoplasmic reticulum to nucleus signaling 2	ern2	-1.44727	-1.08574	1.35559	1.80699	1.24855	Lice(PBS)	0.0967346	0.652956
C236R042	NADH:ubiquinone oxidoreductase subunit A7	ndufa7	1.993	1.06193	1.17505	-1.59719	1.24781	Lice(PBS)	0.0867672	0.686845
C079R074	ORMDL sphingolipid biosynthesis regulator 2	ormdl2	1.15126	1.10077	1.13256	1.0829	1.24669	COS	-0.0757262	0.725076
C046R052	leukocyte receptor cluster member 1	leng1	1.33952	1.19199	1.04586	-1.0745	1.24665	COS	-0.196208	0.358158
C181R005	methylmalonic aciduria (cobalamin deficiency) cblB type	mmab	1.45926	-1.01459	1.26104	-1.17407	1.2429	Lice(PBS)	0.26109	0.217836
C156R005	nuclear receptor subfamily 2 group F member 1	nr2f1	1.5446	1.04727	1.18644	-1.24311	1.24253	Lice(PBS)	0.0560543	0.794745
C215R131	optineurin	optn	1.08007	1.16255	1.06858	1.15018	1.24228	COS	0.215182	0.312596
C186R022	Na+/K+ transporting ATPase interacting 1	nkain1	1.15337	-1.02238	1.2692	1.07634	1.24141	COS	0.15711	0.46346
C221R083	mediator complex subunit 10	med10	1.10526	1.13646	1.09214	1.12298	1.24118	COS	-0.186467	0.382978
C142R158	TATA-box binding protein associated factor 8	taf8	1.13686	1.04947	1.18222	1.09135	1.24071	COS	0.201539	0.344983
C248R004	SERTA domain containing 2	sertad2	1.22216	1.3	-1.04818	1.0148	1.24025	COS	0.0689896	0.748727
C189R060	RANBP2-type and C3HC4-type zinc finger containing 1	rbck1	1.04044	1.11135	1.11534	1.19135	1.23953	COS	0.183664	0.390299
C203R116	galactose-1-phosphate uridylyltransferase	galt	1.23008	1.13446	1.09129	1.00646	1.23802	COS	0.0558399	0.795514
C202R016	store-operated calcium entry associated regulatory factor	saraf	1.12972	-1.03694	1.28357	1.09571	1.23784	COS	-0.273301	0.196293
C098R129	RNA polymerase II subunit I	polr2i	1.13873	1.18213	1.04696	1.08686	1.23764	COS	-0.626322	0.00105923
C089R092	tripartite motif containing 35	trim35	1.05081	1.08741	1.13736	1.17697	1.23678	COS	-0.0750284	0.727515
C202R049	interleukin 4 induced 1	il4i1	-1.50823	-1.24176	1.53531	1.86477	1.2364	Lice(PBS)	-0.252151	0.234571
C064R017	SLC9A3 regulator 1	slc9a3r1	1.14047	1.12281	1.10023	1.08319	1.23534	COS	-0.241683	0.25522
C244R057	syntaxin 5	stx5	1.16508	1.17457	1.05165	1.06021	1.23524	COS	0.396673	0.0549673
C009R087	ribonuclease K	rnasek	1.27024	1.08925	1.1338	-1.02854	1.235	COS	-0.648268	0.000612882
C123R104	cell division cycle 42	cdc42	1.1419	1.0869	1.13613	1.08141	1.23486	COS	-0.511668	0.010596
C230R041	acyl-CoA synthetase family member 2	acsf2	-1.28575	1.08898	1.13289	1.58622	1.23369	ASAL(lice)	0.00443346	0.983597
C059R037	optineurin	optn	1.13814	1.13195	1.08964	1.08372	1.23342	COS	0.510881	0.0107368
C240R056	myosin light chain 9	myl9	1.1642	1.23805	-1.00422	1.05896	1.23284	COS	-0.179999	0.399989
C142R028	RNA polymerase II subunit A	polr2a	1.28573	1.05103	1.17298	-1.04291	1.23284	Lice(PBS)	0.435131	0.0335792
C249R028	pleckstrin homology domain containing B2	plekhb2	1.14207	-1.05151	1.29569	1.07894	1.23223	COS	0.121579	0.571447
C242R119	CD302 molecule	cd302	1.27175	1.10591	1.11403	-1.03225	1.23201	COS	0.50516	0.0118066
C188R088	optineurin	optn	1.12994	1.16564	1.0567	1.09008	1.23173	COS	0.342257	0.101615
[truncated: 4,083 more rows]
