# Supplementary material for: Interacting Effects of Sea Louse (Lepeophtheirus salmonis) Infection and Formalin-Killed Aeromonas salmonicida on Atlantic Salmon Skin Transcriptome
Source: Front Immunol. 2022 Mar 24;13:804987. doi: 10.3389/fimmu.2022.804987 (PMC8987027; doi:10.3389/fimmu.2022.804987)
Supplement: Supplementary file 6 [file Table_3.xlsx]

## Sheet: Table S4
Supplemental Table S3
List of over-represented GO terms in the Lice(PBS) list identified using ClueGO plugin in Cytoscape. The table includes all information about the functional theme to which the GO terms were assigned, the significance of their over-representation, their presence on other lists, and their associated differentially expressed genes. An additional table below shows the contribution (%) of each functio…
GOID1	GOTerm2	GOGroups3	Theme4	Term p5	Term adj-p6	No. Genes7	Genes up8	Genes down9	Genes up/down10	z-score11	Associated Genes Found12
GO:0045069	regulation of viral genome replication	Group00	Immune/Stress	0.000285215	0.00351929	24	3	21	0	-3.67423	[CCL5, DDB1, DDX3X, DDX5, EIF2AK2, EIF2AK4, FMR1, IFIT5, ILF3, LARP1, MX1, NOTCH1, NR5A2, PABPC1, PARP10, PPIA, PPIB, RSAD2, SETDB1, SRPK1, STAU1, TASOR, TRIM28, ZC3HAV1]
GO:0050821	protein stabilization	Group01	Cellular process	9.51232e-05	0.00147992	47	6	41	0	-5.10527	[ATP1B1, BAG3, BAG6, CALR, CCT3, CCT8, CDK7, CDKN1A, COG3, CTNND1, DBI, DVL3, EP300, FLNA, FLT3, GNAQ, GRN, HCFC1, HSPD1, IFT46, KAT5, MSX1, NAA15, NLK, NOP53, PCYT1A, PDCD10, PIK3R1, PPIB, PRKRA, PTEN, PTGES3, RPL5, RPS7, SUGT1, SUMO1, SYVN1, TAF10, TELO2, TENT4A, TRIM39, TSPAN1, USP2, USP36, USP7, USP9X, ZNF207]
GO:0051726	regulation of cell cycle	Group02	Cellular process	0.000663434	0.00715775	225	25	197	3	-11.4667	[ACTB, AGFG1, AHCTF1, AKT2, ANAPC1, ANGPTL1, ANKHD1, ARHGEF5, ARHGEF7, ATF4, ATM, ATRX, AXIN2, AZIN1, BABAM1, BIRC6, BLMH, BOP1, BRIP1, CACYBP, CALR, CARM1, CCN1, CCNC, CCND2, CCNG2, CCNI, CCNT2, CDC27, CDC42, CDC5L, CDH1, CDK11B, CDK5, CDK7, CDK8, CDK9, CDKN1A, CDKN2B, CEL, CEP85, CERS2, CETN2, CHMP3, CHTOP, CNOT11, CNOT3, CPOX, CRLF3, CRY1, CRYBG1, CSNK2A1, CSPP1, CTCF, CTDSP1, CTNNB1, CUL9, CY…
GO:1901223	negative regulation of NIK/NF-kappaB signaling	Group03	Immune/Stress	0.000284964	0.00353652	11	3	8	0	-1.50756	[ADIPOR1, CPN1, CYLD, DDX3X, FBXW11, LITAF, NLRP12, NLRP3, PPM1B, PPP2CB, RPL10]
GO:1901796	regulation of signal transduction by p53 class mediator	Group04	Cellular process	8.22504e-05	0.00131785	50	4	46	0	-5.9397	[ATM, BANP, BOP1, BRIP1, CA8, CACYBP, CDK5, CDK7, CHD4, CHD6, CRYBG1, CSNK2A1, CSNK2B, DDX5, EHMT1, EP300, FLT3, HDAC2, HNRNPK, KAT5, L3MBTL2, MMAB, MSX1, NOC2L, NOP2, NOP53, PAK1IP1, POLR1A, POLR1B, PRKAA1, PRMT5, PSMD10, RASD1, RBBP7, RBM14, RPF2, RPL5, RPS7, RRN3, RRS1, SETD9, SFRP1, SSRP1, TAF10, TOPBP1, TP53BP2, TRIAP1, TTC5, UBE2I, ZMPSTE24]
GO:1904749	regulation of protein localization to nucleolus	Group05	Cellular process	0.000450595	0.00528649	6	0	6	0	-2.44949	[BYSL, MCRS1, NMD3, NVL, PINX1, POLR1A]
GO:1904837	beta-catenin-TCF complex assembly	Group06	Cellular process	0.000213215	0.00282575	14	0	14	0	-3.74166	[ASH2L, AXIN2, CTNNB1, EIF4E, EP300, KAT5, KMT2B, LEO1, MEN1, PYGO2, TCF4, TLE1, TLE3, TLE4]
GO:0035459	vesicle cargo loading	Group07	Cellular process	0.00014667	0.00217172	10	2	8	0	-1.89737	[PICALM, RAB1A, SAR1A, SEC13, SEC24B, SEC24C, SEC31A, TMED10, TMED2, ZFYVE9]
GO:0006278	RNA-dependent DNA biosynthetic process	Group08	Metabolic process	0.000880375	0.00895813	12	1	11	0	-2.88675	[DKC1, GAR1, NHP2, PINX1, POLR1A, PPIA, PTEN, PTGES3, SMG5, SMG7, TELO2, TERF2IP]
GO:0007030	Golgi organization	Group09	Cellular process	0.000939081	0.00933429	29	5	24	0	-3.52821	[ANGPT2, ARFGEF1, ARHGEF7, ARL1, CDC42, CDKN1A, COG3, COG4, CSNK1A1, EHMT1, EMC7, GOLGB1, GORASP2, HOOK1, IFT46, LMAN2L, PDCD10, PRMT5, RAB1A, SYNE1, TJAP1, TMED10, TMED2, TMED3, TMED5, TMED9, USO1, VMP1, YWHAZ]
GO:0015662	ion transmembrane transporter activity, phosphorylative mechanism	Group10	Cellular process	0.000909068	0.00916323	10	0	10	0	-3.16228	[ABCC4, ATP1A1, ATP1B1, ATP2A1, ATP2A2, ATP2B1, ATP6V0C, ATP6V1C1, ATP6V1E1, ATP7A]
GO:0016032	viral process	Group11	Immune/Stress	7.67486e-13	5.49264e-11	188	22	165	1	-10.4293	[ABCE1, AGFG1, AHSA1, ALYREF, AP1B1, AP2M1, APOE, ARF1, ARHGEF5, ATF7, ATP6V0C, ATP6V1C1, B2M, BNIP3, c1qb, C1QBP, CADM1, CALCOCO2, CARM1, CASP8, CCN1, CCNT2, CDC42, CDK7, CDKN1A, CHD6, CHMP3, COPB1, COPS6, CPOX, CR2, CRTC2, CTBP2, CTNNB1, CUL5, CXCR4, DAB2IP, DCAF1, DDB1, DDX3X, DDX6, DEK, DLG1, DTX3L, DYNC1I2, ECD, EED, EGFR, EIF2AK2, EIF2AK4, EIF2D, EIF3A, EIF3B, EIF4A1, EIF4E, EIF4G1, ELOB, E…
GO:0016973	poly(A)+ mRNA export from nucleus	Group12	Cellular process	0.000182043	0.00258839	9	1	8	0	-2.33333	[DDX19A, FLNB, HHEX, MCM3AP, NUP93, PABPN1, POLDIP3, THOC2, USO1]
GO:0036289	peptidyl-serine autophosphorylation	Group13	Metabolic process	0.00086966	0.00889124	7	1	6	0	-1.88982	[AGFG1, ATM, DCAF1, ERN1, MAP2K2, MARK3, RPAIN]
GO:0040029	regulation of gene expression, epigenetic	Group14	Metabolic process	0.000513818	0.00586791	51	5	46	0	-5.74115	[ACTB, AGO1, AGO4, BAZ2A, CELF1, CREBZF, CTCF, CTNNB1, DEK, EED, EIF3A, EP300, EPC1, EXOSC10, EZH2, H1-0, H2AX, H2AZ2, HDAC2, HIRA, HNRNPU, INTS3, JARID2, KAT2A, KMT2B, MACROH2A1, MBD1, MYBBP1A, PADI2, PCGF1, POLR1A, POLR1B, POLR1C, PRC1, PRKRA, PRMT7, PUM1, RBBP7, RBM4, RLIM, RRP8, SH3BP4, SMARCA5, SRRT, SUZ12, TASOR, TDG, TUT7, WBP2, YTHDC1, ZNFX1]
GO:0043393	regulation of protein binding	Group15	Cellular process	0.000549057	0.00617186	50	5	44	1	-5.51543	[ACTB, ADD1, ADNP, APOE, ARHGEF7, ATP2A2, B2M, C1D, CARM1, CDC42, CDK5, CDK7, CDKN1A, CEP68, CRYBG1, CYLD, DTX3L, EIF2S1, EP300, FLT3, GSK3B, ITGB1BP1, LOX, MAPK8, MAPRE1, MARK3, MEN1, NMD3, NOG, NVL, PLK2, PPP1CA, PPP2CA, PPP2CB, PRMT3, PRMT7, RALB, RAMP2, RIPK2, SENP2, SPPL3, STYX, SUMO1, SYMPK, TAF10, TCF4, TDG, TFIP11, TICAM1, XIRP1]
GO:0032239	regulation of nucleobase-containing compound transport	Group16	Cellular process	0.00018278	0.0025649	11	1	10	0	-2.7136	[AGFG1, DCAF1, HIF1A, IWS1, KHDRBS1, NCBP2, RBM27, RPAIN, SETD2, SUPT6H, THOC2]
GO:0010793	regulation of mRNA export from nucleus	Group16	Metabolic process	0.000915528	0.0091425	5	0	5	0	-2.23607	[HIF1A, IWS1, SETD2, SUPT6H, THOC2]
GO:0006356	regulation of transcription by RNA polymerase I	Group17	Metabolic process	1.20465e-05	0.000248692	18	1	17	0	-3.77124	[ATF4, DEDD, DNAJC5, DOCK3, FLNA, HEATR1, MACROH2A1, MARS1, NCL, NOL11, NOP53, PWP1, TAF10, UBTF, UTP15, WDR43, WDR75, ZMPSTE24]
GO:0045943	positive regulation of transcription by RNA polymerase I	Group17	Metabolic process	0.000204593	0.00278013	12	1	11	0	-2.88675	[ATF4, DNAJC5, HEATR1, MARS1, NCL, NOL11, PWP1, TAF10, UBTF, UTP15, WDR43, WDR75]
GO:0006888	endoplasmic reticulum to Golgi vesicle-mediated transport	Group18	Cellular process	6.31323e-05	0.00105074	47	10	37	0	-3.93835	[ANK1, ANK3, ARF4, CAPZA2, COG3, COG4, COG8, COPA, COPB1, COPB2, COPG2, CR2, DCTN6, DYNC1I2, ERGIC3, F10, GOLGB1, GOLT1A, HYOU1, IL1RL1, LMAN2L, LMF1, MED4, NSF, PPP6C, PREB, RAB1A, SAR1A, SEC13, SEC24B, SEC24C, SEC31A, SPTAN1, SPTBN1, SPTBN4, TEX261, TFG, TMED10, TMED2, TMED3, TMED5, TMED9, TRAPPC10, TRAPPC4, USO1, YIF1B, ZFYVE9]
GO:0048193	Golgi vesicle transport	Group18	Cellular process	4.08226e-05	0.000706823	79	13	66	0	-5.96297	[ANGPT2, ANGPTL1, ANK1, ANK3, AP3D1, ARF1, ARF3, ARF4, ARF5, ARL1, CAPZA2, COG3, COG4, COG8, COPA, COPB1, COPB2, COPG2, CR2, CYTH3, DCTN6, DNM2, DYNC1I2, EMC7, ERGIC3, EXOC2, F10, GABARAPL2, GGA1, GGA2, GOLGB1, GOLT1A, HYOU1, IFT46, IL1RL1, KIF3A, KIF3B, KLC1, LMAN2L, LMF1, MACF1, MED4, MON2, MYO1B, NCBP2, NECAB3, NSF, PITPNB, PPP6C, PREB, RAB14, RAB1A, RAB39A, RABEP1, SAR1A, SEC13, SEC24B, SEC24…
GO:0009615	response to virus	Group19	Immune/Stress	0.000362813	0.0044009	53	4	49	0	-6.18123	[ABCE1, ABCF3, ARF1, BNIP3, CCL5, CD40, CEL, CHUK, CREBZF, CXCR4, DDX17, DDX3X, DTX3L, EIF2AK2, EIF2AK4, FLNA, FMR1, G3BP1, HERC5, HIF1A, HNRNPK, IFIH1, IFIT5, ILF3, IRF3, IVNS1ABP, LSM14A, MARS1, MX1, MX2, NCBP3, NLRP3, NT5C3A, ODC1, PCBP2, POLR3B, POLR3D, POLR3E, PRKRA, RBM6, RRP1B, RSAD2, SETD2, SKP2, STAT1, STAT2, TICAM1, TRIM11, TRIM25, TTC4, ZC3HAV1, ZCCHC3, ZNF395]
GO:0051607	defense response to virus	Group19	Immune/Stress	3.04298e-05	0.000563215	41	3	38	0	-5.46608	[ABCE1, ABCF3, BNIP3, CD40, CEL, DDX17, DTX3L, EIF2AK2, EIF2AK4, FLNA, G3BP1, HERC5, HIF1A, IFIH1, IFIT5, ILF3, IRF3, LSM14A, MARS1, MX1, MX2, NCBP3, NLRP3, NT5C3A, PCBP2, POLR3B, POLR3D, POLR3E, RBM6, RSAD2, SETD2, SKP2, STAT1, STAT2, TICAM1, TRIM11, TRIM25, TTC4, ZC3HAV1, ZCCHC3, ZNF395]
GO:0060760	positive regulation of response to cytokine stimulus	Group20	Immune/Stress	0.000246579	0.00315122	19	2	17	0	-3.44124	[AGFG1, CEL, CPN1, CXCR4, DCAF1, DOCK3, HIF1A, IFIH1, IGF2BP1, IL1RN, IRF3, LSM14A, PAFAH1B1, PARP14, RBM5, RIPK2, RPAIN, TRAF2, YWHAE]
GO:0001961	positive regulation of cytokine-mediated signaling pathway	Group20	Immune/Stress	0.000279318	0.0034866	18	2	16	0	-3.29983	[AGFG1, CEL, CPN1, CXCR4, DCAF1, DOCK3, HIF1A, IGF2BP1, IL1RN, IRF3, LSM14A, PAFAH1B1, PARP14, RBM5, RIPK2, RPAIN, TRAF2, YWHAE]
GO:0080134	regulation of response to stress	Group21	Immune/Stress	3.2334e-05	0.000588314	262	32	229	1	-12.1707	[ABCC1, ABCE1, AGFG1, AKT3, ANKHD1, ANKS1B, APOD, APOE, ARFGEF1, ARHGEF5, ARHGEF7, ATF4, ATF6, ATM, ATP7A, AXIN2, B2M, BABAM1, BAG3, BAG6, BCL10, C1D, C1QBP, C1QTNF12, CA8, CACTIN, CACYBP, CADM1, CAP1, CASP8, CCL5, CD109, CD226, CD6, CD9, CDC42, CDK11B, CDK9, CDKN1A, CEL, CERS2, CHUK, CISH, CLDN19, CPOX, CRHBP, CRTAM, CRY1, CST7, CTNNB1, CTSL, CXCR4, CYLD, DAB2IP, DCAF1, DDX3X, DDX5, DEK, DLG1, D…
GO:0080135	regulation of cellular response to stress	Group21	Immune/Stress	1.03303e-05	0.000219595	155	16	138	1	-9.79928	[AGFG1, AKT3, ANKHD1, ANKS1B, ARHGEF5, ATF4, ATF6, ATM, AXIN2, B2M, BABAM1, BAG3, BAG6, C1D, CA8, CAP1, CDC42, CDK9, CEL, CERS2, CPOX, CRHBP, CRY1, CST7, CTNNB1, CYLD, DAB2IP, DCAF1, DDX5, DEK, DLG1, DNAJC2, DNAJC7, DTX3L, DVL3, ECD, EGFR, EIF2AK2, EIF2AK4, EIF4E, EIF4G1, EMC10, ENDOG, EP300, EPB41L4B, EPO, ERCC1, ERN1, ERN2, EZR, FLT4, FMR1, FSTL1, FUT8, GEMIN2, GJA1, GRN, GSK3B, H2AX, HGF, HIF1…
GO:1990823	response to leukemia inhibitory factor	Group22	Immune/Stress	0.00036104	0.00442944	29	2	27	0	-4.64238	[ARID5B, CACYBP, CTBP2, DNAJC5, EED, EIF4E, EIF4G1, HNRNPU, INA, JARID2, MAT2A, MPC1, NARF, NCL, NEFH, NR5A2, NRP2, NUP35, PADI2, PDCD10, PIGA, RBM14, SEPHS1, SLC25A37, SMARCA5, SRM, SRSF3, TLE4, TRIM25]
GO:1990830	cellular response to leukemia inhibitory factor	Group22	Immune/Stress	0.00036104	0.00442944	29	2	27	0	-4.64238	[ARID5B, CACYBP, CTBP2, DNAJC5, EED, EIF4E, EIF4G1, HNRNPU, INA, JARID2, MAT2A, MPC1, NARF, NCL, NEFH, NR5A2, NRP2, NUP35, PADI2, PDCD10, PIGA, RBM14, SEPHS1, SLC25A37, SMARCA5, SRM, SRSF3, TLE4, TRIM25]
GO:0018209	peptidyl-serine modification	Group23	Metabolic process	0.000264469	0.00334009	47	7	39	1	-4.66768	[AGFG1, AKT2, AKT3, ATM, CDK5, CDK7, CDKN1A, CHUK, CRYBG1, CSNK1A1, CSNK1G1, CSNK2A1, DCAF1, DCN, EPO, ERN1, FLT3, GSK3B, HNRNPK, LATS1, MAP2K2, MAPK8, MAPKAPK2, MARK1, MARK3, MASTL, MKNK2, MMAB, NLK, PAK2, PDPK1, PKD2, PKN1, PLK2, PRKAA1, RPAIN, RPS6KA2, RPS6KA3, RPS6KB1, SFRP1, TAF10, TENT4A, TGFBR2, TNKS, TOP1, UHMK1, WNK1]
GO:0018105	peptidyl-serine phosphorylation	Group23	Metabolic process	3.69031e-05	0.000654801	46	6	39	1	-4.86558	[AGFG1, AKT2, AKT3, ATM, CDK5, CDK7, CDKN1A, CHUK, CRYBG1, CSNK1A1, CSNK1G1, CSNK2A1, DCAF1, EPO, ERN1, FLT3, GSK3B, HNRNPK, LATS1, MAP2K2, MAPK8, MAPKAPK2, MARK1, MARK3, MASTL, MKNK2, MMAB, NLK, PAK2, PDPK1, PKD2, PKN1, PLK2, PRKAA1, RPAIN, RPS6KA2, RPS6KA3, RPS6KB1, SFRP1, TAF10, TENT4A, TGFBR2, TNKS, TOP1, UHMK1, WNK1]
GO:0031098	stress-activated protein kinase signaling cascade	Group24	Immune/Stress	0.000499538	0.00573534	40	2	37	1	-5.53399	[AGFG1, ANKHD1, ARHGEF7, CHUK, CST7, DAB2IP, DCAF1, DDX6, ERN1, ERN2, ETF1, FBXW11, GJA1, GPS1, HNRNPK, IRAK4, MAP2K2, MAP2K4, MAP3K6, MAPK8, MAPK8IP2, MAPKAPK2, OXSR1, PAK2, PAK3, PKN1, RHOA, RIPK2, RPAIN, SH3BP4, SPAG9, STK16, TAB3, TAOK1, TAOK2, TF, TNIK, TRAF2, WDR1, WNK1]
GO:0023014	signal transduction by protein phosphorylation	Group24	Metabolic process	0.000211081	0.00283245	83	7	76	0	-7.57373	[AGFG1, ANKHD1, ARAF, ARHGEF7, CCDC6, CCL5, CDK7, CHUK, CST7, DAB2IP, DCAF1, DDX6, DLG1, DLG3, DOCK3, DUSP6, EGFR, ERN1, ERN2, ETF1, FBXW11, FGF18, FLT3, GJA1, GPS1, HGF, HNRNPK, HRAS, IL17RD, IRAK4, JAK1, LAMTOR2, MAP2K2, MAP2K4, MAP3K6, MAPK6, MAPK8, MAPK8IP2, MAPKAPK2, MARK3, MBL2, MEN1, NCAM1, NLK, NLRP3, OXSR1, PABPN1, PAK2, PAK3, PICALM, PKN1, PPP5C, PSMB5, PSMC6, PSMD10, PSMD11, PSMD2, PSM…
GO:0000165	MAPK cascade	Group24	Cellular process	0.000219487	0.00289103	79	7	72	0	-7.31307	[AGFG1, ARAF, ARHGEF7, CCDC6, CCL5, CDK7, CHUK, CST7, DAB2IP, DCAF1, DLG1, DLG3, DOCK3, DUSP6, EGFR, ERN1, ERN2, ETF1, FBXW11, FGF18, FLT3, GJA1, GPS1, HGF, HNRNPK, HRAS, IL17RD, IRAK4, JAK1, LAMTOR2, MAP2K2, MAP2K4, MAP3K6, MAPK6, MAPK8, MAPK8IP2, MAPKAPK2, MARK3, MBL2, MEN1, NCAM1, NLK, NLRP3, PABPN1, PAK3, PICALM, PKN1, PPP5C, PSMB5, PSMC6, PSMD10, PSMD11, PSMD2, PSME3, PTPA, RANBP9, RAPGEF1, …
GO:0051403	stress-activated MAPK cascade	Group24	Immune/Stress	0.000727176	0.00772895	32	2	30	0	-4.94975	[AGFG1, CHUK, CST7, DAB2IP, DCAF1, ERN1, ERN2, ETF1, FBXW11, GJA1, GPS1, HNRNPK, IRAK4, MAP2K4, MAP3K6, MAPK8, MAPK8IP2, MAPKAPK2, PKN1, RIPK2, RPAIN, SH3BP4, SPAG9, STK16, TAB3, TAOK1, TAOK2, TF, TNIK, TRAF2, WDR1, WNK1]
GO:0036211	protein modification process	Group25	Metabolic process	3.78768e-05	0.00066657	462	45	415	2	-17.214	[ABL2, ACTB, ACTL6A, ADAM10, ADCK5, AGFG1, AKT2, AKT3, ALG3, AMN1, ANAPC1, ANKHD1, APOE, ARAF, ARF4, ARHGEF7, ART1, ART3, ASH2L, ASPH, ATF4, ATM, ATP7A, B4GALT3, B4GALT6, BABAM1, BAG6, BAZ2A, BCL10, BCOR, BIRC6, BLMH, BLOC1S1, BMP1, C18orf25, C1GALT1C1, CA8, CACYBP, CAND1, CAP1, CARM1, CCDC6, CCL5, CCN1, CCND2, CCNG2, CCNI, CDC27, CDC42, CDH1, CDK11B, CDK5, CDK7, CDK8, CDK9, CDKN1A, CEL, CHCHD4, …
GO:0006464	cellular protein modification process	Group25	Metabolic process	3.78768e-05	0.00066657	462	45	415	2	-17.214	[ABL2, ACTB, ACTL6A, ADAM10, ADCK5, AGFG1, AKT2, AKT3, ALG3, AMN1, ANAPC1, ANKHD1, APOE, ARAF, ARF4, ARHGEF7, ART1, ART3, ASH2L, ASPH, ATF4, ATM, ATP7A, B4GALT3, B4GALT6, BABAM1, BAG6, BAZ2A, BCL10, BCOR, BIRC6, BLMH, BLOC1S1, BMP1, C18orf25, C1GALT1C1, CA8, CACYBP, CAND1, CAP1, CARM1, CCDC6, CCL5, CCN1, CCND2, CCNG2, CCNI, CDC27, CDC42, CDH1, CDK11B, CDK5, CDK7, CDK8, CDK9, CDKN1A, CEL, CHCHD4, …
GO:0070646	protein modification by small protein removal	Group25	Metabolic process	0.000252028	0.0032018	60	6	53	1	-6.06767	[ACTB, ACTL6A, AGFG1, BABAM1, CA8, CAP1, CCN1, CDKN1A, COPS6, CYLD, DCAF1, EP300, GPS1, HARS1, HCFC1, HIF1A, IFIH1, INO80C, KAT2A, MCRS1, NLRP3, PSMB5, PSMC6, PSMD10, PSMD11, PSMD2, PSME3, PTEN, QTRT1, RHOA, RNF2, RPAIN, SENP2, SENP3, SENP5, SKP2, SPATA2, SPTLC3, SRSF5, SUDS3, SUMO1, TADA3, TAF10, TOMM20, TRAF2, USP1, USP10, USP11, USP12, USP16, USP18, USP2, USP36, USP37, USP4, USP7, USP9X, USPL1…
GO:0070647	protein modification by small protein conjugation or removal	Group25	Metabolic process	0.000819824	0.00854447	162	10	151	1	-11.078	[ACTB, ACTL6A, AGFG1, AMN1, ANAPC1, BABAM1, BCL10, BCOR, BIRC6, BLMH, C18orf25, CA8, CAND1, CAP1, CCN1, CDC27, CDC42, CDH1, CDKN1A, CISH, COPS6, CRBN, CTNNB1, CTU1, CUL5, CUL9, CYLD, DCAF1, DCUN1D1, DCUN1D4, DDB1, DET1, DOCK3, DTX3L, EIF2AK4, ELOB, EP300, EPB41L4B, FANCL, FBXL20, FBXO45, FBXW11, GPS1, HARS1, HCFC1, HERC3, HERC4, HERC5, HIF1A, HLTF, HSPA9, HUWE1, IFIH1, INO80C, IRF2BP2, KAT2A, KBT…
GO:0051052	regulation of DNA metabolic process	Group26	Metabolic process	3.08234e-06	7.43572e-05	84	10	74	0	-6.98297	[ALYREF, ARHGEF5, ARHGEF7, ASRGL1, ATM, ATRX, AXIN2, BABAM1, CA8, CCT3, CCT8, CD40, CDK7, CDK9, CDKN1A, CEL, CRYBG1, CTNNB1, DEK, DFFA, DKC1, DNAJC2, DTX3L, EGFR, ENDOG, ERCC1, EXOSC10, EXOSC6, FLT3, GJA1, GNL3, H1-0, H2AX, HGF, HIF1A, HM13, HNRNPD, HNRNPU, HPSE, HSPA9, IFRD1, MBD1, MEN1, MMAB, MMS19, NAT10, NPM1, NVL, PAK1IP1, PAK3, PARG, PCYT1A, PIK3CA, PINX1, PKD2, PMPCB, POLR1B, PPP1R10, PPP4…
GO:0006259	DNA metabolic process	Group26	Metabolic process	3.99726e-05	0.000697733	141	11	129	1	-9.93739	[ACTL6A, AGFG1, ALKBH1, ALKBH5, ALYREF, AP5Z1, APEX2, AQR, ARHGEF5, ASCC1, ASCC3, ASRGL1, ASTE1, ATM, ATRX, AXIN2, BABAM1, BAZ2A, BLMH, BRIP1, CDC5L, CDH1, CDK7, CDK9, CDKN1A, CEL, CETN2, COPS6, CTCF, CTDSP1, DCAF1, DDB1, DDX4, DFFA, DKC1, DNASE1L3, DTX3L, EHMT1, ENDOG, EP300, ERCC1, ERCC3, EXOG, EXOSC6, EZH2, FAAP20, FANCD2, FANCL, FLT3, FOXL2, GAR1, GATAD2A, GPS1, GTF2H1, H1-0, H2AX, HIF1A, HM1…
GO:0032204	regulation of telomere maintenance	Group26	Cellular process	0.000176542	0.00254387	28	2	26	0	-4.53557	[ASRGL1, ATM, ATRX, CCT3, CCT8, CDK7, CRYBG1, CTNNB1, DKC1, ERCC1, EXOSC10, FLT3, GNL3, HNRNPD, HNRNPU, MMAB, NAT10, PAK1IP1, PCYT1A, PINX1, PPP1R10, SFRP1, SMG5, SMG7, TENT4B, TERF2IP, TNKS, USP7]
GO:0032210	regulation of telomere maintenance via telomerase	Group26	Cellular process	0.000464853	0.00542413	21	2	19	0	-3.7097	[ASRGL1, ATM, CCT3, CCT8, CDK7, CRYBG1, CTNNB1, DKC1, EXOSC10, FLT3, HNRNPU, MMAB, NAT10, PAK1IP1, PCYT1A, PINX1, SFRP1, SMG5, SMG7, TENT4B, TNKS]
GO:2000278	regulation of DNA biosynthetic process	Group26	Metabolic process	0.000557683	0.00617189	35	4	31	0	-4.56383	[ARHGEF7, ASRGL1, ATM, CA8, CCT3, CCT8, CDK7, CDKN1A, CRYBG1, CTNNB1, DKC1, DNAJC2, EXOSC10, FLT3, GJA1, HGF, HNRNPD, HNRNPU, MEN1, MMAB, NAT10, NVL, PAK1IP1, PAK3, PCYT1A, PINX1, PKD2, PMPCB, PTGES3, SFRP1, SMG5, SMG7, SUMO1, TENT4B, TNKS]
GO:0071214	cellular response to abiotic stimulus	Group27	Immune/Stress	0.000493685	0.00569861	68	13	54	1	-4.97198	[ADSS2, AKT2, ATF4, ATM, ATP1A1, BAG3, BCL10, BNIP3, CA8, CACYBP, CASP8, CD40, CDK7, CDKN1A, CNN2, CRY1, CRYBG1, DDB1, DDX3X, DNM2, EGFR, EIF2AK4, EIF2S1, EIF4E, EIF4G2, EP300, EPO, ERCC1, ETF1, FLT3, FMR1, FSTL1, GJA1, GNGT1, GOLGB1, GOLT1A, H2AX, HNRNPK, HRAS, LRRC8C, MAP2K4, MAPK8, MMAB, N4BP1, NAMPT, NOC2L, NPM1, OXSR1, PIK3R1, PKD2, PRPF38B, PTEN, RBM14, RNF7, RPE65, SFRP1, SLC9A1, SUMO1, TA…
GO:0071478	cellular response to radiation	Group27	Immune/Stress	0.000540915	0.00611234	43	9	33	1	-3.65997	[AKT2, ATF4, ATM, CACYBP, CDK7, CDKN1A, CRY1, CRYBG1, DDB1, DNM2, EIF2AK4, EIF2S1, EIF4E, EP300, ERCC1, FLT3, FMR1, FSTL1, GNGT1, GOLGB1, H2AX, HNRNPK, HRAS, MMAB, N4BP1, NAMPT, NOC2L, NPM1, PIK3R1, PRPF38B, RBM14, RNF7, SFRP1, SUMO1, TAF10, TENT4A, TRAF2, TRIAP1, TRPM1, TSPAN1, XPA, YY1, ZMPSTE24]
GO:0009411	response to UV	Group27	Immune/Stress	0.000598543	0.00655648	39	6	33	0	-4.32346	[ATF4, CACYBP, CASP7, CDK7, CDKN1A, CIRBP, CRYBG1, DDB1, EGFR, EIF2AK4, EIF2S1, EIF4E, EP300, ERCC1, ERCC3, FANCD2, FLT3, FMR1, HSPA9, MAPK8, MEN1, MMAB, N4BP1, NOC2L, NPM1, PIK3R1, PRKAA1, RBM14, RPL5, SFRP1, SUMO1, TAF10, TENT4A, TRIAP1, UBE2A, UBE4B, USP1, XPA, YY1]
GO:0071482	cellular response to light stimulus	Group27	Immune/Stress	0.000727176	0.00772895	32	7	24	1	-3.0052	[AKT2, ATF4, CACYBP, CDK7, CDKN1A, CRY1, CRYBG1, DDB1, EIF2AK4, EIF2S1, EIF4E, EP300, ERCC1, FLT3, FMR1, GNGT1, GOLGB1, MMAB, N4BP1, NOC2L, NPM1, PIK3R1, RBM14, RNF7, SFRP1, SUMO1, TAF10, TENT4A, TRIAP1, TRPM1, XPA, YY1]
GO:0034644	cellular response to UV	Group27	Immune/Stress	0.000865947	0.00889564	26	5	21	0	-3.13786	[ATF4, CACYBP, CDK7, CDKN1A, CRYBG1, DDB1, EIF2AK4, EIF2S1, EIF4E, EP300, ERCC1, FLT3, FMR1, MMAB, N4BP1, NOC2L, NPM1, PIK3R1, RBM14, SFRP1, SUMO1, TAF10, TENT4A, TRIAP1, XPA, YY1]
GO:0019080	viral gene expression	Group28	Immune/Stress	0.000182011	0.00260518	38	2	36	0	-5.51553	[CCNT2, EIF2AK4, EIF2D, EIF3A, EIF3B, EPB41L4B, KTN1, NUP107, NUP35, NUP58, NUP85, NUP88, NUP93, PCBP2, PTBP1, RANBP2, RPL10, RPL3, RPL37, RPL38, RPL39, RPL5, RPL7, RPL9, RPLP2, RPS13, RPS14, RPS17, RPS2, RPS21, RPS24, RPS29, RPS6, RPS7, RPSA, RRP1B, SEC13, SEH1L]
GO:0019083	viral transcription	Group28	Immune/Stress	0.000727176	0.00772895	32	2	30	0	-4.94975	[CCNT2, EPB41L4B, KTN1, NUP107, NUP35, NUP58, NUP85, NUP88, NUP93, RANBP2, RPL10, RPL3, RPL37, RPL38, RPL39, RPL5, RPL7, RPL9, RPLP2, RPS13, RPS14, RPS17, RPS2, RPS21, RPS24, RPS29, RPS6, RPS7, RPSA, RRP1B, SEC13, SEH1L]
GO:1900034	regulation of cellular response to heat	Group28	Immune/Stress	0.000172828	0.00252424	27	3	24	0	-4.04145	[ATM, BAG3, DNAJC2, DNAJC7, EIF4E, EP300, EPB41L4B, GSK3B, KTN1, MAPKAPK2, MMAB, NUP107, NUP35, NUP58, NUP85, NUP88, NUP93, PMPCB, POLR1A, POLR1B, PTGES3, RANBP2, SAFB, SEC13, SEH1L, SFRP1, YWHAE]
GO:0006405	RNA export from nucleus	Group28	Cellular process	1.93567e-13	1.66235e-11	56	4	52	0	-6.41427	[ABCE1, AGFG1, ALKBH5, ALYREF, CDC40, CHTOP, DCAF1, DDX19A, EIF3A, EIF4A3, EIF4E, EIF4G1, EIF5A, EPB41L4B, FLNB, HARS1, HHEX, HPSE, KTN1, MCM3AP, NCBP2, NMD3, NOL6, NPM1, NUP107, NUP35, NUP58, NUP85, NUP88, NUP93, PABPN1, PHAX, POLDIP3, RANBP2, RBM39, RNPS1, RPAIN, RRS1, SEC13, SEH1L, SLU7, SMG5, SMG7, SRRM1, SRSF1, SRSF3, SRSF5, SRSF6, SRSF9, SYMPK, THOC2, U2AF1, UPF2, USO1, XPO1, YTHDC1]
GO:0097064	ncRNA export from nucleus	Group28	Cellular process	0.000382498	0.00461361	15	1	14	0	-3.35659	[EPB41L4B, KTN1, NCBP2, NOL6, NPM1, NUP107, NUP35, NUP58, NUP85, NUP88, NUP93, PHAX, RANBP2, SEC13, SEH1L]
GO:0043038	amino acid activation	Group29	Metabolic process	0.000111217	0.00168157	19	1	18	0	-3.90007	[AARS1, CARS1, CARS2, DARS2, FARSA, GART, HARS1, IARS2, LARS1, MARS1, PPA1, RARS2, SARS1, SARS2, SRSF5, TARS1, UBE2I, YARS1, YARS2]
GO:0034660	ncRNA metabolic process	Group29	Metabolic process	5.8502e-23	1.25604e-20	142	1	141	0	-11.7485	[AARS1, AGO1, AGO4, ALKBH1, ASRGL1, BMS1, BOP1, BYSL, C1D, CARS1, CARS2, CTU1, DARS2, DDX10, DDX17, DDX18, DDX27, DDX4, DDX51, DDX52, DHX37, DIS3, DKC1, DUS4L, EBNA1BP2, EIF3A, EIF4A3, ELP1, ELP2, ERN2, ESF1, EXOSC10, EXOSC6, EXOSC9, FARSA, FTSJ1, FTSJ3, GAR1, GART, GEMIN4, HARS1, HEATR1, IARS2, INTS10, INTS3, INTS4, KHSRP, KLF6, KRR1, LARS1, LAS1L, MARS1, MDN1, METTL1, METTL16, MPHOSPH10, MRM3, …
GO:0043039	tRNA aminoacylation	Group29	Metabolic process	8.37668e-05	0.00132241	19	1	18	0	-3.90007	[AARS1, CARS1, CARS2, DARS2, FARSA, GART, HARS1, IARS2, LARS1, MARS1, PPA1, RARS2, SARS1, SARS2, SRSF5, TARS1, UBE2I, YARS1, YARS2]
GO:0006399	tRNA metabolic process	Group29	Metabolic process	0.000108674	0.00165477	44	1	43	0	-6.33174	[AARS1, ALKBH1, ASRGL1, CARS1, CARS2, CTU1, DARS2, DUS4L, ELP1, ELP2, EXOSC10, EXOSC9, FARSA, FTSJ1, GART, HARS1, IARS2, LARS1, MARS1, METTL1, NAT10, NSUN3, POP4, PPA1, PUS1, PUS10, PUS3, PUS7, QTRT1, RARS2, RPP38, RTRAF, SARS1, SARS2, SRSF5, TARS1, THUMPD1, TRMT1, TRMT10A, TRMT11, TSEN34, UBE2I, YARS1, YARS2]
GO:0006418	tRNA aminoacylation for protein translation	Group29	Metabolic process	3.36942e-05	0.000602846	19	1	18	0	-3.90007	[AARS1, CARS1, CARS2, DARS2, FARSA, GART, HARS1, IARS2, LARS1, MARS1, PPA1, RARS2, SARS1, SARS2, SRSF5, TARS1, UBE2I, YARS1, YARS2]
GO:0032386	regulation of intracellular transport	Group30	Cellular process	0.000549746	0.00614741	79	7	72	0	-7.31307	[AKT2, ANK3, APOD, ARF1, ATP2A1, AZIN1, BAG3, C12orf4, CAPN10, CDC42, CDH1, CDK5, CDKN1A, CHMP3, CTDSPL2, EHD1, EZR, FCER1G, FERMT1, FIS1, FLNA, GAS1, GSK3B, HIF1A, HNRNPK, HRAS, HUWE1, IPO5, ITGB1BP1, IWS1, KHDRBS1, KIF3A, KIF5B, LEP, MAP2K2, MBD1, MICALL2, MIEF1, MX2, NCBP2, NEFH, NUP58, OCRL, PARL, PDCD10, PDPK1, PIK3R1, PKN1, PREB, PRKAA1, PSAT1, RBM27, RBM4, RDX, REEP2, RHOU, RNF2, RUFY3, SA…
GO:1903827	regulation of cellular protein localization	Group30	Cellular process	0.000411574	0.00490916	110	8	102	0	-8.96255	[ACTB, ADAM10, AKT2, ANK3, AP2M1, APOD, ARF6, ATM, AZIN1, BAG3, BYSL, C1D, CASP8, CCT3, CCT8, CDC42, CDH1, CDK5, CDKN1A, CEL, CSRP3, CTDSPL2, CTNNB1, CYLD, DKC1, DLG1, DTX3L, DVL3, EGFR, ENTR1, EPHA2, EZR, FCER1G, FERMT1, FIS1, FLNA, GNL3, GSK3B, HIF1A, HNRNPK, HRAS, HUWE1, IPO5, ITGB1BP1, IWS1, KIF3A, KIF5B, LEP, LIG3, LMNA, MACROH2A1, MAPK8, MBD1, MCRS1, METAP1, MICALL2, MIEF1, MUC2, NMD3, NMT1…
GO:1903829	positive regulation of cellular protein localization	Group30	Cellular process	2.20921e-05	0.000419749	79	6	73	0	-7.53809	[AKT2, ANK3, ARF6, AZIN1, BAG3, C1D, CASP8, CCT3, CCT8, CDC42, CDH1, CDK5, CDKN1A, CEL, CTDSPL2, CYLD, DKC1, DLG1, DTX3L, EGFR, ENTR1, EPHA2, EZR, FCER1G, FIS1, FLNA, GNL3, GSK3B, HNRNPK, HRAS, HUWE1, IPO5, ITGB1BP1, KIF3A, KIF5B, LEP, LIG3, MAPK8, MBD1, MCRS1, METAP1, MICALL2, MIEF1, NMD3, NMT1, PCYT1A, PDCD10, PDPK1, PIK3R1, PINX1, PKN1, PPP1R9B, PPP3CC, PRKAA1, PSAT1, RDX, RHOU, RNF2, RUFY3, S…
GO:0032388	positive regulation of intracellular transport	Group30	Cellular process	0.000174237	0.00252761	54	4	50	0	-6.25981	[AKT2, ANK3, ARF1, ATP2A1, AZIN1, BAG3, CAPN10, CDC42, CDH1, CDK5, CDKN1A, CTDSPL2, EHD1, EZR, FCER1G, FIS1, FLNA, GSK3B, HNRNPK, HRAS, HUWE1, IPO5, ITGB1BP1, KHDRBS1, KIF3A, KIF5B, LEP, MBD1, MICALL2, MIEF1, NCBP2, PDCD10, PIK3R1, PKN1, PRKAA1, PSAT1, RBM27, RDX, RHOU, RNF2, RUFY3, SAR1A, TARDBP, TCF4, TM9SF4, TMEM30A, TRIM28, UBE2D3, UBE2L3, UBR5, USP36, YWHAE, ZFYVE9, ZPR1]
GO:0033157	regulation of intracellular protein transport	Group30	Cellular process	0.000760387	0.0080027	57	3	54	0	-6.75512	[AKT2, ANK3, APOD, AZIN1, BAG3, CDC42, CDH1, CDK5, CDKN1A, CTDSPL2, FERMT1, FIS1, FLNA, GSK3B, HIF1A, HNRNPK, HRAS, HUWE1, IPO5, ITGB1BP1, IWS1, KIF3A, KIF5B, LEP, MBD1, MICALL2, MIEF1, NUP58, PARL, PDCD10, PIK3R1, PKN1, PRKAA1, PSAT1, RHOU, RNF2, RUFY3, SAR1A, SETD2, SREBF1, SUPT6H, SYVN1, TARDBP, TCF4, THOC2, TM9SF4, TMEM30A, TRIM28, UBE2D3, UBE2L3, UBR5, UHMK1, USP36, XPO1, YWHAE, ZFYVE9, ZPR1]
GO:0090316	positive regulation of intracellular protein transport	Group30	Cellular process	0.000213118	0.00284201	44	3	41	0	-5.72872	[AKT2, ANK3, AZIN1, BAG3, CDC42, CDH1, CDK5, CDKN1A, CTDSPL2, FIS1, FLNA, GSK3B, HNRNPK, HRAS, HUWE1, IPO5, ITGB1BP1, KIF3A, KIF5B, LEP, MBD1, MICALL2, MIEF1, PDCD10, PIK3R1, PKN1, PRKAA1, PSAT1, RHOU, RNF2, RUFY3, SAR1A, TARDBP, TCF4, TM9SF4, TMEM30A, TRIM28, UBE2D3, UBE2L3, UBR5, USP36, YWHAE, ZFYVE9, ZPR1]
GO:0043414	macromolecule methylation	Group31	Metabolic process	7.55877e-05	0.00123883	54	0	54	0	-7.34847	[ASH2L, ASRGL1, ATRX, BAZ2A, CARM1, CHD6, CTCF, DDX4, EED, EEF2KMT, EHMT1, EIF4E, ETF1, EZH2, FTSJ1, FTSJ3, GATAD2A, GSPT1, HIF1A, ICMT, KDM6A, KMT2B, KMT2C, MEN1, METTL1, METTL16, METTL4, MRM3, MYT1, NDUFAF7, NOP2, NSUN3, PRDM9, PRMT1, PRMT3, PRMT5, PRMT7, PWP1, RAB3D, RTF1, SATB1, SETD2, SETD3, SETDB1, SNRPD3, SUZ12, TET3, TGS1, TRIM28, TRMT1, TRMT10A, TRMT11, TRMT2A, ZCCHC4]
GO:0016569	covalent chromatin modification	Group31	Cellular process	1.35111e-06	3.62603e-05	88	7	81	0	-7.88843	[ACTL6A, AGFG1, ASH2L, ATF4, ATM, BAZ2A, BCOR, CACYBP, CARM1, CCN1, CDK5, CDK7, CDKN1A, CHD6, CRTC2, CRYBG1, DCAF1, DDB1, DR1, DTX3L, EED, EHMT1, EIF4E, EP300, EPC1, EZH2, FANCD2, FLT3, GTF2B, GTF3C4, HCFC1, HDAC2, HIF1A, HUWE1, JARID2, KAT2A, KAT5, KAT8, KDM6A, KMT2B, KMT2C, LEO1, MBD1, MCM3AP, MCRS1, MEN1, MIER2, MSL2, NAA50, PADI2, PCGF1, PER1, PHC1, PKN1, PPP5C, PRDM9, PRKAA1, PRMT1, PRMT3, P…
GO:0006479	protein methylation	Group31	Metabolic process	0.000698486	0.00746095	33	0	33	0	-5.74456	[ASH2L, CARM1, CHD6, EED, EEF2KMT, EHMT1, EIF4E, ETF1, EZH2, GSPT1, HIF1A, ICMT, KDM6A, KMT2B, KMT2C, MEN1, MYT1, NDUFAF7, PRDM9, PRMT1, PRMT3, PRMT5, PRMT7, PWP1, RAB3D, RTF1, SATB1, SETD2, SETD3, SETDB1, SNRPD3, SUZ12, TET3]
GO:0016570	histone modification	Group31	Metabolic process	1.13531e-06	3.16559e-05	87	7	80	0	-7.82642	[ACTL6A, AGFG1, ASH2L, ATF4, ATM, BAZ2A, BCOR, CACYBP, CARM1, CCN1, CDK5, CDK7, CDKN1A, CHD6, CRTC2, CRYBG1, DCAF1, DDB1, DR1, DTX3L, EED, EHMT1, EIF4E, EP300, EPC1, EZH2, FANCD2, FLT3, GTF2B, GTF3C4, HCFC1, HDAC2, HIF1A, HUWE1, JARID2, KAT2A, KAT5, KAT8, KDM6A, KMT2B, KMT2C, LEO1, MCM3AP, MCRS1, MEN1, MIER2, MSL2, NAA50, PADI2, PCGF1, PER1, PHC1, PKN1, PPP5C, PRDM9, PRKAA1, PRMT1, PRMT3, PRMT5, …
GO:0008213	protein alkylation	Group31	Metabolic process	0.000698486	0.00746095	33	0	33	0	-5.74456	[ASH2L, CARM1, CHD6, EED, EEF2KMT, EHMT1, EIF4E, ETF1, EZH2, GSPT1, HIF1A, ICMT, KDM6A, KMT2B, KMT2C, MEN1, MYT1, NDUFAF7, PRDM9, PRMT1, PRMT3, PRMT5, PRMT7, PWP1, RAB3D, RTF1, SATB1, SETD2, SETD3, SETDB1, SNRPD3, SUZ12, TET3]
GO:0016571	histone methylation	Group31	Metabolic process	0.000517829	0.00588242	25	0	25	0	-5	[ASH2L, CARM1, CHD6, EED, EHMT1, EIF4E, EZH2, HIF1A, KDM6A, KMT2B, KMT2C, MEN1, PRDM9, PRMT1, PRMT3, PRMT5, PRMT7, PWP1, RTF1, SATB1, SETD2, SETD3, SETDB1, SUZ12, TET3]
GO:0042054	histone methyltransferase activity	Group31	Metabolic process	0.000361097	0.00440497	18	0	18	0	-4.24264	[ASH2L, CARM1, EED, EHMT1, EZH2, HIF1A, KMT2B, KMT2C, MEN1, PRDM9, PRMT1, PRMT3, PRMT5, PRMT7, SETD2, SETD3, SETDB1, SUZ12]
GO:0006325	chromatin organization	Group32	Cellular process	3.3109e-09	1.36702e-07	145	15	130	0	-9.55023	[ABL2, ACTB, ACTL6A, AGFG1, ASF1B, ASH2L, ATF4, ATM, ATRX, BABAM1, BAG6, BAHD1, BANP, BAZ2A, BCOR, BRD3, BRD9, CACYBP, CARM1, CCN1, CDK5, CDK7, CDKN1A, CHD4, CHD6, CRTC2, CRYBG1, CTCF, CTDSP1, CTNNB1, DCAF1, DDB1, DEK, DNAJC2, DR1, DTX3L, EED, EHMT1, EIF4E, EP300, EPC1, EZH2, FANCD2, FLT3, GRWD1, GTF2B, GTF3C4, H1-0, H2AX, H2AZ2, HCFC1, HDAC2, HIF1A, HIRA, HIRIP3, HLTF, HNRNPU, HUWE1, ING1, INO80…
GO:0051276	chromosome organization	Group32	Cellular process	6.50258e-07	1.93903e-05	195	19	175	1	-11.1714	[ABL2, ACTB, ACTL6A, AGFG1, AGO4, ASCC3, ASF1B, ASH2L, ATF4, ATM, ATRX, AXIN2, BABAM1, BAG6, BAHD1, BANP, BAZ2A, BCOR, BLMH, BRD3, BRD9, BRIP1, CACYBP, CARM1, CCN1, CDCA8, CDK5, CDK7, CDKN1A, CETN2, CHD4, CHD6, COPS6, CRTC2, CRYBG1, CTCF, CTDSP1, CTNNB1, DCAF1, DDB1, DDX3X, DEK, DKC1, DNAJC2, DR1, DTX3L, EED, EHMT1, EIF4E, EP300, EPC1, ERCC1, ERCC3, ERN2, EZH2, FANCD2, FLT3, G3BP1, GAR1, GPS1, GR…
GO:0016569	covalent chromatin modification	Group32	Cellular process	1.35111e-06	3.62603e-05	88	7	81	0	-7.88843	[ACTL6A, AGFG1, ASH2L, ATF4, ATM, BAZ2A, BCOR, CACYBP, CARM1, CCN1, CDK5, CDK7, CDKN1A, CHD6, CRTC2, CRYBG1, DCAF1, DDB1, DR1, DTX3L, EED, EHMT1, EIF4E, EP300, EPC1, EZH2, FANCD2, FLT3, GTF2B, GTF3C4, HCFC1, HDAC2, HIF1A, HUWE1, JARID2, KAT2A, KAT5, KAT8, KDM6A, KMT2B, KMT2C, LEO1, MBD1, MCM3AP, MCRS1, MEN1, MIER2, MSL2, NAA50, PADI2, PCGF1, PER1, PHC1, PKN1, PPP5C, PRDM9, PRKAA1, PRMT1, PRMT3, P…
GO:0016570	histone modification	Group32	Metabolic process	1.13531e-06	3.16559e-05	87	7	80	0	-7.82642	[ACTL6A, AGFG1, ASH2L, ATF4, ATM, BAZ2A, BCOR, CACYBP, CARM1, CCN1, CDK5, CDK7, CDKN1A, CHD6, CRTC2, CRYBG1, DCAF1, DDB1, DR1, DTX3L, EED, EHMT1, EIF4E, EP300, EPC1, EZH2, FANCD2, FLT3, GTF2B, GTF3C4, HCFC1, HDAC2, HIF1A, HUWE1, JARID2, KAT2A, KAT5, KAT8, KDM6A, KMT2B, KMT2C, LEO1, MCM3AP, MCRS1, MEN1, MIER2, MSL2, NAA50, PADI2, PCGF1, PER1, PHC1, PKN1, PPP5C, PRDM9, PRKAA1, PRMT1, PRMT3, PRMT5, …
GO:0018193	peptidyl-amino acid modification	Group32	Metabolic process	2.73718e-09	1.17534e-07	185	17	167	1	-11.0282	[ABL2, ACTL6A, ADAM10, AGFG1, AKT2, AKT3, ART1, ART3, ASH2L, ASPH, ATF4, ATM, ATP7A, BAG6, BLOC1S1, CARM1, CCDC6, CDK5, CDK7, CDKN1A, CHCHD4, CHD6, CHUK, CLK2, CPOX, CRTC2, CRYBG1, CSNK1A1, CSNK1G1, CSNK2A1, CSNK2B, DCAF1, DCN, DDOST, DNAJC24, DOHH, DPH2, DPH5, DR1, EED, EEF2KMT, EGFR, EGLN1, EHMT1, EIF2AK2, EIF4E, EP300, EPB41L4B, EPC1, EPHA2, EPHB4, EPO, ERN1, EZH2, FANCD2, FKBP2, FKBP5, FLT3, …
GO:0016571	histone methylation	Group32	Metabolic process	0.000517829	0.00588242	25	0	25	0	-5	[ASH2L, CARM1, CHD6, EED, EHMT1, EIF4E, EZH2, HIF1A, KDM6A, KMT2B, KMT2C, MEN1, PRDM9, PRMT1, PRMT3, PRMT5, PRMT7, PWP1, RTF1, SATB1, SETD2, SETD3, SETDB1, SUZ12, TET3]
GO:0018205	peptidyl-lysine modification	Group32	Metabolic process	5.9738e-06	0.000136444	73	4	69	0	-7.60767	[ACTL6A, ASH2L, ATF4, ATP7A, BAG6, BLOC1S1, CHD6, CRTC2, DOHH, DR1, EED, EEF2KMT, EHMT1, EIF4E, EP300, EPB41L4B, EPC1, EZH2, FANCD2, GCSH, GTF2B, GTF3C4, HCFC1, HIF1A, IFIH1, KAT2A, KAT5, KAT8, KDM6A, KMT2B, KMT2C, KTN1, LOX, LOXL2, LOXL4, MCM3AP, MCRS1, MEN1, MSL2, NAA50, NUP107, NUP35, NUP58, NUP85, NUP88, NUP93, PER1, PIAS4, PRDM9, PWP1, RANBP2, RTF1, SEH1L, SENP2, SENP3, SENP5, SETD2, SETD3, …
GO:0019080	viral gene expression	Group33	Immune/Stress	0.000182011	0.00260518	38	2	36	0	-5.51553	[CCNT2, EIF2AK4, EIF2D, EIF3A, EIF3B, EPB41L4B, KTN1, NUP107, NUP35, NUP58, NUP85, NUP88, NUP93, PCBP2, PTBP1, RANBP2, RPL10, RPL3, RPL37, RPL38, RPL39, RPL5, RPL7, RPL9, RPLP2, RPS13, RPS14, RPS17, RPS2, RPS21, RPS24, RPS29, RPS6, RPS7, RPSA, RRP1B, SEC13, SEH1L]
GO:0019083	viral transcription	Group33	Immune/Stress	0.000727176	0.00772895	32	2	30	0	-4.94975	[CCNT2, EPB41L4B, KTN1, NUP107, NUP35, NUP58, NUP85, NUP88, NUP93, RANBP2, RPL10, RPL3, RPL37, RPL38, RPL39, RPL5, RPL7, RPL9, RPLP2, RPS13, RPS14, RPS17, RPS2, RPS21, RPS24, RPS29, RPS6, RPS7, RPSA, RRP1B, SEC13, SEH1L]
GO:0006413	translational initiation	Group33	Metabolic process	2.15943e-05	0.000417684	42	1	41	0	-6.17213	[ABCE1, DDX3X, DHX29, EIF2B1, EIF2B3, EIF2B4, EIF2D, EIF2S1, EIF2S3, EIF3A, EIF3B, EIF3J, EIF4A1, EIF4E, EIF4G1, EIF4G2, EIF4G3, EIF5, LARP1, PABPC1, PAIP1, RBM4, RPL10, RPL3, RPL37, RPL38, RPL39, RPL5, RPL7, RPL9, RPLP2, RPS13, RPS14, RPS17, RPS2, RPS21, RPS24, RPS29, RPS6, RPS7, RPSA, RRP1B]
GO:0006402	mRNA catabolic process	Group33	Metabolic process	7.29909e-07	2.14673e-05	61	1	60	0	-7.55418	[AGO1, AGO4, ATM, CNOT11, CNOT3, DCPS, DDX5, DDX6, DIS3, EDC4, EIF4A3, EIF4E, EIF4G1, ERN1, ETF1, EXOSC10, EXOSC6, EXOSC9, GSPT1, GSPT2, HELZ2, KHSRP, METTL16, MRTO4, NCBP2, NOS2, PABPC1, PAN2, PAN3, PATL1, PPP2CA, PPP2R2A, RNPS1, RPL10, RPL3, RPL37, RPL38, RPL39, RPL5, RPL7, RPL9, RPLP2, RPS13, RPS14, RPS17, RPS2, RPS21, RPS24, RPS29, RPS6, RPS7, RPSA, RRP1B, SH3BP4, SMG5, SMG7, TENT4A, TENT4B, …
GO:0097064	ncRNA export from nucleus	Group33	Cellular process	0.000382498	0.00461361	15	1	14	0	-3.35659	[EPB41L4B, KTN1, NCBP2, NOL6, NPM1, NUP107, NUP35, NUP58, NUP85, NUP88, NUP93, PHAX, RANBP2, SEC13, SEH1L]
GO:0000956	nuclear-transcribed mRNA catabolic process	Group33	Metabolic process	7.27097e-06	0.000160936	55	1	54	0	-7.14652	[AGO1, ATM, CNOT11, CNOT3, DCPS, DDX5, DDX6, DIS3, EDC4, EIF4A3, EIF4E, EIF4G1, ETF1, EXOSC10, EXOSC6, EXOSC9, GSPT1, GSPT2, HELZ2, MRTO4, NCBP2, PABPC1, PAN2, PAN3, PATL1, PPP2CA, PPP2R2A, RNPS1, RPL10, RPL3, RPL37, RPL38, RPL39, RPL5, RPL7, RPL9, RPLP2, RPS13, RPS14, RPS17, RPS2, RPS21, RPS24, RPS29, RPS6, RPS7, RPSA, RRP1B, SH3BP4, SMG5, SMG7, TENT4A, TENT4B, TUT7, UPF2]
GO:0000184	nuclear-transcribed mRNA catabolic process, nonsense-mediated decay	Group33	Metabolic process	0.000103055	0.00158042	36	1	35	0	-5.66667	[EIF4A3, EIF4E, EIF4G1, ETF1, EXOSC10, GSPT1, GSPT2, HELZ2, NCBP2, PABPC1, PPP2CA, PPP2R2A, RNPS1, RPL10, RPL3, RPL37, RPL38, RPL39, RPL5, RPL7, RPL9, RPLP2, RPS13, RPS14, RPS17, RPS2, RPS21, RPS24, RPS29, RPS6, RPS7, RPSA, RRP1B, SMG5, SMG7, UPF2]
GO:0042254	ribosome biogenesis	Group34	Cellular process	6.26646e-29	2.69082e-26	120	1	119	0	-10.7719	[ABCE1, ASRGL1, BMS1, BOP1, BRIP1, BYSL, C1D, C1QBP, CEBPZ, DDX10, DDX17, DDX18, DDX27, DDX31, DDX3X, DDX51, DDX52, DHX29, DHX37, DIS3, DKC1, EBNA1BP2, EFL1, EIF2S1, EIF3A, EIF4A3, ESF1, EXOSC10, EXOSC6, EXOSC9, FTSJ3, GAR1, GEMIN4, HEATR1, HEATR3, KLF6, KRR1, LAS1L, MDN1, METTL16, MIEF1, MPHOSPH10, MRM3, MRPL11, MRTO4, MYBBP1A, NAT10, NHP2, NLE1, NMD3, NOC2L, NOC4L, NOL11, NOL6, NOL8, NOL9, NOM1…
GO:0042273	ribosomal large subunit biogenesis	Group34	Cellular process	6.29397e-11	3.14259e-09	34	1	33	0	-5.48795	[BOP1, DDX18, EBNA1BP2, EIF3A, FTSJ3, HEATR3, KLF6, LAS1L, MDN1, MRPL11, MRTO4, NHP2, NLE1, NOC2L, NOL9, NOP2, NOP53, NPM1, NVL, PAK1IP1, PES1, RPF2, RPL10, RPL3, RPL38, RPL5, RPL7, RPL7L1, RRP15, RRS1, RSL1D1, SURF6, WDR12, WDR74]
GO:0042255	ribosome assembly	Group34	Cellular process	0.000129172	0.00192592	22	1	21	0	-4.26401	[BOP1, C1QBP, DDX3X, DHX29, EFL1, EIF2S1, EIF3A, MDN1, MRPL11, MRTO4, NLE1, NOP2, NOP53, NPM1, RPF2, RPL10, RPL3, RPL38, RPL5, RPS14, RPSA, RRS1]
GO:0000027	ribosomal large subunit assembly	Group34	Cellular process	6.31022e-05	0.00105844	13	1	12	0	-3.05085	[BOP1, MDN1, MRPL11, MRTO4, NLE1, NOP2, NOP53, RPF2, RPL10, RPL3, RPL38, RPL5, RRS1]
GO:0000470	maturation of LSU-rRNA	Group34	Cellular process	2.51527e-06	6.20723e-05	16	0	16	0	-4	[BOP1, DDX18, EIF3A, FTSJ3, KLF6, LAS1L, NHP2, NOL9, NOP2, PES1, RPF2, RPL7, RPL7L1, RRP15, RSL1D1, WDR12]
GO:0000460	maturation of 5.8S rRNA	Group34	Cellular process	3.12267e-06	7.4493e-05	17	0	17	0	-4.12311	[BOP1, C1D, EIF3A, EXOSC10, EXOSC9, FTSJ3, LAS1L, NOL9, NOP14, PES1, POLR3B, RCL1, RPS21, RRP15, RRS1, UTP20, WDR12]
GO:0000463	maturation of LSU-rRNA from tricistronic rRNA transcript (SSU-rRNA, 5.8S rRNA, LSU-rRNA)	Group34	Cellular process	1.79188e-06	4.47344e-05	10	0	10	0	-3.16228	[BOP1, DDX18, FTSJ3, KLF6, NOL9, PES1, RPF2, RPL7, RPL7L1, WDR12]
GO:0000466	maturation of 5.8S rRNA from tricistronic rRNA transcript (SSU-rRNA, 5.8S rRNA, LSU-rRNA)	Group34	Cellular process	1.21697e-06	3.30739e-05	13	0	13	0	-3.60555	[BOP1, EXOSC10, EXOSC9, FTSJ3, NOL9, NOP14, PES1, POLR3B, RCL1, RPS21, RRS1, UTP20, WDR12]
GO:0019538	protein metabolic process	Group35	Metabolic process	4.08523e-06	9.43118e-05	616	64	550	2	-19.5815	[AARS1, ABCE1, ABCF1, ABL2, ACTB, ACTL6A, ACY1, ADAM10, ADAM33, ADCK5, ADD1, AGFG1, AKT2, AKT3, ALG3, AMN1, ANAPC1, ANKHD1, AP2M1, APH1B, APOE, ARAF, ARF4, ARHGEF7, ART1, ART3, ASH2L, ASPH, ASRGL1, ASTL, ATF4, ATG4A, ATM, ATP7A, B2M, B4GALT3, B4GALT6, BABAM1, BAG3, BAG6, BAZ2A, BCL10, BCOR, BIRC6, BLMH, BLOC1S1, BMP1, BNIP3, BRIP1, C18orf25, C1D, C1GALT1C1, C1QBP, CA8, CACYBP, CALR, CAND1, CAP1, …
GO:0044260	cellular macromolecule metabolic process	Group35	Metabolic process	7.06955e-12	4.2162e-10	769	68	698	3	-22.7184	[AARS1, ABCE1, ABCF1, ABL2, ACTB, ACTL6A, ADAM10, ADCK5, ADD1, AGFG1, AGO1, AGO4, AKT2, AKT3, ALG3, ALKBH1, ALKBH5, ALYREF, AMN1, ANAPC1, ANKHD1, AP2M1, AP5Z1, APEX2, APH1B, APOE, AQR, ARAF, ARF4, ARHGEF5, ARHGEF7, ART1, ART3, ASCC1, ASCC3, ASH2L, ASPH, ASRGL1, ASTE1, ATF4, ATM, ATP7A, ATRX, AXIN2, B2M, B4GALT3, B4GALT6, BABAM1, BAG6, BAZ2A, BCL10, BCOR, BIRC6, BLMH, BLOC1S1, BMP1, BNIP3, BRIP1, …
GO:0043412	macromolecule modification	Group35	Metabolic process	4.47115e-07	1.37137e-05	503	45	455	3	-18.281	[AARS1, ABL2, ACTB, ACTL6A, ADAM10, ADCK5, AGFG1, AKT2, AKT3, ALG3, ALKBH1, ALKBH5, AMN1, ANAPC1, ANKHD1, APOE, ARAF, ARF4, ARHGEF7, ART1, ART3, ASCC1, ASCC3, ASH2L, ASPH, ASRGL1, ATF4, ATM, ATP7A, ATRX, B4GALT3, B4GALT6, BABAM1, BAG6, BAZ2A, BCL10, BCOR, BIRC6, BLMH, BLOC1S1, BMP1, C18orf25, C1GALT1C1, CA8, CACYBP, CAND1, CAP1, CARM1, CCDC6, CCL5, CCN1, CCND2, CCNG2, CCNI, CDC27, CDC42, CDH1, CD…
GO:0036211	protein modification process	Group35	Metabolic process	3.78768e-05	0.00066657	462	45	415	2	-17.214	[ABL2, ACTB, ACTL6A, ADAM10, ADCK5, AGFG1, AKT2, AKT3, ALG3, AMN1, ANAPC1, ANKHD1, APOE, ARAF, ARF4, ARHGEF7, ART1, ART3, ASH2L, ASPH, ATF4, ATM, ATP7A, B4GALT3, B4GALT6, BABAM1, BAG6, BAZ2A, BCL10, BCOR, BIRC6, BLMH, BLOC1S1, BMP1, C18orf25, C1GALT1C1, CA8, CACYBP, CAND1, CAP1, CARM1, CCDC6, CCL5, CCN1, CCND2, CCNG2, CCNI, CDC27, CDC42, CDH1, CDK11B, CDK5, CDK7, CDK8, CDK9, CDKN1A, CEL, CHCHD4, …
GO:0044267	cellular protein metabolic process	Group35	Metabolic process	7.0299e-09	2.79504e-07	576	53	521	2	-19.5	[AARS1, ABCE1, ABCF1, ABL2, ACTB, ACTL6A, ADAM10, ADCK5, AGFG1, AKT2, AKT3, ALG3, AMN1, ANAPC1, ANKHD1, AP2M1, APH1B, APOE, ARAF, ARF4, ARHGEF7, ART1, ART3, ASH2L, ASPH, ATF4, ATM, ATP7A, B2M, B4GALT3, B4GALT6, BABAM1, BAG6, BAZ2A, BCL10, BCOR, BIRC6, BLMH, BLOC1S1, BMP1, BNIP3, BRIP1, C18orf25, C1GALT1C1, CA8, CACYBP, CAND1, CAP1, CARM1, CARS1, CARS2, CASP8, CCDC6, CCL5, CCN1, CCND2, CCNG2, CCNI…
GO:0006464	cellular protein modification process	Group35	Metabolic process	3.78768e-05	0.00066657	462	45	415	2	-17.214	[ABL2, ACTB, ACTL6A, ADAM10, ADCK5, AGFG1, AKT2, AKT3, ALG3, AMN1, ANAPC1, ANKHD1, APOE, ARAF, ARF4, ARHGEF7, ART1, ART3, ASH2L, ASPH, ATF4, ATM, ATP7A, B4GALT3, B4GALT6, BABAM1, BAG6, BAZ2A, BCL10, BCOR, BIRC6, BLMH, BLOC1S1, BMP1, C18orf25, C1GALT1C1, CA8, CACYBP, CAND1, CAP1, CARM1, CCDC6, CCL5, CCN1, CCND2, CCNG2, CCNI, CDC27, CDC42, CDH1, CDK11B, CDK5, CDK7, CDK8, CDK9, CDKN1A, CEL, CHCHD4, …
GO:0018193	peptidyl-amino acid modification	Group35	Metabolic process	2.73718e-09	1.17534e-07	185	17	167	1	-11.0282	[ABL2, ACTL6A, ADAM10, AGFG1, AKT2, AKT3, ART1, ART3, ASH2L, ASPH, ATF4, ATM, ATP7A, BAG6, BLOC1S1, CARM1, CCDC6, CDK5, CDK7, CDKN1A, CHCHD4, CHD6, CHUK, CLK2, CPOX, CRTC2, CRYBG1, CSNK1A1, CSNK1G1, CSNK2A1, CSNK2B, DCAF1, DCN, DDOST, DNAJC24, DOHH, DPH2, DPH5, DR1, EED, EEF2KMT, EGFR, EGLN1, EHMT1, EIF2AK2, EIF4E, EP300, EPB41L4B, EPC1, EPHA2, EPHB4, EPO, ERN1, EZH2, FANCD2, FKBP2, FKBP5, FLT3, …
GO:0070647	protein modification by small protein conjugation or removal	Group35	Metabolic process	0.000819824	0.00854447	162	10	151	1	-11.078	[ACTB, ACTL6A, AGFG1, AMN1, ANAPC1, BABAM1, BCL10, BCOR, BIRC6, BLMH, C18orf25, CA8, CAND1, CAP1, CCN1, CDC27, CDC42, CDH1, CDKN1A, CISH, COPS6, CRBN, CTNNB1, CTU1, CUL5, CUL9, CYLD, DCAF1, DCUN1D1, DCUN1D4, DDB1, DET1, DOCK3, DTX3L, EIF2AK4, ELOB, EP300, EPB41L4B, FANCL, FBXL20, FBXO45, FBXW11, GPS1, HARS1, HCFC1, HERC3, HERC4, HERC5, HIF1A, HLTF, HSPA9, HUWE1, IFIH1, INO80C, IRF2BP2, KAT2A, KBT…
GO:0018205	peptidyl-lysine modification	Group35	Metabolic process	5.9738e-06	0.000136444	73	4	69	0	-7.60767	[ACTL6A, ASH2L, ATF4, ATP7A, BAG6, BLOC1S1, CHD6, CRTC2, DOHH, DR1, EED, EEF2KMT, EHMT1, EIF4E, EP300, EPB41L4B, EPC1, EZH2, FANCD2, GCSH, GTF2B, GTF3C4, HCFC1, HIF1A, IFIH1, KAT2A, KAT5, KAT8, KDM6A, KMT2B, KMT2C, KTN1, LOX, LOXL2, LOXL4, MCM3AP, MCRS1, MEN1, MSL2, NAA50, NUP107, NUP35, NUP58, NUP85, NUP88, NUP93, PER1, PIAS4, PRDM9, PWP1, RANBP2, RTF1, SEH1L, SENP2, SENP3, SENP5, SETD2, SETD3, …
GO:0042254	ribosome biogenesis	Group36	Cellular process	6.26646e-29	2.69082e-26	120	1	119	0	-10.7719	[ABCE1, ASRGL1, BMS1, BOP1, BRIP1, BYSL, C1D, C1QBP, CEBPZ, DDX10, DDX17, DDX18, DDX27, DDX31, DDX3X, DDX51, DDX52, DHX29, DHX37, DIS3, DKC1, EBNA1BP2, EFL1, EIF2S1, EIF3A, EIF4A3, ESF1, EXOSC10, EXOSC6, EXOSC9, FTSJ3, GAR1, GEMIN4, HEATR1, HEATR3, KLF6, KRR1, LAS1L, MDN1, METTL16, MIEF1, MPHOSPH10, MRM3, MRPL11, MRTO4, MYBBP1A, NAT10, NHP2, NLE1, NMD3, NOC2L, NOC4L, NOL11, NOL6, NOL8, NOL9, NOM1…
GO:0042273	ribosomal large subunit biogenesis	Group36	Cellular process	6.29397e-11	3.14259e-09	34	1	33	0	-5.48795	[BOP1, DDX18, EBNA1BP2, EIF3A, FTSJ3, HEATR3, KLF6, LAS1L, MDN1, MRPL11, MRTO4, NHP2, NLE1, NOC2L, NOL9, NOP2, NOP53, NPM1, NVL, PAK1IP1, PES1, RPF2, RPL10, RPL3, RPL38, RPL5, RPL7, RPL7L1, RRP15, RRS1, RSL1D1, SURF6, WDR12, WDR74]
GO:0016070	RNA metabolic process	Group36	Metabolic process	7.689e-35	5.50276e-32	403	15	387	1	-18.5306	[AARS1, AGO1, AGO4, ALKBH1, ALKBH5, ALYREF, AQR, ASH2L, ASRGL1, ATF4, ATM, BAZ2A, BMS1, BOP1, BYSL, C1D, C1QBP, CACTIN, CARS1, CARS2, CCNC, CCNT2, CDC40, CDC5L, CDK7, CDK8, CDK9, CDKN1A, CEBPZ, CELF1, CELF2, CHTOP, CLASRP, CLNS1A, CNOT11, CNOT3, COIL, CPSF7, CREBZF, CSRP3, CTU1, CWC15, CWC22, CWF19L2, DARS2, DBR1, DCPS, DDX10, DDX17, DDX18, DDX24, DDX27, DDX3X, DDX4, DDX46, DDX5, DDX51, DDX52, DD…
GO:0006396	RNA processing	Group36	Metabolic process	7.63078e-38	8.19165e-35	264	5	259	0	-15.6326	[AARS1, AGO1, AGO4, ALKBH1, ALKBH5, ALYREF, AQR, ASRGL1, BMS1, BOP1, BYSL, C1D, C1QBP, CACTIN, CDC40, CDC5L, CDK7, CELF1, CELF2, CHTOP, CLASRP, CLNS1A, COIL, CPSF7, CTU1, CWC15, CWC22, CWF19L2, DBR1, DCPS, DDX10, DDX17, DDX18, DDX27, DDX46, DDX5, DDX51, DDX52, DHX15, DHX35, DHX37, DHX8, DIS3, DKC1, DUS4L, EBNA1BP2, ECD, EIF3A, EIF4A3, ELP1, ELP2, ERCC3, ERN1, ERN2, ESF1, ETF1, EXOSC10, EXOSC6, EX…
GO:0034660	ncRNA metabolic process	Group36	Metabolic process	5.8502e-23	1.25604e-20	142	1	141	0	-11.7485	[AARS1, AGO1, AGO4, ALKBH1, ASRGL1, BMS1, BOP1, BYSL, C1D, CARS1, CARS2, CTU1, DARS2, DDX10, DDX17, DDX18, DDX27, DDX4, DDX51, DDX52, DHX37, DIS3, DKC1, DUS4L, EBNA1BP2, EIF3A, EIF4A3, ELP1, ELP2, ERN2, ESF1, EXOSC10, EXOSC6, EXOSC9, FARSA, FTSJ1, FTSJ3, GAR1, GART, GEMIN4, HARS1, HEATR1, IARS2, INTS10, INTS3, INTS4, KHSRP, KLF6, KRR1, LARS1, LAS1L, MARS1, MDN1, METTL1, METTL16, MPHOSPH10, MRM3, …
GO:0034470	ncRNA processing	Group36	Metabolic process	5.95396e-21	1.1621e-18	121	0	121	0	-11	[AARS1, AGO1, AGO4, ALKBH1, ASRGL1, BMS1, BOP1, BYSL, C1D, CTU1, DDX10, DDX17, DDX18, DDX27, DDX51, DDX52, DHX37, DIS3, DKC1, DUS4L, EBNA1BP2, EIF3A, EIF4A3, ELP1, ELP2, ESF1, EXOSC10, EXOSC6, EXOSC9, FTSJ1, FTSJ3, GAR1, GEMIN4, HEATR1, INTS10, INTS3, INTS4, KLF6, KRR1, LAS1L, MDN1, METTL1, METTL16, MPHOSPH10, MRM3, MRTO4, NAT10, NHP2, NOC4L, NOL11, NOL6, NOL8, NOL9, NOP14, NOP2, NOP53, NOP56, NO…
GO:0006364	rRNA processing	Group36	Metabolic process	3.37361e-23	9.05392e-21	90	0	90	0	-9.48683	[ASRGL1, BMS1, BOP1, BYSL, C1D, DDX10, DDX17, DDX18, DDX27, DDX51, DDX52, DHX37, DIS3, DKC1, EBNA1BP2, EIF3A, EIF4A3, ESF1, EXOSC10, EXOSC6, EXOSC9, FTSJ3, GAR1, GEMIN4, HEATR1, KLF6, KRR1, LAS1L, MDN1, METTL16, MPHOSPH10, MRM3, MRTO4, NAT10, NHP2, NOC4L, NOL11, NOL6, NOL8, NOL9, NOP14, NOP2, NOP53, NOP56, NOP58, NPM3, NSUN3, NVL, PDCD11, PES1, POLR3B, POP4, RCL1, RIOK1, RPF2, RPL5, RPL7, RPL7L1,…
GO:0006399	tRNA metabolic process	Group36	Metabolic process	0.000108674	0.00165477	44	1	43	0	-6.33174	[AARS1, ALKBH1, ASRGL1, CARS1, CARS2, CTU1, DARS2, DUS4L, ELP1, ELP2, EXOSC10, EXOSC9, FARSA, FTSJ1, GART, HARS1, IARS2, LARS1, MARS1, METTL1, NAT10, NSUN3, POP4, PPA1, PUS1, PUS10, PUS3, PUS7, QTRT1, RARS2, RPP38, RTRAF, SARS1, SARS2, SRSF5, TARS1, THUMPD1, TRMT1, TRMT10A, TRMT11, TSEN34, UBE2I, YARS1, YARS2]
GO:0016072	rRNA metabolic process	Group36	Metabolic process	5.28831e-23	1.26156e-20	92	0	92	0	-9.59166	[ASRGL1, BMS1, BOP1, BYSL, C1D, DDX10, DDX17, DDX18, DDX27, DDX51, DDX52, DHX37, DIS3, DKC1, EBNA1BP2, EIF3A, EIF4A3, ERN2, ESF1, EXOSC10, EXOSC6, EXOSC9, FTSJ3, GAR1, GEMIN4, HEATR1, KLF6, KRR1, LAS1L, MDN1, METTL16, MPHOSPH10, MRM3, MRTO4, NAT10, NHP2, NIFK, NOC4L, NOL11, NOL6, NOL8, NOL9, NOP14, NOP2, NOP53, NOP56, NOP58, NPM3, NSUN3, NVL, PDCD11, PES1, POLR3B, POP4, RCL1, RIOK1, RPF2, RPL5, R…
GO:0000447	endonucleolytic cleavage in ITS1 to separate SSU-rRNA from 5.8S rRNA and LSU-rRNA from tricistronic rRNA transcript (SSU-rRNA, 5.8S rRNA, LSU-rRNA)	Group37	Cellular process	0.000450595	0.00528649	6	0	6	0	-2.44949	[NOP14, POLR3B, RCL1, RPS21, RRS1, UTP20]
GO:0000479	endonucleolytic cleavage of tricistronic rRNA transcript (SSU-rRNA, 5.8S rRNA, LSU-rRNA)	Group37	Cellular process	1.79188e-06	4.47344e-05	10	0	10	0	-3.16228	[BMS1, BOP1, NOL9, NOP14, POLR3B, RCL1, RPS21, RRS1, TSR1, UTP20]
GO:0042274	ribosomal small subunit biogenesis	Group37	Cellular process	1.71913e-07	5.76713e-06	29	0	29	0	-5.38516	[ASRGL1, BMS1, BYSL, DDX52, DHX37, HEATR1, NAT10, NOL11, NOM1, NOP14, NPM1, POLR3B, RCL1, RIOK1, RPL38, RPS14, RPS17, RPS21, RPS24, RPS6, RPS7, RPSA, RRS1, SURF6, TBL3, TSR1, UTP20, UTP6, WDR46]
GO:0090501	RNA phosphodiester bond hydrolysis	Group37	Metabolic process	0.000188035	0.0026215	37	1	35	1	-5.58957	[AGO1, BMS1, BOP1, CPSF7, DBR1, DCPS, DIS3, ENDOG, ERN1, ERN2, EXOG, EXOSC10, EXOSC6, EXOSC9, HELZ2, LACTB2, NCBP2, NHP2, NOL9, NOP14, PAN2, PAN3, PCF11, POLR3B, POP4, RCL1, RPP38, RPS21, RRS1, SND1, TFPI2, TOE1, TSEN34, TSR1, TUT1, UTP20, XRN2]
GO:0000470	maturation of LSU-rRNA	Group37	Cellular process	2.51527e-06	6.20723e-05	16	0	16	0	-4	[BOP1, DDX18, EIF3A, FTSJ3, KLF6, LAS1L, NHP2, NOL9, NOP2, PES1, RPF2, RPL7, RPL7L1, RRP15, RSL1D1, WDR12]
GO:0030490	maturation of SSU-rRNA	Group37	Cellular process	1.687e-05	0.000338504	20	0	20	0	-4.47214	[ASRGL1, BMS1, BYSL, DDX52, DHX37, HEATR1, NAT10, NOL11, NOP14, POLR3B, RCL1, RIOK1, RPS14, RPS21, RRS1, TBL3, TSR1, UTP20, UTP6, WDR46]
GO:0090502	RNA phosphodiester bond hydrolysis, endonucleolytic	Group37	Metabolic process	0.000395704	0.00474624	22	1	20	1	-4.05081	[AGO1, BMS1, BOP1, DBR1, ENDOG, ERN1, ERN2, EXOG, LACTB2, NOL9, NOP14, POLR3B, POP4, RCL1, RPP38, RPS21, RRS1, SND1, TFPI2, TSEN34, TSR1, UTP20]
GO:0000469	cleavage involved in rRNA processing	Group37	Cellular process	1.46282e-05	0.000299112	13	0	13	0	-3.60555	[BMS1, BOP1, EXOSC10, EXOSC9, NHP2, NOL9, NOP14, POLR3B, RCL1, RPS21, RRS1, TSR1, UTP20]
GO:0000460	maturation of 5.8S rRNA	Group37	Cellular process	3.12267e-06	7.4493e-05	17	0	17	0	-4.12311	[BOP1, C1D, EIF3A, EXOSC10, EXOSC9, FTSJ3, LAS1L, NOL9, NOP14, PES1, POLR3B, RCL1, RPS21, RRP15, RRS1, UTP20, WDR12]
GO:0000462	maturation of SSU-rRNA from tricistronic rRNA transcript (SSU-rRNA, 5.8S rRNA, LSU-rRNA)	Group37	Cellular process	2.18261e-05	0.000418398	15	0	15	0	-3.87298	[BMS1, BYSL, DHX37, HEATR1, NOP14, POLR3B, RCL1, RPS14, RPS21, RRS1, TBL3, TSR1, UTP20, UTP6, WDR46]
GO:0000463	maturation of LSU-rRNA from tricistronic rRNA transcript (SSU-rRNA, 5.8S rRNA, LSU-rRNA)	Group37	Cellular process	1.79188e-06	4.47344e-05	10	0	10	0	-3.16228	[BOP1, DDX18, FTSJ3, KLF6, NOL9, PES1, RPF2, RPL7, RPL7L1, WDR12]
GO:0000478	endonucleolytic cleavage involved in rRNA processing	Group37	Cellular process	1.79188e-06	4.47344e-05	10	0	10	0	-3.16228	[BMS1, BOP1, NOL9, NOP14, POLR3B, RCL1, RPS21, RRS1, TSR1, UTP20]
GO:0000466	maturation of 5.8S rRNA from tricistronic rRNA transcript (SSU-rRNA, 5.8S rRNA, LSU-rRNA)	Group37	Cellular process	1.21697e-06	3.30739e-05	13	0	13	0	-3.60555	[BOP1, EXOSC10, EXOSC9, FTSJ3, NOL9, NOP14, PES1, POLR3B, RCL1, RPS21, RRS1, UTP20, WDR12]
GO:0016071	mRNA metabolic process	Group38	Metabolic process	2.52802e-24	7.75378e-22	205	6	199	0	-13.4797	[AGO1, AGO4, ALKBH5, ALYREF, AQR, ATF4, ATM, C1QBP, CACTIN, CDC40, CDC5L, CDK7, CELF1, CELF2, CHTOP, CLASRP, CLNS1A, CNOT11, CNOT3, COIL, CPSF7, CWC15, CWC22, CWF19L2, DBR1, DCPS, DDX17, DDX46, DDX5, DDX6, DHX15, DHX35, DHX8, DIS3, DKC1, DOCK3, ECD, EDC4, EIF4A3, EIF4E, EIF4G1, ERCC3, ERN1, ERN2, ETF1, EXOSC10, EXOSC6, EXOSC9, FASTKD5, FLNA, FLT3, FMR1, GCFC2, GEMIN2, GEMIN4, GEMIN5, GSPT1, GSPT2…
GO:0044265	cellular macromolecule catabolic process	Group38	Metabolic process	2.37471e-07	7.60969e-06	179	17	162	0	-10.8378	[AGFG1, AGO1, AGO4, AMN1, ANAPC1, AP2M1, ATM, BAG6, BIRC6, BNIP3, C18orf25, CASP8, CDC27, CDH1, CDK7, CDKN1A, CEL, CLTA, CNOT11, CNOT3, CRBN, CRYBG1, CTDSP1, CTNNB1, CTSL, CUL5, CUL9, CYLD, DAB2IP, DCAF1, DCPS, DDB1, DDX5, DDX6, DFFA, DIS3, DNASE1L3, DTX3L, ECD, EDC4, EDEM3, EIF4A3, EIF4E, EIF4G1, ENDOG, ERN1, ERN2, ETF1, EXOG, EXOSC10, EXOSC6, EXOSC9, FBXL20, FBXO45, FBXW11, FLT3, FOXL2, GET4, G…
GO:0006402	mRNA catabolic process	Group38	Metabolic process	7.29909e-07	2.14673e-05	61	1	60	0	-7.55418	[AGO1, AGO4, ATM, CNOT11, CNOT3, DCPS, DDX5, DDX6, DIS3, EDC4, EIF4A3, EIF4E, EIF4G1, ERN1, ETF1, EXOSC10, EXOSC6, EXOSC9, GSPT1, GSPT2, HELZ2, KHSRP, METTL16, MRTO4, NCBP2, NOS2, PABPC1, PAN2, PAN3, PATL1, PPP2CA, PPP2R2A, RNPS1, RPL10, RPL3, RPL37, RPL38, RPL39, RPL5, RPL7, RPL9, RPLP2, RPS13, RPS14, RPS17, RPS2, RPS21, RPS24, RPS29, RPS6, RPS7, RPSA, RRP1B, SH3BP4, SMG5, SMG7, TENT4A, TENT4B, …
GO:0006401	RNA catabolic process	Group38	Metabolic process	1.53649e-06	4.02299e-05	66	1	65	0	-7.87786	[AGO1, AGO4, ATM, CNOT11, CNOT3, DCPS, DDX5, DDX6, DIS3, EDC4, EIF4A3, EIF4E, EIF4G1, ERN1, ERN2, ETF1, EXOSC10, EXOSC6, EXOSC9, GSPT1, GSPT2, HELZ2, HNRNPD, KHSRP, METTL16, MRTO4, NCBP2, NOS2, PABPC1, PAN2, PAN3, PATL1, PPP2CA, PPP2R2A, RNPS1, RPL10, RPL3, RPL37, RPL38, RPL39, RPL5, RPL7, RPL9, RPLP2, RPS13, RPS14, RPS17, RPS2, RPS21, RPS24, RPS29, RPS6, RPS7, RPSA, RRP1B, SH3BP4, SMG5, SMG7, SN…
GO:0009057	macromolecule catabolic process	Group38	Metabolic process	2.90889e-06	7.09702e-05	198	22	176	0	-10.9443	[AGFG1, AGO1, AGO4, AMN1, ANAPC1, AP2M1, APOE, ATM, BAG3, BAG6, BIRC6, BNIP3, C18orf25, CASP8, CCN1, CDC27, CDH1, CDK5, CDK7, CDKN1A, CEL, CLTA, CNOT11, CNOT3, CPOX, CRBN, CRYBG1, CTDSP1, CTNNB1, CTRL, CTSL, CUL5, CUL9, CYLD, DAB2IP, DCAF1, DCN, DCPS, DDB1, DDX5, DDX6, DFFA, DIS3, DNASE1L3, DTX3L, ECD, EDC4, EDEM3, EIF4A3, EIF4E, EIF4G1, ENDOG, ERN1, ERN2, ETF1, EXOG, EXOSC10, EXOSC6, EXOSC9, FBX…
GO:0000956	nuclear-transcribed mRNA catabolic process	Group38	Metabolic process	7.27097e-06	0.000160936	55	1	54	0	-7.14652	[AGO1, ATM, CNOT11, CNOT3, DCPS, DDX5, DDX6, DIS3, EDC4, EIF4A3, EIF4E, EIF4G1, ETF1, EXOSC10, EXOSC6, EXOSC9, GSPT1, GSPT2, HELZ2, MRTO4, NCBP2, PABPC1, PAN2, PAN3, PATL1, PPP2CA, PPP2R2A, RNPS1, RPL10, RPL3, RPL37, RPL38, RPL39, RPL5, RPL7, RPL9, RPLP2, RPS13, RPS14, RPS17, RPS2, RPS21, RPS24, RPS29, RPS6, RPS7, RPSA, RRP1B, SH3BP4, SMG5, SMG7, TENT4A, TENT4B, TUT7, UPF2]
GO:0006413	translational initiation	Group38	Metabolic process	2.15943e-05	0.000417684	42	1	41	0	-6.17213	[ABCE1, DDX3X, DHX29, EIF2B1, EIF2B3, EIF2B4, EIF2D, EIF2S1, EIF2S3, EIF3A, EIF3B, EIF3J, EIF4A1, EIF4E, EIF4G1, EIF4G2, EIF4G3, EIF5, LARP1, PABPC1, PAIP1, RBM4, RPL10, RPL3, RPL37, RPL38, RPL39, RPL5, RPL7, RPL9, RPLP2, RPS13, RPS14, RPS17, RPS2, RPS21, RPS24, RPS29, RPS6, RPS7, RPSA, RRP1B]
GO:0019080	viral gene expression	Group38	Immune/Stress	0.000182011	0.00260518	38	2	36	0	-5.51553	[CCNT2, EIF2AK4, EIF2D, EIF3A, EIF3B, EPB41L4B, KTN1, NUP107, NUP35, NUP58, NUP85, NUP88, NUP93, PCBP2, PTBP1, RANBP2, RPL10, RPL3, RPL37, RPL38, RPL39, RPL5, RPL7, RPL9, RPLP2, RPS13, RPS14, RPS17, RPS2, RPS21, RPS24, RPS29, RPS6, RPS7, RPSA, RRP1B, SEC13, SEH1L]
GO:0019083	viral transcription	Group38	Immune/Stress	0.000727176	0.00772895	32	2	30	0	-4.94975	[CCNT2, EPB41L4B, KTN1, NUP107, NUP35, NUP58, NUP85, NUP88, NUP93, RANBP2, RPL10, RPL3, RPL37, RPL38, RPL39, RPL5, RPL7, RPL9, RPLP2, RPS13, RPS14, RPS17, RPS2, RPS21, RPS24, RPS29, RPS6, RPS7, RPSA, RRP1B, SEC13, SEH1L]
GO:0019439	aromatic compound catabolic process	Group38	Metabolic process	7.76753e-05	0.0012539	93	8	85	0	-7.98453	[AGO1, AGO4, ASRGL1, ATM, BLVRA, BLVRB, CNOT11, CNOT3, CPOX, DCPS, DDX5, DDX6, DFFA, DIO3, DIS3, DNASE1L3, EDC4, EIF4A3, EIF4E, EIF4G1, ENDOG, ENTPD4, EPHX1, EPHX2, ERN1, ERN2, ETF1, EXOG, EXOSC10, EXOSC6, EXOSC9, FOXL2, FTCD, GSPT1, GSPT2, H1-0, HELZ2, HM13, HNRNPD, IL4I1, KHSRP, KMO, METTL16, MGAT1, MRTO4, NAT10, NCBP2, NOS2, NT5C3A, NUDT5, PABPC1, PAN2, PAN3, PATL1, PDE4B, PPP2CA, PPP2R2A, RNP…
GO:0000184	nuclear-transcribed mRNA catabolic process, nonsense-mediated decay	Group38	Metabolic process	0.000103055	0.00158042	36	1	35	0	-5.66667	[EIF4A3, EIF4E, EIF4G1, ETF1, EXOSC10, GSPT1, GSPT2, HELZ2, NCBP2, PABPC1, PPP2CA, PPP2R2A, RNPS1, RPL10, RPL3, RPL37, RPL38, RPL39, RPL5, RPL7, RPL9, RPLP2, RPS13, RPS14, RPS17, RPS2, RPS21, RPS24, RPS29, RPS6, RPS7, RPSA, RRP1B, SMG5, SMG7, UPF2]
GO:0034655	nucleobase-containing compound catabolic process	Group38	Metabolic process	0.0001195	0.00179417	80	4	76	0	-8.04984	[AGO1, AGO4, ATM, CNOT11, CNOT3, DCPS, DDX5, DDX6, DFFA, DIS3, DNASE1L3, EDC4, EIF4A3, EIF4E, EIF4G1, ENDOG, ENTPD4, ERN1, ERN2, ETF1, EXOG, EXOSC10, EXOSC6, EXOSC9, FOXL2, GSPT1, GSPT2, H1-0, HELZ2, HM13, HNRNPD, KHSRP, METTL16, MGAT1, MRTO4, NCBP2, NOS2, NT5C3A, NUDT5, PABPC1, PAN2, PAN3, PATL1, PDE4B, PPP2CA, PPP2R2A, RNPS1, RPL10, RPL3, RPL37, RPL38, RPL39, RPL5, RPL7, RPL9, RPLP2, RPS13, RPS…
GO:0046700	heterocycle catabolic process	Group38	Metabolic process	0.000159552	0.00234629	89	7	82	0	-7.94998	[AGO1, AGO4, ALDH4A1, ATM, BLVRA, BLVRB, CNOT11, CNOT3, CPOX, DCPS, DDX5, DDX6, DFFA, DIS3, DNASE1L3, EDC4, EIF4A3, EIF4E, EIF4G1, ENDOG, ENTPD4, ERN1, ERN2, ETF1, EXOG, EXOSC10, EXOSC6, EXOSC9, FOXL2, FTCD, GSPT1, GSPT2, H1-0, HELZ2, HM13, HNRNPD, KHSRP, KMO, METTL16, MGAT1, MRTO4, NCBP2, NOS2, NT5C3A, NUDT5, PABPC1, PAN2, PAN3, PATL1, PDE4B, PPP2CA, PPP2R2A, RNPS1, RPL10, RPL3, RPL37, RPL38, RP…
GO:1901361	organic cyclic compound catabolic process	Group38	Metabolic process	0.000194784	0.00268077	97	8	89	0	-8.2243	[AGO1, AGO4, ALDH4A1, APOE, ASRGL1, ATM, BLVRA, BLVRB, CEL, CNOT11, CNOT3, CPOX, CYP3A4, DCPS, DDX5, DDX6, DFFA, DIO3, DIS3, DNASE1L3, EDC4, EIF4A3, EIF4E, EIF4G1, ENDOG, ENTPD4, EPHX2, ERN1, ERN2, ETF1, EXOG, EXOSC10, EXOSC6, EXOSC9, FOXL2, FTCD, GSPT1, GSPT2, H1-0, HELZ2, HM13, HNRNPD, IL4I1, KHSRP, KMO, METTL16, MGAT1, MRTO4, NAT10, NCBP2, NOS2, NT5C3A, NUDT5, PABPC1, PAN2, PAN3, PATL1, PDE4B,…
GO:0044270	cellular nitrogen compound catabolic process	Group38	Metabolic process	0.00021999	0.00287999	88	7	81	0	-7.88843	[AGO1, AGO4, ATM, BLVRA, BLVRB, CNOT11, CNOT3, CPOX, CYP3A4, DCPS, DDX5, DDX6, DFFA, DIS3, DNASE1L3, EDC4, EIF4A3, EIF4E, EIF4G1, ENDOG, ENTPD4, ERN1, ERN2, ETF1, EXOG, EXOSC10, EXOSC6, EXOSC9, FOXL2, FTCD, GSPT1, GSPT2, H1-0, HELZ2, HM13, HNRNPD, KHSRP, KMO, METTL16, MGAT1, MRTO4, NCBP2, NOS2, NT5C3A, NUDT5, PABPC1, PAN2, PAN3, PATL1, PDE4B, PPP2CA, PPP2R2A, RNPS1, RPL10, RPL3, RPL37, RPL38, RPL…
GO:0045184	establishment of protein localization	Group39	Cellular process	1.87693e-10	8.95502e-09	302	32	270	0	-13.6954	[ABCE1, AGFG1, AHCTF1, AKT2, ALKBH5, ALYREF, ANGPT2, ANGPTL1, ANK3, ANKRD50, AP1B1, AP2M1, AP3D1, AP3S1, AP5Z1, APOE, APPBP2, ARF1, ARF3, ARF4, ARF5, ARF6, ARFGEF1, ARL1, ATG4A, ATM, ATP1B1, ATP6V0C, ATP6V1C1, ATP6V1E1, AZIN1, BAAT, BAG3, BAG6, BBS5, BBS7, BTN3A2, C1D, CALR, CD63, CDC40, CDK5, CDKN1A, CETN2, CHCHD4, CHD6, CHMP3, CHTOP, CLTA, COG3, COG4, COG8, COPA, COPB1, COPB2, COPG2, CORO1C, CS…
GO:0046907	intracellular transport	Group39	Cellular process	7.8253e-11	3.81839e-09	297	35	262	0	-13.1719	[ABCD3, ABCE1, AGFG1, AKT2, ALKBH5, ALYREF, ANGPT2, ANGPTL1, ANK1, ANK3, ANKRD50, AP1B1, AP2M1, AP3D1, AP3S1, AP5Z1, APOE, APPBP2, ARF1, ARF3, ARF4, ARF5, ARF6, ARL1, ATP1B1, ATP2A1, ATP2A2, ATP5PF, AZIN1, BAAT, BAG3, BBS5, BBS7, BLOC1S1, CALR, CAPZA2, CCNI, CD63, CDC40, CDC42, CDK5, CDKN1A, CHCHD4, CHD6, CHMP3, CHTOP, CLTA, COG3, COG4, COG8, COPA, COPB1, COPB2, COPG2, CORO1C, CPT1A, CR2, CSE1L, …
GO:0031503	protein-containing complex localization	Group39	Cellular process	1.18399e-11	6.518e-10	84	8	76	0	-7.41941	[ABCE1, AGFG1, ALKBH5, ALYREF, ANKS1B, AP2M1, AP3D1, ATM, AZIN1, CDC40, CHTOP, DCAF1, DDX19A, DLG1, DLG3, DNM2, EIF3A, EIF4A3, EIF4E, EIF4G1, EIF5A, EPB41L4B, EXOC3, EZR, FLNB, HARS1, HHEX, HNRNPU, HPSE, IFT46, KIF3A, KIF3B, KIF5B, KTN1, LRRC1, MBD1, MCM3AP, MMAB, MX1, MX2, NCBP2, NMD3, NOL6, NPM1, NUP107, NUP35, NUP58, NUP85, NUP88, NUP93, PABPN1, POLDIP3, RANBP2, RBM39, RCC2, RNPS1, RPAIN, RRS1…
GO:0034613	cellular protein localization	Group39	Cellular process	2.86688e-13	2.19828e-11	319	33	286	0	-14.1653	[ABCE1, AGFG1, AKT2, ALKBH5, ALYREF, ANGPTL1, ANK1, ANK3, AP1B1, AP2M1, AP3D1, AP3S1, APOE, APPBP2, ARF1, ARF3, ARF4, ARF5, ARF6, ARL1, ATM, ATP1B1, ATRX, AXIN2, AZIN1, BAAT, BAG3, BAG6, BANP, BMP1, CALR, CARM1, CCN1, CD63, CDC40, CDC42, CDH1, CDK5, CDK7, CDKN1A, CEP68, CEP83, CHCHD4, CHD6, CHTOP, CLTA, CNEP1R1, COG3, COPA, COPB1, COPB2, COPG2, CRYBG1, CSE1L, CSRP3, CTCF, CTNNB1, CTNND1, DAB2IP, …
GO:0071702	organic substance transport	Group39	Cellular process	1.69392e-06	4.27865e-05	361	38	322	1	-14.9474	[ABCC1, ABCC3, ABCC4, ABCC5, ABCD3, ABCE1, ABCG2, AGFG1, AHCTF1, AKT2, ALKBH5, ALYREF, ANAPC1, ANGPT2, ANGPTL1, ANK3, ANKRD50, ANO7, AP1B1, AP2M1, AP3D1, AP3S1, AP5Z1, APOD, APOE, APPBP2, ARF1, ARF3, ARF4, ARF5, ARF6, ARFGEF1, ARL1, ATG4A, ATM, ATP11C, ATP1B1, ATP6V0C, ATP6V1C1, ATP6V1E1, AZIN1, BAAT, BAG3, BBS5, BBS7, BTN3A2, C1D, CA1, CA6, CALR, CD63, CDC27, CDC40, CDK5, CDKN1A, CEL, CETN2, CHC…
GO:0071705	nitrogen compound transport	Group39	Cellular process	8.52084e-08	3.10072e-06	325	33	291	1	-14.3113	[ABCC1, ABCE1, ABCG2, AGFG1, AHCTF1, AKT2, ALKBH5, ALYREF, ANAPC1, ANGPT2, ANGPTL1, ANK3, ANKRD50, AP1B1, AP2M1, AP3D1, AP3S1, AP5Z1, APOE, APPBP2, ARF1, ARF3, ARF4, ARF5, ARF6, ARFGEF1, ARL1, ATG4A, ATM, ATP1B1, ATP6V0C, ATP6V1C1, ATP6V1E1, AZIN1, BAAT, BAG3, BBS5, BBS7, BTN3A2, C1D, CALR, CD63, CDC27, CDC40, CDK5, CDKN1A, CETN2, CHCHD4, CHD6, CHMP3, CHTOP, CLTA, COG3, COG4, COG8, COPA, COPB1, C…
GO:0051169	nuclear transport	Group39	Cellular process	1.45517e-13	1.30177e-11	89	6	83	0	-8.16198	[ABCE1, AGFG1, ALKBH5, ALYREF, CALR, CDC40, CDK5, CDKN1A, CHTOP, CSE1L, CTNND1, DCAF1, DDX19A, DOCK3, EIF3A, EIF4A3, EIF4E, EIF4G1, EIF5A, EPB41L4B, FLNB, GEMIN2, GEMIN4, GEMIN5, HARS1, HEATR3, HHEX, HPSE, HSPA9, ING1, IPO4, IPO5, IPO9, KTN1, LMNA, MCM3AP, NCBP2, NEMF, NMD3, NOL6, NPM1, NUP107, NUP35, NUP58, NUP85, NUP88, NUP93, NXT2, PABPN1, PHAX, PIK3R1, POLDIP3, PPP1R10, RANBP2, RANBP3, RANBP9…
GO:0033365	protein localization to organelle	Group39	Cellular process	1.19672e-07	4.28227e-06	160	14	146	0	-10.4355	[AGFG1, ANGPTL1, AP2M1, AP3D1, ARF4, ARF6, ARL1, ATM, ATRX, AZIN1, BAAT, BAG6, BANP, CALR, CARM1, CCN1, CDK5, CDK7, CDKN1A, CEP68, CEP83, CHCHD4, CHD6, CNEP1R1, COG3, CRYBG1, CSE1L, CSRP3, CTCF, CTNND1, DCAF1, DDX27, DDX3X, DLG1, DNM2, DOCK3, ECD, EHD1, EPHX2, ERGIC3, EZH2, FANCD2, FIS1, FLT3, GET4, GGA1, GJA1, GOLGB1, GRPEL1, HARS1, HEATR3, HHEX, HNRNPU, HOOK1, HSPA4, HSPD1, IDH1, ING1, IPO4, IP…
GO:0042886	amide transport	Group39	Cellular process	3.16595e-09	1.3328e-07	293	29	264	0	-13.7288	[ABCC1, ABCE1, ABCG2, AGFG1, AHCTF1, AKT2, ALKBH5, ALYREF, ANGPT2, ANGPTL1, ANK3, ANKRD50, AP1B1, AP2M1, AP3D1, AP3S1, AP5Z1, APOE, APPBP2, ARF1, ARF3, ARF4, ARF5, ARF6, ARFGEF1, ARL1, ATG4A, ATM, ATP1B1, ATP6V0C, ATP6V1C1, ATP6V1E1, AZIN1, BAAT, BAG3, BBS5, BBS7, BTN3A2, C1D, CALR, CD63, CDC40, CDK5, CDKN1A, CETN2, CHCHD4, CHD6, CHMP3, CHTOP, CLTA, COG3, COG4, COG8, COPA, COPB1, COPB2, COPG2, CS…
GO:0072594	establishment of protein localization to organelle	Group39	Cellular process	1.07984e-05	0.000227295	99	10	89	0	-7.9398	[AGFG1, AP2M1, AP3D1, ATM, BAAT, CDKN1A, CHCHD4, CHD6, CSE1L, CTNND1, DCAF1, DDX27, DNM2, DOCK3, ECD, EPHX2, ERGIC3, FANCD2, FIS1, GRPEL1, HARS1, HEATR3, HOOK1, HSPA4, HSPD1, IDH1, ING1, IPO4, IPO5, IPO9, LMNA, LRRC1, MACROH2A1, MMAB, MX1, MX2, NOS2, NUP107, NUP35, NUP85, NUP88, NUP93, NXT2, PAK1IP1, PECR, PIK3R1, PMPCB, PPP1R10, PREP, RAB7A, RANBP2, RANBP9, RGP1, RPAIN, RPL10, RPL3, RPL37, RPL38…
GO:0006913	nucleocytoplasmic transport	Group39	Cellular process	7.41056e-14	7.23203e-12	89	6	83	0	-8.16198	[ABCE1, AGFG1, ALKBH5, ALYREF, CALR, CDC40, CDK5, CDKN1A, CHTOP, CSE1L, CTNND1, DCAF1, DDX19A, DOCK3, EIF3A, EIF4A3, EIF4E, EIF4G1, EIF5A, EPB41L4B, FLNB, GEMIN2, GEMIN4, GEMIN5, HARS1, HEATR3, HHEX, HPSE, HSPA9, ING1, IPO4, IPO5, IPO9, KTN1, LMNA, MCM3AP, NCBP2, NEMF, NMD3, NOL6, NPM1, NUP107, NUP35, NUP58, NUP85, NUP88, NUP93, NXT2, PABPN1, PHAX, PIK3R1, POLDIP3, PPP1R10, RANBP2, RANBP3, RANBP9…
GO:0015031	protein transport	Group39	Cellular process	8.70783e-10	3.89494e-08	286	29	257	0	-13.4819	[ABCE1, AGFG1, AHCTF1, AKT2, ALKBH5, ALYREF, ANGPT2, ANGPTL1, ANK3, ANKRD50, AP1B1, AP2M1, AP3D1, AP3S1, AP5Z1, APOE, APPBP2, ARF1, ARF3, ARF4, ARF5, ARF6, ARFGEF1, ARL1, ATG4A, ATP1B1, ATP6V0C, ATP6V1C1, ATP6V1E1, AZIN1, BAAT, BAG3, BBS5, BBS7, BTN3A2, C1D, CALR, CD63, CDC40, CDK5, CDKN1A, CETN2, CHCHD4, CHD6, CHMP3, CHTOP, CLTA, COG3, COG4, COG8, COPA, COPB1, COPB2, COPG2, CSE1L, CTNND1, DAB2IP…
GO:0015833	peptide transport	Group39	Cellular process	2.20781e-09	9.67379e-08	288	29	259	0	-13.5529	[ABCC1, ABCE1, AGFG1, AHCTF1, AKT2, ALKBH5, ALYREF, ANGPT2, ANGPTL1, ANK3, ANKRD50, AP1B1, AP2M1, AP3D1, AP3S1, AP5Z1, APOE, APPBP2, ARF1, ARF3, ARF4, ARF5, ARF6, ARFGEF1, ARL1, ATG4A, ATP1B1, ATP6V0C, ATP6V1C1, ATP6V1E1, AZIN1, BAAT, BAG3, BBS5, BBS7, BTN3A2, C1D, CALR, CD63, CDC40, CDK5, CDKN1A, CETN2, CHCHD4, CHD6, CHMP3, CHTOP, CLTA, COG3, COG4, COG8, COPA, COPB1, COPB2, COPG2, CSE1L, CTNND1,…
GO:0006886	intracellular protein transport	Group39	Cellular process	2.38041e-14	2.55537e-12	223	20	203	0	-12.2546	[ABCE1, AGFG1, AKT2, ALKBH5, ALYREF, ANGPTL1, AP1B1, AP2M1, AP3D1, AP3S1, APPBP2, ARF1, ARF3, ARF4, ARF5, ARF6, ARL1, ATP1B1, AZIN1, BAAT, BAG3, CALR, CDC40, CDK5, CDKN1A, CHCHD4, CHD6, CHTOP, CLTA, COG3, COPA, COPB1, COPB2, COPG2, CSE1L, CTNND1, DCAF1, DDX19A, DDX27, DOCK3, ECD, EHD1, EIF2D, EIF3A, EIF4A3, EIF4E, EIF4G1, EIF5A, EPB41L4B, EPHX2, ERBIN, ERGIC3, F2RL2, FIS1, FLNB, GABARAP, GGA1, GG…
GO:0034504	protein localization to nucleus	Group39	Cellular process	1.59473e-06	4.07604e-05	49	4	45	0	-5.85714	[AGFG1, BANP, CALR, CDK5, CDKN1A, CNEP1R1, CSE1L, CTNND1, DCAF1, DOCK3, HEATR3, HHEX, HNRNPU, ING1, IPO4, IPO5, IPO9, LMNA, MSX1, NOL8, NOP53, NUP107, NUP35, NUP85, NUP88, NUP93, NXT2, PIK3R1, PINX1, PLRG1, PPP1R10, RANBP2, RANBP9, RGP1, RPAIN, RPF2, RRS1, SBNO1, SUMO1, SUPT7L, SYNE1, TNPO1, TNPO2, TNPO3, TXNIP, XPA, XPO1, YWHAE, ZBTB7A]
GO:0017038	protein import	Group39	Cellular process	1.83826e-05	0.000362086	41	3	38	0	-5.46608	[AGFG1, APOE, CDKN1A, CHCHD4, CSE1L, CTNND1, DCAF1, DOCK3, GRPEL1, HEATR3, HSPA4, HSPD1, ING1, IPO4, IPO5, IPO9, LMNA, NUP107, NUP35, NUP85, NUP88, NUP93, NXT2, PIK3R1, PPP1R10, RANBP2, RANBP9, RGP1, RPAIN, SBNO1, SUMO1, TIMM23, TIMM44, TIMM50, TNPO1, TNPO2, TNPO3, TOMM20, TOMM22, TOMM40, TXNIP]
GO:0051170	import into nucleus	Group39	Cellular process	3.0847e-05	0.000566056	36	3	33	0	-5	[AGFG1, CDKN1A, CSE1L, CTNND1, DCAF1, DOCK3, GEMIN2, GEMIN4, GEMIN5, HEATR3, ING1, IPO4, IPO5, IPO9, LMNA, NUP107, NUP35, NUP85, NUP88, NUP93, NXT2, PIK3R1, PPP1R10, RANBP2, RANBP9, RGP1, RPAIN, SBNO1, SMN1, SNRPD2, SNRPD3, SUMO1, TNPO1, TNPO2, TNPO3, TXNIP]
GO:0006606	protein import into nucleus	Group39	Cellular process	8.58996e-05	0.00134618	30	3	27	0	-4.38178	[AGFG1, CDKN1A, CSE1L, CTNND1, DCAF1, DOCK3, HEATR3, ING1, IPO4, IPO5, IPO9, LMNA, NUP107, NUP35, NUP85, NUP88, NUP93, NXT2, PIK3R1, PPP1R10, RANBP2, RANBP9, RGP1, RPAIN, SBNO1, SUMO1, TNPO1, TNPO2, TNPO3, TXNIP]
GO:0046907	intracellular transport	Group40	Cellular process	7.8253e-11	3.81839e-09	297	35	262	0	-13.1719	[ABCD3, ABCE1, AGFG1, AKT2, ALKBH5, ALYREF, ANGPT2, ANGPTL1, ANK1, ANK3, ANKRD50, AP1B1, AP2M1, AP3D1, AP3S1, AP5Z1, APOE, APPBP2, ARF1, ARF3, ARF4, ARF5, ARF6, ARL1, ATP1B1, ATP2A1, ATP2A2, ATP5PF, AZIN1, BAAT, BAG3, BBS5, BBS7, BLOC1S1, CALR, CAPZA2, CCNI, CD63, CDC40, CDC42, CDK5, CDKN1A, CHCHD4, CHD6, CHMP3, CHTOP, CLTA, COG3, COG4, COG8, COPA, COPB1, COPB2, COPG2, CORO1C, CPT1A, CR2, CSE1L, …
GO:0051236	establishment of RNA localization	Group40	Cellular process	1.108e-18	1.6992e-16	82	7	75	0	-7.50934	[ABCE1, AGFG1, AHCTF1, ALKBH5, ALYREF, ATM, CDC40, CETN2, CHTOP, DCAF1, DDX19A, EIF3A, EIF4A3, EIF4E, EIF4G1, EIF5A, EPB41L4B, ETF1, FLNB, FMR1, HARS1, HHEX, HNRNPU, HPSE, IGF2BP1, IWS1, KHSRP, KTN1, MCM3AP, MMAB, MX2, NCBP2, NCBP3, NMD3, NOL6, NPM1, NUP107, NUP35, NUP58, NUP85, NUP88, NUP93, NXT2, PABPN1, PARP11, PHAX, POLDIP3, RANBP2, RBM39, RNPS1, RPAIN, RPSA, RRS1, RTRAF, SEC13, SEH1L, SENP2,…
GO:0031503	protein-containing complex localization	Group40	Cellular process	1.18399e-11	6.518e-10	84	8	76	0	-7.41941	[ABCE1, AGFG1, ALKBH5, ALYREF, ANKS1B, AP2M1, AP3D1, ATM, AZIN1, CDC40, CHTOP, DCAF1, DDX19A, DLG1, DLG3, DNM2, EIF3A, EIF4A3, EIF4E, EIF4G1, EIF5A, EPB41L4B, EXOC3, EZR, FLNB, HARS1, HHEX, HNRNPU, HPSE, IFT46, KIF3A, KIF3B, KIF5B, KTN1, LRRC1, MBD1, MCM3AP, MMAB, MX1, MX2, NCBP2, NMD3, NOL6, NPM1, NUP107, NUP35, NUP58, NUP85, NUP88, NUP93, PABPN1, POLDIP3, RANBP2, RBM39, RCC2, RNPS1, RPAIN, RRS1…
GO:0051169	nuclear transport	Group40	Cellular process	1.45517e-13	1.30177e-11	89	6	83	0	-8.16198	[ABCE1, AGFG1, ALKBH5, ALYREF, CALR, CDC40, CDK5, CDKN1A, CHTOP, CSE1L, CTNND1, DCAF1, DDX19A, DOCK3, EIF3A, EIF4A3, EIF4E, EIF4G1, EIF5A, EPB41L4B, FLNB, GEMIN2, GEMIN4, GEMIN5, HARS1, HEATR3, HHEX, HPSE, HSPA9, ING1, IPO4, IPO5, IPO9, KTN1, LMNA, MCM3AP, NCBP2, NEMF, NMD3, NOL6, NPM1, NUP107, NUP35, NUP58, NUP85, NUP88, NUP93, NXT2, PABPN1, PHAX, PIK3R1, POLDIP3, PPP1R10, RANBP2, RANBP3, RANBP9…
GO:0015931	nucleobase-containing compound transport	Group40	Cellular process	2.55957e-15	3.053e-13	85	5	79	1	-8.02643	[ABCE1, AGFG1, AHCTF1, ALKBH5, ALYREF, ANAPC1, ATM, CDC27, CDC40, CETN2, CHTOP, CYLD, DCAF1, DDX19A, EIF3A, EIF4A3, EIF4E, EIF4G1, EIF5A, EPB41L4B, ETF1, FLNB, FMR1, GJA1, HARS1, HHEX, HNRNPU, HPSE, IGF2BP1, IWS1, KHSRP, KTN1, MCM3AP, MX2, NCBP2, NCBP3, NMD3, NOL6, NPM1, NUP107, NUP35, NUP58, NUP85, NUP88, NUP93, NXT2, PABPN1, PARP11, PHAX, POLDIP3, RANBP2, RBM39, RNPS1, RPAIN, RPSA, RRS1, RTRAF,…
GO:0050658	RNA transport	Group40	Cellular process	1.24151e-17	1.77701e-15	79	5	74	0	-7.76311	[ABCE1, AGFG1, AHCTF1, ALKBH5, ALYREF, CDC40, CETN2, CHTOP, DCAF1, DDX19A, EIF3A, EIF4A3, EIF4E, EIF4G1, EIF5A, EPB41L4B, ETF1, FLNB, FMR1, HARS1, HHEX, HNRNPU, HPSE, IGF2BP1, IWS1, KHSRP, KTN1, MCM3AP, MX2, NCBP2, NCBP3, NMD3, NOL6, NPM1, NUP107, NUP35, NUP58, NUP85, NUP88, NUP93, NXT2, PABPN1, PARP11, PHAX, POLDIP3, RANBP2, RBM39, RNPS1, RPAIN, RPSA, RRS1, RTRAF, SEC13, SEH1L, SENP2, SFPQ, SH3B…
GO:0006913	nucleocytoplasmic transport	Group40	Cellular process	7.41056e-14	7.23203e-12	89	6	83	0	-8.16198	[ABCE1, AGFG1, ALKBH5, ALYREF, CALR, CDC40, CDK5, CDKN1A, CHTOP, CSE1L, CTNND1, DCAF1, DDX19A, DOCK3, EIF3A, EIF4A3, EIF4E, EIF4G1, EIF5A, EPB41L4B, FLNB, GEMIN2, GEMIN4, GEMIN5, HARS1, HEATR3, HHEX, HPSE, HSPA9, ING1, IPO4, IPO5, IPO9, KTN1, LMNA, MCM3AP, NCBP2, NEMF, NMD3, NOL6, NPM1, NUP107, NUP35, NUP58, NUP85, NUP88, NUP93, NXT2, PABPN1, PHAX, PIK3R1, POLDIP3, PPP1R10, RANBP2, RANBP3, RANBP9…
GO:0006886	intracellular protein transport	Group40	Cellular process	2.38041e-14	2.55537e-12	223	20	203	0	-12.2546	[ABCE1, AGFG1, AKT2, ALKBH5, ALYREF, ANGPTL1, AP1B1, AP2M1, AP3D1, AP3S1, APPBP2, ARF1, ARF3, ARF4, ARF5, ARF6, ARL1, ATP1B1, AZIN1, BAAT, BAG3, CALR, CDC40, CDK5, CDKN1A, CHCHD4, CHD6, CHTOP, CLTA, COG3, COPA, COPB1, COPB2, COPG2, CSE1L, CTNND1, DCAF1, DDX19A, DDX27, DOCK3, ECD, EHD1, EIF2D, EIF3A, EIF4A3, EIF4E, EIF4G1, EIF5A, EPB41L4B, EPHX2, ERBIN, ERGIC3, F2RL2, FIS1, FLNB, GABARAP, GGA1, GG…
GO:0034504	protein localization to nucleus	Group40	Cellular process	1.59473e-06	4.07604e-05	49	4	45	0	-5.85714	[AGFG1, BANP, CALR, CDK5, CDKN1A, CNEP1R1, CSE1L, CTNND1, DCAF1, DOCK3, HEATR3, HHEX, HNRNPU, ING1, IPO4, IPO5, IPO9, LMNA, MSX1, NOL8, NOP53, NUP107, NUP35, NUP85, NUP88, NUP93, NXT2, PIK3R1, PINX1, PLRG1, PPP1R10, RANBP2, RANBP9, RGP1, RPAIN, RPF2, RRS1, SBNO1, SUMO1, SUPT7L, SYNE1, TNPO1, TNPO2, TNPO3, TXNIP, XPA, XPO1, YWHAE, ZBTB7A]
GO:0050657	nucleic acid transport	Group40	Cellular process	1.24151e-17	1.77701e-15	79	5	74	0	-7.76311	[ABCE1, AGFG1, AHCTF1, ALKBH5, ALYREF, CDC40, CETN2, CHTOP, DCAF1, DDX19A, EIF3A, EIF4A3, EIF4E, EIF4G1, EIF5A, EPB41L4B, ETF1, FLNB, FMR1, HARS1, HHEX, HNRNPU, HPSE, IGF2BP1, IWS1, KHSRP, KTN1, MCM3AP, MX2, NCBP2, NCBP3, NMD3, NOL6, NPM1, NUP107, NUP35, NUP58, NUP85, NUP88, NUP93, NXT2, PABPN1, PARP11, PHAX, POLDIP3, RANBP2, RBM39, RNPS1, RPAIN, RPSA, RRS1, RTRAF, SEC13, SEH1L, SENP2, SFPQ, SH3B…
GO:0051028	mRNA transport	Group40	Cellular process	1.18186e-16	1.58591e-14	67	5	62	0	-6.96366	[AGFG1, AHCTF1, ALKBH5, ALYREF, CDC40, CETN2, CHTOP, DCAF1, DDX19A, EIF4A3, EIF4E, EIF4G1, EIF5A, EPB41L4B, ETF1, FLNB, FMR1, HARS1, HHEX, HPSE, IGF2BP1, IWS1, KHSRP, KTN1, MCM3AP, MX2, NCBP2, NCBP3, NUP107, NUP35, NUP58, NUP85, NUP88, NUP93, NXT2, PABPN1, PARP11, POLDIP3, RANBP2, RBM39, RNPS1, RPAIN, RPSA, SEC13, SEH1L, SENP2, SH3BP4, SLU7, SMG5, SMG7, SPPL3, SRRM1, SRSF1, SRSF3, SRSF5, SRSF6, S…
GO:0006405	RNA export from nucleus	Group40	Cellular process	1.93567e-13	1.66235e-11	56	4	52	0	-6.41427	[ABCE1, AGFG1, ALKBH5, ALYREF, CDC40, CHTOP, DCAF1, DDX19A, EIF3A, EIF4A3, EIF4E, EIF4G1, EIF5A, EPB41L4B, FLNB, HARS1, HHEX, HPSE, KTN1, MCM3AP, NCBP2, NMD3, NOL6, NPM1, NUP107, NUP35, NUP58, NUP85, NUP88, NUP93, PABPN1, PHAX, POLDIP3, RANBP2, RBM39, RNPS1, RPAIN, RRS1, SEC13, SEH1L, SLU7, SMG5, SMG7, SRRM1, SRSF1, SRSF3, SRSF5, SRSF6, SRSF9, SYMPK, THOC2, U2AF1, UPF2, USO1, XPO1, YTHDC1]
GO:0017038	protein import	Group40	Cellular process	1.83826e-05	0.000362086	41	3	38	0	-5.46608	[AGFG1, APOE, CDKN1A, CHCHD4, CSE1L, CTNND1, DCAF1, DOCK3, GRPEL1, HEATR3, HSPA4, HSPD1, ING1, IPO4, IPO5, IPO9, LMNA, NUP107, NUP35, NUP85, NUP88, NUP93, NXT2, PIK3R1, PPP1R10, RANBP2, RANBP9, RGP1, RPAIN, SBNO1, SUMO1, TIMM23, TIMM44, TIMM50, TNPO1, TNPO2, TNPO3, TOMM20, TOMM22, TOMM40, TXNIP]
GO:0051168	nuclear export	Group40	Cellular process	2.65525e-13	2.19262e-11	63	4	59	0	-6.92935	[ABCE1, AGFG1, ALKBH5, ALYREF, CALR, CDC40, CHTOP, CSE1L, CTNND1, DCAF1, DDX19A, EIF3A, EIF4A3, EIF4E, EIF4G1, EIF5A, EPB41L4B, FLNB, HARS1, HHEX, HPSE, HSPA9, KTN1, MCM3AP, NCBP2, NEMF, NMD3, NOL6, NPM1, NUP107, NUP35, NUP58, NUP85, NUP88, NUP93, PABPN1, PHAX, POLDIP3, RANBP2, RANBP3, RBM39, RNPS1, RPAIN, RRS1, SEC13, SEH1L, SLU7, SMG5, SMG7, SRRM1, SRSF1, SRSF3, SRSF5, SRSF6, SRSF9, STYX, SYMPK…
GO:0051170	import into nucleus	Group40	Cellular process	3.0847e-05	0.000566056	36	3	33	0	-5	[AGFG1, CDKN1A, CSE1L, CTNND1, DCAF1, DOCK3, GEMIN2, GEMIN4, GEMIN5, HEATR3, ING1, IPO4, IPO5, IPO9, LMNA, NUP107, NUP35, NUP85, NUP88, NUP93, NXT2, PIK3R1, PPP1R10, RANBP2, RANBP9, RGP1, RPAIN, SBNO1, SMN1, SNRPD2, SNRPD3, SUMO1, TNPO1, TNPO2, TNPO3, TXNIP]
GO:0006606	protein import into nucleus	Group40	Cellular process	8.58996e-05	0.00134618	30	3	27	0	-4.38178	[AGFG1, CDKN1A, CSE1L, CTNND1, DCAF1, DOCK3, HEATR3, ING1, IPO4, IPO5, IPO9, LMNA, NUP107, NUP35, NUP85, NUP88, NUP93, NXT2, PIK3R1, PPP1R10, RANBP2, RANBP9, RGP1, RPAIN, SBNO1, SUMO1, TNPO1, TNPO2, TNPO3, TXNIP]
GO:0006611	protein export from nucleus	Group40	Cellular process	1.18451e-13	1.10571e-11	61	4	57	0	-6.78595	[ABCE1, AGFG1, ALKBH5, ALYREF, CALR, CDC40, CHTOP, CSE1L, CTNND1, DCAF1, DDX19A, EIF3A, EIF4A3, EIF4E, EIF4G1, EIF5A, EPB41L4B, FLNB, HARS1, HHEX, HPSE, HSPA9, KTN1, MCM3AP, NCBP2, NMD3, NOL6, NPM1, NUP107, NUP35, NUP58, NUP85, NUP88, NUP93, PABPN1, POLDIP3, RANBP2, RANBP3, RBM39, RNPS1, RPAIN, RRS1, SEC13, SEH1L, SLU7, SMG5, SMG7, SRRM1, SRSF1, SRSF3, SRSF5, SRSF6, SRSF9, STYX, SYMPK, THOC2, U2A…
GO:0031123	RNA 3'-end processing	Group40	Metabolic process	7.20302e-05	0.00118961	38	2	36	0	-5.51553	[ALYREF, CDC40, CHTOP, CPSF7, DKC1, EIF4A3, EXOSC10, EXOSC6, EXOSC9, HARS1, HPSE, LEO1, MYBBP1A, NCBP2, PABPC1, PABPN1, PCF11, PLPP1, POLDIP3, RBM39, RNPS1, RPS21, SLU7, SRM, SRRM1, SRSF1, SRSF3, SRSF5, SRSF6, SRSF9, SYMPK, TENT4A, TENT4B, THOC2, TOE1, TUT1, TUT7, U2AF1]
GO:0071426	ribonucleoprotein complex export from nucleus	Group40	Cellular process	2.76433e-13	2.19816e-11	55	4	51	0	-6.33748	[ABCE1, AGFG1, ALKBH5, ALYREF, CDC40, CHTOP, DCAF1, DDX19A, EIF3A, EIF4A3, EIF4E, EIF4G1, EIF5A, EPB41L4B, FLNB, HARS1, HHEX, HPSE, KTN1, MCM3AP, NCBP2, NMD3, NOL6, NPM1, NUP107, NUP35, NUP58, NUP85, NUP88, NUP93, PABPN1, POLDIP3, RANBP2, RBM39, RNPS1, RPAIN, RRS1, SEC13, SEH1L, SLU7, SMG5, SMG7, SRRM1, SRSF1, SRSF3, SRSF5, SRSF6, SRSF9, SYMPK, THOC2, U2AF1, UPF2, USO1, XPO1, YTHDC1]
GO:0097064	ncRNA export from nucleus	Group40	Cellular process	0.000382498	0.00461361	15	1	14	0	-3.35659	[EPB41L4B, KTN1, NCBP2, NOL6, NPM1, NUP107, NUP35, NUP58, NUP85, NUP88, NUP93, PHAX, RANBP2, SEC13, SEH1L]
GO:0031124	mRNA 3'-end processing	Group40	Metabolic process	5.80806e-05	0.000981882	30	2	28	0	-4.74693	[ALYREF, CDC40, CHTOP, CPSF7, EIF4A3, HARS1, HPSE, LEO1, MYBBP1A, NCBP2, PABPC1, PABPN1, PCF11, PLPP1, POLDIP3, RBM39, RNPS1, SLU7, SRM, SRRM1, SRSF1, SRSF3, SRSF5, SRSF6, SRSF9, SYMPK, TENT4B, THOC2, TUT1, U2AF1]
GO:0071427	mRNA-containing ribonucleoprotein complex export from nucleus	Group40	Cellular process	6.59284e-12	4.04424e-10	48	4	44	0	-5.7735	[AGFG1, ALKBH5, ALYREF, CDC40, CHTOP, DCAF1, DDX19A, EIF4A3, EIF4E, EIF4G1, EIF5A, EPB41L4B, FLNB, HARS1, HHEX, HPSE, KTN1, MCM3AP, NCBP2, NUP107, NUP35, NUP58, NUP85, NUP88, NUP93, PABPN1, POLDIP3, RANBP2, RBM39, RNPS1, RPAIN, SEC13, SEH1L, SLU7, SMG5, SMG7, SRRM1, SRSF1, SRSF3, SRSF5, SRSF6, SRSF9, SYMPK, THOC2, U2AF1, UPF2, USO1, YTHDC1]
GO:0006406	mRNA export from nucleus	Group40	Cellular process	6.59284e-12	4.04424e-10	48	4	44	0	-5.7735	[AGFG1, ALKBH5, ALYREF, CDC40, CHTOP, DCAF1, DDX19A, EIF4A3, EIF4E, EIF4G1, EIF5A, EPB41L4B, FLNB, HARS1, HHEX, HPSE, KTN1, MCM3AP, NCBP2, NUP107, NUP35, NUP58, NUP85, NUP88, NUP93, PABPN1, POLDIP3, RANBP2, RBM39, RNPS1, RPAIN, SEC13, SEH1L, SLU7, SMG5, SMG7, SRRM1, SRSF1, SRSF3, SRSF5, SRSF6, SRSF9, SYMPK, THOC2, U2AF1, UPF2, USO1, YTHDC1]
GO:0006139	nucleobase-containing compound metabolic process	Group41	Metabolic process	2.12461e-25	7.60255e-23	545	32	510	3	-20.4753	[AARS1, ACTL6A, ADPGK, ADSS2, AGFG1, AGO1, AGO4, ALKBH1, ALKBH5, ALYREF, AMD1, AMDHD2, AP5Z1, APEX2, AQR, ARHGEF5, ASCC1, ASCC3, ASH2L, ASRGL1, ASTE1, ATF4, ATM, ATP5PF, ATRX, AXIN2, BAAT, BABAM1, BAZ2A, BLMH, BMS1, BOP1, BRIP1, BYSL, C1D, C1QBP, CACTIN, CARS1, CARS2, CCNC, CCNI, CCNT2, CDC40, CDC5L, CDH1, CDK7, CDK8, CDK9, CDKN1A, CEBPZ, CEL, CELF1, CELF2, CETN2, CHTOP, CLASRP, CLNS1A, CMPK2, CN…
GO:0010467	gene expression	Group41	Metabolic process	1.56184e-39	3.35328e-36	478	21	457	0	-19.9422	[AARS1, ABCE1, ABCF1, ADAM10, AGFG1, AGO1, AGO4, ALKBH1, ALKBH5, ALYREF, APH1B, APOE, AQR, ASH2L, ASPH, ASRGL1, ATF4, ATM, BAZ2A, BMS1, BOP1, BRIP1, BYSL, C1D, C1QBP, CACTIN, CALR, CARS1, CARS2, CASP7, CASP8, CCNC, CCNT2, CDC40, CDC5L, CDK7, CDK8, CDK9, CDKN1A, CEBPZ, CELF1, CELF2, CHCHD4, CHTOP, CLASRP, CLNS1A, COIL, CPN1, CPSF7, CREBZF, CSRP3, CTU1, CWC15, CWC22, CWF19L2, DARS2, DBI, DBR1, DCAF…
GO:0042254	ribosome biogenesis	Group41	Cellular process	6.26646e-29	2.69082e-26	120	1	119	0	-10.7719	[ABCE1, ASRGL1, BMS1, BOP1, BRIP1, BYSL, C1D, C1QBP, CEBPZ, DDX10, DDX17, DDX18, DDX27, DDX31, DDX3X, DDX51, DDX52, DHX29, DHX37, DIS3, DKC1, EBNA1BP2, EFL1, EIF2S1, EIF3A, EIF4A3, ESF1, EXOSC10, EXOSC6, EXOSC9, FTSJ3, GAR1, GEMIN4, HEATR1, HEATR3, KLF6, KRR1, LAS1L, MDN1, METTL16, MIEF1, MPHOSPH10, MRM3, MRPL11, MRTO4, MYBBP1A, NAT10, NHP2, NLE1, NMD3, NOC2L, NOC4L, NOL11, NOL6, NOL8, NOL9, NOM1…
GO:0065003	protein-containing complex assembly	Group41	Cellular process	0.000224433	0.00290275	223	24	199	0	-11.7189	[ADAM10, AGFG1, AGO1, AGO4, AHCTF1, ALDH4A1, ANGPTL1, AP2M1, APOE, ARF1, ASF1B, ASH2L, ATRX, AXIN2, B2M, BAZ2A, BCS1L, BMP1, BOP1, CALR, CAND1, CAPZA2, CASP8, CCT3, CCT8, CD40, CDK7, CDKN1A, CELF1, CELF2, CETN2, CHCHD4, CHMP3, CLNS1A, CLTA, COG4, COIL, CPSF7, CRTC2, CSNK1A1, CSNK2B, CST7, CTDSP1, CTNNB1, CYLD, DAB2IP, DCAF1, DDB1, DET1, DHX29, DNAI1, EHD1, EIF2B1, EIF2B4, EIF2D, EIF2S3, EIF3A, EI…
GO:0071826	ribonucleoprotein complex subunit organization	Group41	Cellular process	8.52066e-13	5.90124e-11	73	1	72	0	-8.30992	[AGO1, AGO4, BOP1, CELF1, CELF2, CLNS1A, COIL, CPSF7, DHX29, DHX8, EIF2B1, EIF2B4, EIF2D, EIF2S3, EIF3A, EIF3B, EIF3J, EIF5, GCFC2, GEMIN2, GEMIN4, GEMIN5, HARS1, ISY1, KIF5B, KLC1, KLF6, LUC7L, MDN1, MRPL11, MRTO4, NLE1, NOP2, NOP53, PRMT5, PRMT7, PRPF19, PRPF3, PRPF39, PTBP1, PTBP2, PTGES3, RBM5, RBMX, RPF2, RPL10, RPL3, RPL38, RPL5, RPS14, RPSA, RRS1, SART3, SF3A2, SF3A3, SLU7, SMN1, SNRPD2, S…
GO:0034655	nucleobase-containing compound catabolic process	Group41	Metabolic process	0.0001195	0.00179417	80	4	76	0	-8.04984	[AGO1, AGO4, ATM, CNOT11, CNOT3, DCPS, DDX5, DDX6, DFFA, DIS3, DNASE1L3, EDC4, EIF4A3, EIF4E, EIF4G1, ENDOG, ENTPD4, ERN1, ERN2, ETF1, EXOG, EXOSC10, EXOSC6, EXOSC9, FOXL2, GSPT1, GSPT2, H1-0, HELZ2, HM13, HNRNPD, KHSRP, METTL16, MGAT1, MRTO4, NCBP2, NOS2, NT5C3A, NUDT5, PABPC1, PAN2, PAN3, PATL1, PDE4B, PPP2CA, PPP2R2A, RNPS1, RPL10, RPL3, RPL37, RPL38, RPL39, RPL5, RPL7, RPL9, RPLP2, RPS13, RPS…
GO:0090304	nucleic acid metabolic process	Group41	Metabolic process	5.98164e-32	3.21065e-29	490	24	465	1	-19.9223	[AARS1, ACTL6A, AGFG1, AGO1, AGO4, ALKBH1, ALKBH5, ALYREF, AP5Z1, APEX2, AQR, ARHGEF5, ASCC1, ASCC3, ASH2L, ASRGL1, ASTE1, ATF4, ATM, ATRX, AXIN2, BABAM1, BAZ2A, BLMH, BMS1, BOP1, BRIP1, BYSL, C1D, C1QBP, CACTIN, CARS1, CARS2, CCNC, CCNT2, CDC40, CDC5L, CDH1, CDK7, CDK8, CDK9, CDKN1A, CEBPZ, CEL, CELF1, CELF2, CETN2, CHTOP, CLASRP, CLNS1A, CNOT11, CNOT3, COIL, COPS6, CPSF7, CREBZF, CSRP3, CTCF, C…
GO:0022618	ribonucleoprotein complex assembly	Group41	Cellular process	1.64628e-11	8.62089e-10	69	1	68	0	-8.06585	[AGO1, AGO4, BOP1, CELF1, CELF2, CLNS1A, COIL, CPSF7, DHX29, EIF2B1, EIF2B4, EIF2D, EIF2S3, EIF3A, EIF3B, EIF3J, EIF5, GCFC2, GEMIN2, GEMIN4, GEMIN5, HARS1, ISY1, KLF6, LUC7L, MDN1, MRPL11, MRTO4, NLE1, NOP2, NOP53, PRMT5, PRMT7, PRPF19, PRPF3, PRPF39, PTBP1, PTBP2, PTGES3, RBM5, RBMX, RPF2, RPL10, RPL3, RPL38, RPL5, RPS14, RPSA, RRS1, SART3, SF3A2, SF3A3, SLU7, SMN1, SNRPD2, SNRPD3, SRPK1, SRPK3…
GO:0016070	RNA metabolic process	Group41	Metabolic process	7.689e-35	5.50276e-32	403	15	387	1	-18.5306	[AARS1, AGO1, AGO4, ALKBH1, ALKBH5, ALYREF, AQR, ASH2L, ASRGL1, ATF4, ATM, BAZ2A, BMS1, BOP1, BYSL, C1D, C1QBP, CACTIN, CARS1, CARS2, CCNC, CCNT2, CDC40, CDC5L, CDK7, CDK8, CDK9, CDKN1A, CEBPZ, CELF1, CELF2, CHTOP, CLASRP, CLNS1A, CNOT11, CNOT3, COIL, CPSF7, CREBZF, CSRP3, CTU1, CWC15, CWC22, CWF19L2, DARS2, DBR1, DCPS, DDX10, DDX17, DDX18, DDX24, DDX27, DDX3X, DDX4, DDX46, DDX5, DDX51, DDX52, DD…
GO:0006396	RNA processing	Group41	Metabolic process	7.63078e-38	8.19165e-35	264	5	259	0	-15.6326	[AARS1, AGO1, AGO4, ALKBH1, ALKBH5, ALYREF, AQR, ASRGL1, BMS1, BOP1, BYSL, C1D, C1QBP, CACTIN, CDC40, CDC5L, CDK7, CELF1, CELF2, CHTOP, CLASRP, CLNS1A, COIL, CPSF7, CTU1, CWC15, CWC22, CWF19L2, DBR1, DCPS, DDX10, DDX17, DDX18, DDX27, DDX46, DDX5, DDX51, DDX52, DHX15, DHX35, DHX37, DHX8, DIS3, DKC1, DUS4L, EBNA1BP2, ECD, EIF3A, EIF4A3, ELP1, ELP2, ERCC3, ERN1, ERN2, ESF1, ETF1, EXOSC10, EXOSC6, EX…
GO:0006401	RNA catabolic process	Group41	Metabolic process	1.53649e-06	4.02299e-05	66	1	65	0	-7.87786	[AGO1, AGO4, ATM, CNOT11, CNOT3, DCPS, DDX5, DDX6, DIS3, EDC4, EIF4A3, EIF4E, EIF4G1, ERN1, ERN2, ETF1, EXOSC10, EXOSC6, EXOSC9, GSPT1, GSPT2, HELZ2, HNRNPD, KHSRP, METTL16, MRTO4, NCBP2, NOS2, PABPC1, PAN2, PAN3, PATL1, PPP2CA, PPP2R2A, RNPS1, RPL10, RPL3, RPL37, RPL38, RPL39, RPL5, RPL7, RPL9, RPLP2, RPS13, RPS14, RPS17, RPS2, RPS21, RPS24, RPS29, RPS6, RPS7, RPSA, RRP1B, SH3BP4, SMG5, SMG7, SN…
GO:0016071	mRNA metabolic process	Group41	Metabolic process	2.52802e-24	7.75378e-22	205	6	199	0	-13.4797	[AGO1, AGO4, ALKBH5, ALYREF, AQR, ATF4, ATM, C1QBP, CACTIN, CDC40, CDC5L, CDK7, CELF1, CELF2, CHTOP, CLASRP, CLNS1A, CNOT11, CNOT3, COIL, CPSF7, CWC15, CWC22, CWF19L2, DBR1, DCPS, DDX17, DDX46, DDX5, DDX6, DHX15, DHX35, DHX8, DIS3, DKC1, DOCK3, ECD, EDC4, EIF4A3, EIF4E, EIF4G1, ERCC3, ERN1, ERN2, ETF1, EXOSC10, EXOSC6, EXOSC9, FASTKD5, FLNA, FLT3, FMR1, GCFC2, GEMIN2, GEMIN4, GEMIN5, GSPT1, GSPT2…
GO:0034660	ncRNA metabolic process	Group41	Metabolic process	5.8502e-23	1.25604e-20	142	1	141	0	-11.7485	[AARS1, AGO1, AGO4, ALKBH1, ASRGL1, BMS1, BOP1, BYSL, C1D, CARS1, CARS2, CTU1, DARS2, DDX10, DDX17, DDX18, DDX27, DDX4, DDX51, DDX52, DHX37, DIS3, DKC1, DUS4L, EBNA1BP2, EIF3A, EIF4A3, ELP1, ELP2, ERN2, ESF1, EXOSC10, EXOSC6, EXOSC9, FARSA, FTSJ1, FTSJ3, GAR1, GART, GEMIN4, HARS1, HEATR1, IARS2, INTS10, INTS3, INTS4, KHSRP, KLF6, KRR1, LARS1, LAS1L, MARS1, MDN1, METTL1, METTL16, MPHOSPH10, MRM3, …
GO:0043484	regulation of RNA splicing	Group41	Metabolic process	3.95025e-13	2.92455e-11	52	3	49	0	-6.37905	[C1QBP, CELF1, CELF2, CIRBP, CLK2, CWC22, DAZAP1, DDX17, DDX5, DNAJC5, ERN1, FMR1, HARS1, HNRNPH1, HNRNPK, HNRNPU, KHDRBS1, METTL16, NCL, PIK3R1, POLR2A, PRDX6, PRPF19, PTBP1, PTBP2, RBM19, RBM25, RBM4, RBM4B, RBM5, RBMX, RNPS1, RPS13, RRP1B, SAP18, SART3, SF3B4, SMU1, SON, SRPK1, SRSF1, SRSF12, SRSF3, SRSF5, SRSF6, SRSF9, TELO2, TIA1, YTHDC1, ZBTB7A, ZNF326, ZPR1]
GO:0006397	mRNA processing	Group41	Metabolic process	1.29039e-19	2.30872e-17	147	5	142	0	-11.2996	[ALKBH5, ALYREF, AQR, C1QBP, CACTIN, CDC40, CDC5L, CDK7, CELF1, CELF2, CHTOP, CLASRP, CLNS1A, COIL, CPSF7, CWC15, CWC22, CWF19L2, DBR1, DCPS, DDX17, DDX46, DDX5, DHX15, DHX35, DHX8, ECD, EIF4A3, ERCC3, ERN1, ERN2, ETF1, FASTKD5, FLT3, FMR1, GCFC2, GEMIN2, GEMIN4, GEMIN5, GTF2H1, HARS1, HNRNPA0, HNRNPD, HNRNPH1, HNRNPK, HNRNPM, HNRNPU, HPSE, HSP90B1, ISY1, IWS1, KHDRBS1, KHSRP, KIN, LEO1, LUC7L, M…
GO:0006402	mRNA catabolic process	Group41	Metabolic process	7.29909e-07	2.14673e-05	61	1	60	0	-7.55418	[AGO1, AGO4, ATM, CNOT11, CNOT3, DCPS, DDX5, DDX6, DIS3, EDC4, EIF4A3, EIF4E, EIF4G1, ERN1, ETF1, EXOSC10, EXOSC6, EXOSC9, GSPT1, GSPT2, HELZ2, KHSRP, METTL16, MRTO4, NCBP2, NOS2, PABPC1, PAN2, PAN3, PATL1, PPP2CA, PPP2R2A, RNPS1, RPL10, RPL3, RPL37, RPL38, RPL39, RPL5, RPL7, RPL9, RPLP2, RPS13, RPS14, RPS17, RPS2, RPS21, RPS24, RPS29, RPS6, RPS7, RPSA, RRP1B, SH3BP4, SMG5, SMG7, TENT4A, TENT4B, …
GO:0008380	RNA splicing	Group41	Metabolic process	9.38524e-19	1.55001e-16	126	3	123	0	-10.6904	[ALYREF, AQR, C1QBP, CACTIN, CDC40, CDC5L, CELF1, CELF2, CLASRP, CLNS1A, COIL, CPSF7, CWC15, CWC22, CWF19L2, DBR1, DCPS, DDX17, DDX46, DDX5, DHX15, DHX35, DHX8, ECD, EIF4A3, ERN1, FMR1, GCFC2, GEMIN2, GEMIN4, GEMIN5, HARS1, HNRNPA0, HNRNPD, HNRNPH1, HNRNPK, HNRNPM, HNRNPU, HPSE, HSP90B1, ISY1, IVNS1ABP, IWS1, KHSRP, LUC7L, MPHOSPH10, NCBP2, NONO, PABPC1, PABPN1, PCBP2, PCF11, PLRG1, PNN, POLR2A, …
GO:0034470	ncRNA processing	Group41	Metabolic process	5.95396e-21	1.1621e-18	121	0	121	0	-11	[AARS1, AGO1, AGO4, ALKBH1, ASRGL1, BMS1, BOP1, BYSL, C1D, CTU1, DDX10, DDX17, DDX18, DDX27, DDX51, DDX52, DHX37, DIS3, DKC1, DUS4L, EBNA1BP2, EIF3A, EIF4A3, ELP1, ELP2, ESF1, EXOSC10, EXOSC6, EXOSC9, FTSJ1, FTSJ3, GAR1, GEMIN4, HEATR1, INTS10, INTS3, INTS4, KLF6, KRR1, LAS1L, MDN1, METTL1, METTL16, MPHOSPH10, MRM3, MRTO4, NAT10, NHP2, NOC4L, NOL11, NOL6, NOL8, NOL9, NOP14, NOP2, NOP53, NOP56, NO…
GO:0006364	rRNA processing	Group41	Metabolic process	3.37361e-23	9.05392e-21	90	0	90	0	-9.48683	[ASRGL1, BMS1, BOP1, BYSL, C1D, DDX10, DDX17, DDX18, DDX27, DDX51, DDX52, DHX37, DIS3, DKC1, EBNA1BP2, EIF3A, EIF4A3, ESF1, EXOSC10, EXOSC6, EXOSC9, FTSJ3, GAR1, GEMIN4, HEATR1, KLF6, KRR1, LAS1L, MDN1, METTL16, MPHOSPH10, MRM3, MRTO4, NAT10, NHP2, NOC4L, NOL11, NOL6, NOL8, NOL9, NOP14, NOP2, NOP53, NOP56, NOP58, NPM3, NSUN3, NVL, PDCD11, PES1, POLR3B, POP4, RCL1, RIOK1, RPF2, RPL5, RPL7, RPL7L1,…
GO:0016072	rRNA metabolic process	Group41	Metabolic process	5.28831e-23	1.26156e-20	92	0	92	0	-9.59166	[ASRGL1, BMS1, BOP1, BYSL, C1D, DDX10, DDX17, DDX18, DDX27, DDX51, DDX52, DHX37, DIS3, DKC1, EBNA1BP2, EIF3A, EIF4A3, ERN2, ESF1, EXOSC10, EXOSC6, EXOSC9, FTSJ3, GAR1, GEMIN4, HEATR1, KLF6, KRR1, LAS1L, MDN1, METTL16, MPHOSPH10, MRM3, MRTO4, NAT10, NHP2, NIFK, NOC4L, NOL11, NOL6, NOL8, NOL9, NOP14, NOP2, NOP53, NOP56, NOP58, NPM3, NSUN3, NVL, PDCD11, PES1, POLR3B, POP4, RCL1, RIOK1, RPF2, RPL5, R…
GO:0000375	RNA splicing, via transesterification reactions	Group41	Metabolic process	2.50953e-15	3.16939e-13	98	2	96	0	-9.49543	[ALYREF, AQR, CACTIN, CDC40, CDC5L, CELF1, CELF2, CLNS1A, COIL, CPSF7, CWC15, CWC22, CWF19L2, DBR1, DCPS, DDX17, DDX46, DDX5, DHX15, DHX35, DHX8, EIF4A3, GCFC2, GEMIN2, GEMIN4, GEMIN5, HARS1, HNRNPA0, HNRNPD, HNRNPH1, HNRNPK, HNRNPM, HNRNPU, HSP90B1, ISY1, KHSRP, LUC7L, MPHOSPH10, NCBP2, NONO, PABPC1, PABPN1, PCBP2, PCF11, PLRG1, PNN, POLR2A, PPIA, PRMT5, PRMT7, PRPF19, PRPF3, PRPF39, PTBP1, PTBP…
GO:0048024	regulation of mRNA splicing, via spliceosome	Group41	Metabolic process	2.45408e-11	1.2545e-09	41	2	39	0	-5.77843	[C1QBP, CELF1, CELF2, CIRBP, CWC22, DAZAP1, DDX17, DDX5, DNAJC5, FMR1, HARS1, HNRNPK, HNRNPU, KHDRBS1, METTL16, NCL, PRDX6, PRPF19, PTBP1, RBM19, RBM25, RBM4, RBM4B, RBM5, RBMX, RNPS1, SAP18, SART3, SF3B4, SMU1, SON, SRPK1, SRSF1, SRSF12, SRSF3, SRSF5, SRSF6, SRSF9, TIA1, YTHDC1, ZBTB7A]
GO:0000245	spliceosomal complex assembly	Group41	Metabolic process	9.8341e-07	2.77813e-05	26	0	26	0	-5.09902	[CELF1, CELF2, GCFC2, GEMIN2, HARS1, ISY1, LUC7L, PRPF19, PRPF39, PTBP1, PTBP2, RBM5, RBMX, SF3A2, SF3A3, SLU7, SMN1, SNRPD2, SRPK1, SRPK3, SRSF1, SRSF12, SRSF5, SRSF6, SRSF9, YTHDC1]
GO:0000387	spliceosomal snRNP assembly	Group41	Metabolic process	4.87802e-05	0.000837848	18	0	18	0	-4.24264	[CLNS1A, COIL, GEMIN2, GEMIN4, GEMIN5, PRMT5, PRMT7, PRPF19, PRPF3, SART3, SMN1, SNRPD2, SNRPD3, SRSF12, STRAP, TGS1, USP4, WDR77]
GO:0000377	RNA splicing, via transesterification reactions with bulged adenosine as nucleophile	Group41	Metabolic process	1.05567e-14	1.19291e-12	96	2	94	0	-9.38971	[ALYREF, AQR, CACTIN, CDC40, CDC5L, CELF1, CELF2, CLNS1A, COIL, CPSF7, CWC15, CWC22, CWF19L2, DBR1, DCPS, DDX17, DDX46, DDX5, DHX15, DHX35, DHX8, EIF4A3, GCFC2, GEMIN2, GEMIN4, GEMIN5, HARS1, HNRNPA0, HNRNPD, HNRNPH1, HNRNPK, HNRNPM, HNRNPU, HSP90B1, ISY1, LUC7L, NCBP2, NONO, PABPC1, PABPN1, PCBP2, PCF11, PLRG1, PNN, POLR2A, PPIA, PRMT5, PRMT7, PRPF19, PRPF3, PRPF39, PTBP1, PTBP2, RBM19, RBM4, RB…
GO:0000381	regulation of alternative mRNA splicing, via spliceosome	Group41	Metabolic process	1.2208e-07	4.29681e-06	27	0	27	0	-5.19615	[CELF1, CELF2, DDX17, DDX5, FMR1, HARS1, HNRNPU, KHDRBS1, PTBP1, RBM19, RBM25, RBM4, RBM4B, RBM5, RBMX, RNPS1, SAP18, SART3, SMU1, SRSF1, SRSF12, SRSF3, SRSF5, SRSF6, SRSF9, YTHDC1, ZBTB7A]
GO:0000398	mRNA splicing, via spliceosome	Group41	Metabolic process	1.05567e-14	1.19291e-12	96	2	94	0	-9.38971	[ALYREF, AQR, CACTIN, CDC40, CDC5L, CELF1, CELF2, CLNS1A, COIL, CPSF7, CWC15, CWC22, CWF19L2, DBR1, DCPS, DDX17, DDX46, DDX5, DHX15, DHX35, DHX8, EIF4A3, GCFC2, GEMIN2, GEMIN4, GEMIN5, HARS1, HNRNPA0, HNRNPD, HNRNPH1, HNRNPK, HNRNPM, HNRNPU, HSP90B1, ISY1, LUC7L, NCBP2, NONO, PABPC1, PABPN1, PCBP2, PCF11, PLRG1, PNN, POLR2A, PPIA, PRMT5, PRMT7, PRPF19, PRPF3, PRPF39, PTBP1, PTBP2, RBM19, RBM4, RB…
GO:0006376	mRNA splice site selection	Group41	Metabolic process	5.54201e-07	1.67587e-05	18	0	18	0	-4.24264	[CELF1, CELF2, HARS1, ISY1, LUC7L, PRPF39, PTBP1, PTBP2, RBMX, SF3A2, SF3A3, SLU7, SRSF1, SRSF12, SRSF5, SRSF6, SRSF9, YTHDC1]
GO:0006139	nucleobase-containing compound metabolic process	Group42	Metabolic process	2.12461e-25	7.60255e-23	545	32	510	3	-20.4753	[AARS1, ACTL6A, ADPGK, ADSS2, AGFG1, AGO1, AGO4, ALKBH1, ALKBH5, ALYREF, AMD1, AMDHD2, AP5Z1, APEX2, AQR, ARHGEF5, ASCC1, ASCC3, ASH2L, ASRGL1, ASTE1, ATF4, ATM, ATP5PF, ATRX, AXIN2, BAAT, BABAM1, BAZ2A, BLMH, BMS1, BOP1, BRIP1, BYSL, C1D, C1QBP, CACTIN, CARS1, CARS2, CCNC, CCNI, CCNT2, CDC40, CDC5L, CDH1, CDK7, CDK8, CDK9, CDKN1A, CEBPZ, CEL, CELF1, CELF2, CETN2, CHTOP, CLASRP, CLNS1A, CMPK2, CN…
GO:0009059	macromolecule biosynthetic process	Group42	Metabolic process	3.04132e-05	0.000567801	303	25	278	0	-14.5345	[AARS1, ABCC5, ABCE1, ABCF1, AGFG1, AKT2, ALG3, ALYREF, APOE, ARHGEF5, ASH2L, ATF4, ATM, ATP7A, ATRX, B4GALT3, B4GALT6, BAZ2A, BCL10, BRIP1, C1GALT1C1, CAPNS1, CARS1, CARS2, CCNC, CCNT2, CDK2AP1, CDK7, CDK8, CDK9, CDKN1A, CEBPZ, COG3, CPSF7, CREBZF, CSRP3, CTDSP1, CYTL1, DARS2, DCAF1, DCN, DDOST, DDX3X, DDX5, DEK, DHX29, DIDO1, DKC1, DNAJC2, DOCK3, DOLPP1, DRG1, EDEM3, EEF2, EFL1, EGFR, EIF2AK2, …
GO:0010467	gene expression	Group42	Metabolic process	1.56184e-39	3.35328e-36	478	21	457	0	-19.9422	[AARS1, ABCE1, ABCF1, ADAM10, AGFG1, AGO1, AGO4, ALKBH1, ALKBH5, ALYREF, APH1B, APOE, AQR, ASH2L, ASPH, ASRGL1, ATF4, ATM, BAZ2A, BMS1, BOP1, BRIP1, BYSL, C1D, C1QBP, CACTIN, CALR, CARS1, CARS2, CASP7, CASP8, CCNC, CCNT2, CDC40, CDC5L, CDK7, CDK8, CDK9, CDKN1A, CEBPZ, CELF1, CELF2, CHCHD4, CHTOP, CLASRP, CLNS1A, COIL, CPN1, CPSF7, CREBZF, CSRP3, CTU1, CWC15, CWC22, CWF19L2, DARS2, DBI, DBR1, DCAF…
GO:0044271	cellular nitrogen compound biosynthetic process	Group42	Metabolic process	8.31665e-05	0.00132265	287	21	266	0	-14.4619	[AARS1, ABCE1, ABCF1, ADSS2, ALDH4A1, AMD1, AMDHD2, ASH2L, ATF4, ATM, ATP5PF, AZIN1, B4GALT3, B4GALT6, BAZ2A, BRIP1, CARS1, CARS2, CCNC, CCNI, CCNT2, CDK7, CDK8, CDK9, CDKN1A, CEBPZ, CEL, CERS2, CMPK2, CPOX, CPSF7, CREBZF, CSRP3, CTDSP1, CTPS1, DARS2, DDX3X, DDX5, DEGS1, DEK, DHX29, DIDO1, DKC1, DLG1, DOCK3, DRG1, EEF2, EFL1, EGFR, EIF2AK2, EIF2B1, EIF2B3, EIF2B4, EIF2D, EIF2S1, EIF2S3, EIF3A, EI…
GO:0006518	peptide metabolic process	Group42	Metabolic process	6.10568e-06	0.000137988	113	5	107	1	-9.59535	[AARS1, ABCE1, ABCF1, ADAM10, BRIP1, CARS1, CARS2, CCN1, CPN1, DARS2, DBI, DDX3X, DHX29, DRG1, EEF2, EFL1, EGFR, EIF2AK2, EIF2B1, EIF2B3, EIF2B4, EIF2D, EIF2S1, EIF2S3, EIF3A, EIF3B, EIF3J, EIF4A1, EIF4E, EIF4EBP2, EIF4G1, EIF4G2, EIF4G3, EIF5, EIF5A, ELOB, ETF1, FARSA, FTSJ1, G6PD, GART, GCN1, GEMIN5, GFM1, GGCT, GSPT1, GSPT2, GSTT2B, HARS1, HM13, HSPA14, HSPD1, IARS2, IDH1, IFRD1, IGF2BP1, LARP…
GO:0034645	cellular macromolecule biosynthetic process	Group42	Metabolic process	2.13313e-05	0.000416348	296	23	273	0	-14.531	[AARS1, ABCE1, ABCF1, AGFG1, AKT2, ALG3, ALYREF, APOE, ARHGEF5, ASH2L, ATF4, ATM, ATP7A, ATRX, B4GALT3, B4GALT6, BAZ2A, BRIP1, C1GALT1C1, CAPNS1, CARS1, CARS2, CCNC, CCNT2, CDK2AP1, CDK7, CDK8, CDK9, CDKN1A, CEBPZ, COG3, CPSF7, CREBZF, CSRP3, CTDSP1, CYTL1, DARS2, DCAF1, DCN, DDOST, DDX3X, DDX5, DEK, DHX29, DIDO1, DKC1, DNAJC2, DOCK3, DOLPP1, DRG1, EDEM3, EEF2, EFL1, EGFR, EIF2AK2, EIF2B1, EIF2B3…
GO:0090304	nucleic acid metabolic process	Group42	Metabolic process	5.98164e-32	3.21065e-29	490	24	465	1	-19.9223	[AARS1, ACTL6A, AGFG1, AGO1, AGO4, ALKBH1, ALKBH5, ALYREF, AP5Z1, APEX2, AQR, ARHGEF5, ASCC1, ASCC3, ASH2L, ASRGL1, ASTE1, ATF4, ATM, ATRX, AXIN2, BABAM1, BAZ2A, BLMH, BMS1, BOP1, BRIP1, BYSL, C1D, C1QBP, CACTIN, CARS1, CARS2, CCNC, CCNT2, CDC40, CDC5L, CDH1, CDK7, CDK8, CDK9, CDKN1A, CEBPZ, CEL, CELF1, CELF2, CETN2, CHTOP, CLASRP, CLNS1A, CNOT11, CNOT3, COIL, COPS6, CPSF7, CREBZF, CSRP3, CTCF, C…
GO:0019080	viral gene expression	Group42	Immune/Stress	0.000182011	0.00260518	38	2	36	0	-5.51553	[CCNT2, EIF2AK4, EIF2D, EIF3A, EIF3B, EPB41L4B, KTN1, NUP107, NUP35, NUP58, NUP85, NUP88, NUP93, PCBP2, PTBP1, RANBP2, RPL10, RPL3, RPL37, RPL38, RPL39, RPL5, RPL7, RPL9, RPLP2, RPS13, RPS14, RPS17, RPS2, RPS21, RPS24, RPS29, RPS6, RPS7, RPSA, RRP1B, SEC13, SEH1L]
GO:0034248	regulation of cellular amide metabolic process	Group42	Metabolic process	7.44622e-12	4.20711e-10	124	9	114	1	-9.42928	[AARS1, ABCF1, AGO1, AGO4, AKT2, ALKBH1, APOE, ASRGL1, ATF4, C1QBP, CALR, CCL5, CCN1, CELF1, CIRBP, CNBP, CNOT11, CNOT3, DDX3X, DHX29, DNAJC1, DNAJC24, DNAJC5, DPH2, DPH5, EEF2, EFL1, EIF2AK2, EIF2AK4, EIF2B1, EIF2B3, EIF2B4, EIF2D, EIF2S1, EIF2S3, EIF3A, EIF3B, EIF3J, EIF4A1, EIF4A3, EIF4E, EIF4EBP2, EIF4G1, EIF4G2, EIF4G3, EIF5, EIF5A, ELOB, ETF1, FMR1, GCN1, GEMIN5, GFM1, GSPT1, GSPT2, HNRNPD,…
GO:0043604	amide biosynthetic process	Group42	Metabolic process	0.000601605	0.00655658	104	6	98	0	-9.02134	[AARS1, ABCE1, ABCF1, B4GALT3, B4GALT6, BRIP1, CARS1, CARS2, CERS2, DARS2, DDX3X, DEGS1, DHX29, DRG1, EEF2, EFL1, EGFR, EIF2AK2, EIF2B1, EIF2B3, EIF2B4, EIF2D, EIF2S1, EIF2S3, EIF3A, EIF3B, EIF3J, EIF4A1, EIF4E, EIF4EBP2, EIF4G1, EIF4G2, EIF4G3, EIF5, EIF5A, ELOB, ELOVL4, ETF1, FARSA, FTSJ1, GART, GCN1, GEMIN5, GFM1, GGCT, GSPT1, GSPT2, HACD1, HARS1, HSPA14, HSPD1, IARS2, LARP1, LARP4, LARS1, MAR…
GO:0016070	RNA metabolic process	Group42	Metabolic process	7.689e-35	5.50276e-32	403	15	387	1	-18.5306	[AARS1, AGO1, AGO4, ALKBH1, ALKBH5, ALYREF, AQR, ASH2L, ASRGL1, ATF4, ATM, BAZ2A, BMS1, BOP1, BYSL, C1D, C1QBP, CACTIN, CARS1, CARS2, CCNC, CCNT2, CDC40, CDC5L, CDK7, CDK8, CDK9, CDKN1A, CEBPZ, CELF1, CELF2, CHTOP, CLASRP, CLNS1A, CNOT11, CNOT3, COIL, CPSF7, CREBZF, CSRP3, CTU1, CWC15, CWC22, CWF19L2, DARS2, DBR1, DCPS, DDX10, DDX17, DDX18, DDX24, DDX27, DDX3X, DDX4, DDX46, DDX5, DDX51, DDX52, DD…
GO:0019083	viral transcription	Group42	Immune/Stress	0.000727176	0.00772895	32	2	30	0	-4.94975	[CCNT2, EPB41L4B, KTN1, NUP107, NUP35, NUP58, NUP85, NUP88, NUP93, RANBP2, RPL10, RPL3, RPL37, RPL38, RPL39, RPL5, RPL7, RPL9, RPLP2, RPS13, RPS14, RPS17, RPS2, RPS21, RPS24, RPS29, RPS6, RPS7, RPSA, RRP1B, SEC13, SEH1L]
GO:0043043	peptide biosynthetic process	Group42	Metabolic process	1.55103e-06	4.01213e-05	93	3	90	0	-9.02148	[AARS1, ABCE1, ABCF1, BRIP1, CARS1, CARS2, DARS2, DDX3X, DHX29, DRG1, EEF2, EFL1, EGFR, EIF2AK2, EIF2B1, EIF2B3, EIF2B4, EIF2D, EIF2S1, EIF2S3, EIF3A, EIF3B, EIF3J, EIF4A1, EIF4E, EIF4EBP2, EIF4G1, EIF4G2, EIF4G3, EIF5, EIF5A, ELOB, ETF1, FARSA, FTSJ1, GART, GCN1, GEMIN5, GFM1, GGCT, GSPT1, GSPT2, HARS1, HSPA14, HSPD1, IARS2, LARP1, LARP4, LARS1, MARS1, MRPL11, MRPL16, MRPL17, MRPL57, MRPS16, NAC…
GO:0006396	RNA processing	Group42	Metabolic process	7.63078e-38	8.19165e-35	264	5	259	0	-15.6326	[AARS1, AGO1, AGO4, ALKBH1, ALKBH5, ALYREF, AQR, ASRGL1, BMS1, BOP1, BYSL, C1D, C1QBP, CACTIN, CDC40, CDC5L, CDK7, CELF1, CELF2, CHTOP, CLASRP, CLNS1A, COIL, CPSF7, CTU1, CWC15, CWC22, CWF19L2, DBR1, DCPS, DDX10, DDX17, DDX18, DDX27, DDX46, DDX5, DDX51, DDX52, DHX15, DHX35, DHX37, DHX8, DIS3, DKC1, DUS4L, EBNA1BP2, ECD, EIF3A, EIF4A3, ELP1, ELP2, ERCC3, ERN1, ERN2, ESF1, ETF1, EXOSC10, EXOSC6, EX…
GO:0006401	RNA catabolic process	Group42	Metabolic process	1.53649e-06	4.02299e-05	66	1	65	0	-7.87786	[AGO1, AGO4, ATM, CNOT11, CNOT3, DCPS, DDX5, DDX6, DIS3, EDC4, EIF4A3, EIF4E, EIF4G1, ERN1, ERN2, ETF1, EXOSC10, EXOSC6, EXOSC9, GSPT1, GSPT2, HELZ2, HNRNPD, KHSRP, METTL16, MRTO4, NCBP2, NOS2, PABPC1, PAN2, PAN3, PATL1, PPP2CA, PPP2R2A, RNPS1, RPL10, RPL3, RPL37, RPL38, RPL39, RPL5, RPL7, RPL9, RPLP2, RPS13, RPS14, RPS17, RPS2, RPS21, RPS24, RPS29, RPS6, RPS7, RPSA, RRP1B, SH3BP4, SMG5, SMG7, SN…
GO:0006412	translation	Group42	Metabolic process	3.23188e-07	1.00563e-05	92	3	89	0	-8.96612	[AARS1, ABCE1, ABCF1, BRIP1, CARS1, CARS2, DARS2, DDX3X, DHX29, DRG1, EEF2, EFL1, EGFR, EIF2AK2, EIF2B1, EIF2B3, EIF2B4, EIF2D, EIF2S1, EIF2S3, EIF3A, EIF3B, EIF3J, EIF4A1, EIF4E, EIF4EBP2, EIF4G1, EIF4G2, EIF4G3, EIF5, EIF5A, ELOB, ETF1, FARSA, FTSJ1, GART, GCN1, GEMIN5, GFM1, GSPT1, GSPT2, HARS1, HSPA14, HSPD1, IARS2, LARP1, LARP4, LARS1, MARS1, MRPL11, MRPL16, MRPL17, MRPL57, MRPS16, NACA, NDU…
GO:0006413	translational initiation	Group42	Metabolic process	2.15943e-05	0.000417684	42	1	41	0	-6.17213	[ABCE1, DDX3X, DHX29, EIF2B1, EIF2B3, EIF2B4, EIF2D, EIF2S1, EIF2S3, EIF3A, EIF3B, EIF3J, EIF4A1, EIF4E, EIF4G1, EIF4G2, EIF4G3, EIF5, LARP1, PABPC1, PAIP1, RBM4, RPL10, RPL3, RPL37, RPL38, RPL39, RPL5, RPL7, RPL9, RPLP2, RPS13, RPS14, RPS17, RPS2, RPS21, RPS24, RPS29, RPS6, RPS7, RPSA, RRP1B]
GO:0010608	posttranscriptional regulation of gene expression	Group42	Metabolic process	1.47342e-12	9.58614e-11	148	9	137	2	-10.5215	[AARS1, ABCF1, AGO1, AGO4, AKT2, ALKBH1, ALKBH5, ASRGL1, ATF4, AXIN2, C1QBP, CALR, CCL5, CEL, CELF1, CIRBP, CNBP, CNOT11, CNOT3, DDX3X, DHX29, DIS3, DKC1, DNAJC1, DNAJC24, DNAJC5, DPH2, DPH5, EEF2, EFL1, EIF2AK2, EIF2AK4, EIF2B1, EIF2B3, EIF2B4, EIF2D, EIF2S1, EIF2S3, EIF3A, EIF3B, EIF3J, EIF4A1, EIF4A3, EIF4E, EIF4EBP2, EIF4G1, EIF4G2, EIF4G3, EIF5, EIF5A, ELOB, ETF1, EXOSC6, EXOSC9, FASTKD1, FM…
GO:0006417	regulation of translation	Group42	Metabolic process	4.09695e-14	4.18864e-12	117	8	108	1	-9.245	[AARS1, ABCF1, AGO1, AGO4, AKT2, ALKBH1, ASRGL1, ATF4, C1QBP, CALR, CCL5, CELF1, CIRBP, CNBP, CNOT11, CNOT3, DDX3X, DHX29, DNAJC1, DNAJC24, DNAJC5, DPH2, DPH5, EEF2, EFL1, EIF2AK2, EIF2AK4, EIF2B1, EIF2B3, EIF2B4, EIF2D, EIF2S1, EIF2S3, EIF3A, EIF3B, EIF3J, EIF4A1, EIF4A3, EIF4E, EIF4EBP2, EIF4G1, EIF4G2, EIF4G3, EIF5, EIF5A, ELOB, ETF1, FMR1, GCN1, GEMIN5, GFM1, GSPT1, GSPT2, HNRNPD, IGF2BP1, IL…
GO:0016071	mRNA metabolic process	Group42	Metabolic process	2.52802e-24	7.75378e-22	205	6	199	0	-13.4797	[AGO1, AGO4, ALKBH5, ALYREF, AQR, ATF4, ATM, C1QBP, CACTIN, CDC40, CDC5L, CDK7, CELF1, CELF2, CHTOP, CLASRP, CLNS1A, CNOT11, CNOT3, COIL, CPSF7, CWC15, CWC22, CWF19L2, DBR1, DCPS, DDX17, DDX46, DDX5, DDX6, DHX15, DHX35, DHX8, DIS3, DKC1, DOCK3, ECD, EDC4, EIF4A3, EIF4E, EIF4G1, ERCC3, ERN1, ERN2, ETF1, EXOSC10, EXOSC6, EXOSC9, FASTKD5, FLNA, FLT3, FMR1, GCFC2, GEMIN2, GEMIN4, GEMIN5, GSPT1, GSPT2…
GO:0002181	cytoplasmic translation	Group42	Metabolic process	1.71908e-05	0.000341746	28	0	28	0	-5.2915	[DHX29, DRG1, EIF2B1, EIF2B3, EIF2B4, EIF2D, EIF2S3, EIF3A, EIF3B, EIF3J, EIF4A1, EIF4E, EIF4G1, EIF5, ETF1, FTSJ1, GSPT1, GSPT2, HSPA14, HSPD1, RBM4, RPL38, RPL39, RPL9, RPS21, RPS29, RPSA, RRP1B]
GO:0002183	cytoplasmic translational initiation	Group42	Metabolic process	0.000412261	0.00489019	14	0	14	0	-3.74166	[DHX29, EIF2B1, EIF2B3, EIF2B4, EIF2D, EIF2S3, EIF3A, EIF3B, EIF3J, EIF4A1, EIF4E, EIF4G1, EIF5, RBM4]
GO:0006402	mRNA catabolic process	Group42	Metabolic process	7.29909e-07	2.14673e-05	61	1	60	0	-7.55418	[AGO1, AGO4, ATM, CNOT11, CNOT3, DCPS, DDX5, DDX6, DIS3, EDC4, EIF4A3, EIF4E, EIF4G1, ERN1, ETF1, EXOSC10, EXOSC6, EXOSC9, GSPT1, GSPT2, HELZ2, KHSRP, METTL16, MRTO4, NCBP2, NOS2, PABPC1, PAN2, PAN3, PATL1, PPP2CA, PPP2R2A, RNPS1, RPL10, RPL3, RPL37, RPL38, RPL39, RPL5, RPL7, RPL9, RPLP2, RPS13, RPS14, RPS17, RPS2, RPS21, RPS24, RPS29, RPS6, RPS7, RPSA, RRP1B, SH3BP4, SMG5, SMG7, TENT4A, TENT4B, …
GO:0006446	regulation of translational initiation	Group42	Metabolic process	3.39026e-09	1.37338e-07	32	3	29	0	-4.59619	[ALKBH1, ATF4, CCL5, DDX3X, DHX29, EIF2AK2, EIF2AK4, EIF2B1, EIF2S1, EIF3B, EIF4E, EIF4EBP2, EIF4G1, EIF4G2, EIF4G3, EIF5, FMR1, KHDRBS1, LARP1, MIF4GD, NCBP2, NPM1, PAIP1, PAIP2, PAIP2B, PPP1CA, RBM4, RPS6KB1, UHMK1, YTHDF1, YTHDF2, YTHDF3]
GO:0045182	translation regulator activity	Group42	Metabolic process	2.94467e-08	1.09004e-06	47	4	43	0	-5.68873	[AARS1, ABCF1, C1QBP, CELF1, CIRBP, CNBP, DHX29, EEF2, EFL1, EIF2AK2, EIF2AK4, EIF2B1, EIF2B3, EIF2B4, EIF2D, EIF2S1, EIF2S3, EIF3A, EIF3B, EIF3J, EIF4A1, EIF4A3, EIF4E, EIF4EBP2, EIF4G1, EIF4G2, EIF4G3, EIF5, EIF5A, ELOB, ETF1, FMR1, GCN1, GFM1, GSPT1, GSPT2, IGF2BP1, LARP1, MIF4GD, PABPC1, PAIP1, PAIP2, PAIP2B, RPL10, RPS14, SPPL3, TSFM]
GO:0000956	nuclear-transcribed mRNA catabolic process	Group42	Metabolic process	7.27097e-06	0.000160936	55	1	54	0	-7.14652	[AGO1, ATM, CNOT11, CNOT3, DCPS, DDX5, DDX6, DIS3, EDC4, EIF4A3, EIF4E, EIF4G1, ETF1, EXOSC10, EXOSC6, EXOSC9, GSPT1, GSPT2, HELZ2, MRTO4, NCBP2, PABPC1, PAN2, PAN3, PATL1, PPP2CA, PPP2R2A, RNPS1, RPL10, RPL3, RPL37, RPL38, RPL39, RPL5, RPL7, RPL9, RPLP2, RPS13, RPS14, RPS17, RPS2, RPS21, RPS24, RPS29, RPS6, RPS7, RPSA, RRP1B, SH3BP4, SMG5, SMG7, TENT4A, TENT4B, TUT7, UPF2]
GO:0008135	translation factor activity, RNA binding	Group42	Cellular process	0.000209482	0.00282866	27	0	27	0	-5.19615	[ABCF1, DHX29, EEF2, EFL1, EIF2B1, EIF2B3, EIF2B4, EIF2D, EIF2S1, EIF2S3, EIF3A, EIF3B, EIF3J, EIF4A1, EIF4E, EIF4G1, EIF4G2, EIF4G3, EIF5, EIF5A, ELOB, ETF1, GCN1, GFM1, GSPT1, GSPT2, TSFM]
GO:0090079	translation regulator activity, nucleic acid binding	Group42	Cellular process	9.37413e-06	0.000201262	35	2	33	0	-5.23996	[ABCF1, C1QBP, CELF1, DHX29, EEF2, EFL1, EIF2B1, EIF2B3, EIF2B4, EIF2D, EIF2S1, EIF2S3, EIF3A, EIF3B, EIF3J, EIF4A1, EIF4E, EIF4G1, EIF4G2, EIF4G3, EIF5, EIF5A, ELOB, ETF1, GCN1, GFM1, GSPT1, GSPT2, LARP1, MIF4GD, PABPC1, PAIP1, PAIP2, PAIP2B, TSFM]
GO:0000184	nuclear-transcribed mRNA catabolic process, nonsense-mediated decay	Group42	Metabolic process	0.000103055	0.00158042	36	1	35	0	-5.66667	[EIF4A3, EIF4E, EIF4G1, ETF1, EXOSC10, GSPT1, GSPT2, HELZ2, NCBP2, PABPC1, PPP2CA, PPP2R2A, RNPS1, RPL10, RPL3, RPL37, RPL38, RPL39, RPL5, RPL7, RPL9, RPLP2, RPS13, RPS14, RPS17, RPS2, RPS21, RPS24, RPS29, RPS6, RPS7, RPSA, RRP1B, SMG5, SMG7, UPF2]
GO:0009889	regulation of biosynthetic process	Group43	Metabolic process	3.45303e-06	8.05831e-05	592	59	531	2	-19.3991	[AARS1, ABCF1, ABL2, ACTL6A, ADAM10, ADIPOR1, ADNP, AGFG1, AGO1, AGO4, AHCTF1, AKT2, ALKBH1, ALYREF, ANGPTL1, ANKRD52, ANXA4, APOE, ARF4, ARFGEF1, ARHGEF5, ARHGEF7, ARID5B, ARPP19, ASCC1, ASH2L, ASRGL1, ATF3, ATF4, ATF6, ATF7, ATM, ATOH8, ATP1A1, ATRX, BAG3, BAHD1, BANP, BAZ2A, BBS7, BCL10, BCOR, BLMH, BRD3, BRIP1, BRWD3, BTAF1, C1D, C1QBP, C1QTNF12, C1QTNF2, CA8, CACTIN, CACYBP, CALR, CAND1, CAP…
GO:0009892	negative regulation of metabolic process	Group43	Metabolic process	8.95274e-07	2.56287e-05	458	44	411	3	-17.1488	[ABCE1, ABL2, ADAM10, ADNP, AGFG1, AGO1, AGO4, ANGPTL1, ANKRD52, ANKS1B, APOD, APOE, ARHGEF5, ARID5B, ARPP19, ASRGL1, ATF3, ATF4, ATM, ATOH8, ATP1A1, ATRX, AXIN2, AZIN1, BAG3, BAG6, BAHD1, BANP, BAZ2A, BCOR, BIRC6, BNIP3, BRIP1, BTAF1, C1D, C1QBP, C1QTNF12, CA8, CAAP1, CACTIN, CACYBP, CALR, CARD8, CD109, CDK5, CDK7, CDK9, CDKN1A, CDKN2B, CEL, CELF1, CEP85, CERS2, CHTOP, CIRBP, CLDN19, CLK2, CNBP,…
GO:0009893	positive regulation of metabolic process	Group43	Metabolic process	0.000190558	0.00263954	536	56	477	3	-18.1844	[ABL2, ACTB, ACTC1, ACTL6A, ADIPOR1, ADNP, AGFG1, AGO1, AGO4, AKT2, ALYREF, ANGPTL1, ANK3, ANKHD1, AP2M1, APOE, ARAF, ARF4, ARFGEF1, ARHGEF5, ARHGEF7, ARID5B, ARPP19, ASH2L, ASPH, ASRGL1, ASTL, ATF3, ATF4, ATF6, ATM, ATOH8, ATP7A, ATRX, AXIN2, BABAM1, BAG3, BAG6, BANP, BBS7, BCL10, BNIP3, BRAT1, BRIP1, BTBD10, C1D, C1QBP, C1QTNF2, CA8, CACYBP, CALCOCO2, CALR, CAND1, CAP1, CARD8, CARM1, CASP8, CCD…
GO:0031323	regulation of cellular metabolic process	Group43	Metabolic process	1.52436e-08	5.84428e-07	826	86	736	4	-22.6164	[AARS1, ABCE1, ABCF1, ABL2, ACTB, ACTL6A, ADAM10, ADIPOR1, ADNP, AGFG1, AGO1, AGO4, AHCTF1, AKT2, ALKBH1, ALKBH5, ALYREF, ANGPTL1, ANKHD1, ANKRD52, ANKS1B, ANXA4, AP2M1, APOD, APOE, ARAF, ARF1, ARF4, ARFGEF1, ARHGEF5, ARHGEF7, ARID5B, ARPP19, ASCC1, ASH2L, ASPH, ASRGL1, ASTL, ATF3, ATF4, ATF6, ATF7, ATM, ATOH8, ATP1A1, ATP6V0C, ATP6V1C1, ATP6V1E1, ATP7A, ATRX, AXIN2, AZIN1, BABAM1, BAG3, BAG6, BA…
GO:0051171	regulation of nitrogen compound metabolic process	Group43	Metabolic process	2.38084e-10	1.11123e-08	795	77	714	4	-22.5921	[AARS1, ABCE1, ABCF1, ABL2, ACTB, ACTL6A, ADAM10, ADNP, AGFG1, AGO1, AGO4, AHCTF1, AKT2, ALKBH1, ALKBH5, ALYREF, ANGPTL1, ANKHD1, ANKRD52, ANKS1B, ANXA4, APOD, APOE, ARAF, ARF4, ARFGEF1, ARHGEF5, ARHGEF7, ARID5B, ARPP19, ASCC1, ASH2L, ASPH, ASRGL1, ASTL, ATF3, ATF4, ATF6, ATF7, ATM, ATOH8, ATRX, AXIN2, AZIN1, BABAM1, BAG3, BAG6, BAHD1, BANP, BAZ2A, BBS7, BCL10, BCOR, BIRC6, BRAT1, BRD3, BRIP1, BR…
GO:0060255	regulation of macromolecule metabolic process	Group43	Metabolic process	4.70509e-12	2.97112e-10	843	83	756	4	-23.1794	[AARS1, ABCE1, ABCF1, ABL2, ACTB, ACTC1, ACTL6A, ADAM10, ADNP, AGFG1, AGO1, AGO4, AHCTF1, AKT2, ALKBH1, ALKBH5, ALYREF, ANGPTL1, ANK3, ANKHD1, ANKRD52, ANKS1B, ANXA4, AP2M1, APOD, APOE, ARAF, ARF1, ARF4, ARFGEF1, ARHGEF5, ARHGEF7, ARID5B, ARPP19, ASCC1, ASH2L, ASPH, ASRGL1, ASTL, ATF3, ATF4, ATF6, ATF7, ATM, ATOH8, ATP1B1, ATP7A, ATRX, AXIN2, AZIN1, BABAM1, BAG3, BAG6, BAHD1, BANP, BAZ2A, BBS7, B…
GO:0080090	regulation of primary metabolic process	Group43	Metabolic process	3.08383e-10	1.40872e-08	816	81	731	4	-22.7546	[AARS1, ABCE1, ABCF1, ABL2, ACTB, ACTL6A, ADAM10, ADIPOR1, ADNP, AGFG1, AGO1, AGO4, AHCTF1, AKT2, ALKBH1, ALKBH5, ALYREF, ANGPTL1, ANKHD1, ANKRD52, ANKS1B, ANXA4, APOD, APOE, ARAF, ARF1, ARF4, ARFGEF1, ARHGEF5, ARHGEF7, ARID5B, ARPP19, ASCC1, ASH2L, ASPH, ASRGL1, ASTL, ATF3, ATF4, ATF6, ATF7, ATM, ATOH8, ATP1A1, ATRX, AXIN2, AZIN1, BABAM1, BAG3, BAG6, BAHD1, BANP, BAZ2A, BBS7, BCL10, BCOR, BIRC6,…
GO:0009890	negative regulation of biosynthetic process	Group43	Metabolic process	0.000829045	0.00859884	256	28	226	2	-12.375	[ABL2, ADAM10, AGFG1, AGO1, AGO4, ANGPTL1, ANKRD52, APOE, ARHGEF5, ARID5B, ASRGL1, ATF3, ATF4, ATM, ATOH8, ATP1A1, ATRX, BAG3, BAHD1, BAZ2A, BCOR, BRIP1, BTAF1, C1D, C1QBP, C1QTNF12, CA8, CACYBP, CALR, CDK5, CDK7, CDKN1A, CEL, CELF1, CERS2, CIRBP, CLK2, CNBP, CNOT3, CREBZF, CRY1, CRYBG1, CTBP2, CTCF, CTNNB1, CXXC5, DAB2IP, DBI, DCAF1, DDX3X, DDX5, DEDD, DLG1, DNAJC2, DNAJC5, DOCK3, DR1, EED, EHMT…
GO:0010468	regulation of gene expression	Group43	Metabolic process	1.23462e-12	8.28353e-11	659	65	592	2	-20.529	[AARS1, ABCF1, ABL2, ACTB, ACTC1, ACTL6A, ADAM10, ADNP, AGFG1, AGO1, AGO4, AHCTF1, AKT2, ALKBH1, ALKBH5, ALYREF, ANGPTL1, ANK3, ANKRD52, ANXA4, APOE, ARF4, ARHGEF5, ARID5B, ASCC1, ASH2L, ASRGL1, ASTL, ATF3, ATF4, ATF6, ATF7, ATM, ATOH8, ATP1B1, ATP7A, ATRX, AXIN2, BAG3, BAHD1, BANP, BAZ2A, BBS7, BCL10, BCOR, BRD3, BRIP1, BRWD3, BTAF1, C1D, C1QBP, CA8, CACTIN, CACYBP, CALR, CAND1, CAP1, CARD8, CAR…
GO:0010556	regulation of macromolecule biosynthetic process	Group43	Metabolic process	1.75407e-07	5.79384e-06	571	59	510	2	-18.8738	[AARS1, ABCF1, ABL2, ACTL6A, ADAM10, ADNP, AGFG1, AGO1, AGO4, AHCTF1, AKT2, ALKBH1, ALYREF, ANGPTL1, ANKRD52, ANXA4, APOE, ARF4, ARFGEF1, ARHGEF5, ARHGEF7, ARID5B, ASCC1, ASH2L, ASRGL1, ATF3, ATF4, ATF6, ATF7, ATM, ATOH8, ATRX, BAG3, BAHD1, BANP, BAZ2A, BBS7, BCL10, BCOR, BLMH, BRD3, BRIP1, BRWD3, BTAF1, C1D, C1QBP, C1QTNF2, CA8, CACTIN, CACYBP, CALR, CAND1, CAP1, CARD8, CARM1, CCDC6, CCL5, CCN1,…
GO:0010604	positive regulation of macromolecule metabolic process	Group43	Metabolic process	7.95041e-06	0.000174179	511	52	456	3	-17.8719	[ABL2, ACTB, ACTC1, ACTL6A, ADNP, AGFG1, AGO1, AGO4, AKT2, ALYREF, ANGPTL1, ANK3, ANKHD1, AP2M1, APOE, ARAF, ARF4, ARFGEF1, ARHGEF5, ARHGEF7, ARID5B, ASH2L, ASPH, ASRGL1, ASTL, ATF3, ATF4, ATF6, ATM, ATOH8, ATRX, AXIN2, BABAM1, BAG6, BANP, BBS7, BCL10, BRAT1, BRIP1, C1D, C1QBP, C1QTNF2, CA8, CACYBP, CALR, CAND1, CAP1, CARD8, CARM1, CASP8, CCDC6, CCL5, CCN1, CCNC, CCND2, CCNT2, CCT3, CCT8, CD276, …
GO:0010605	negative regulation of macromolecule metabolic process	Group43	Metabolic process	2.01638e-07	6.55934e-06	430	40	388	2	-16.7821	[ABCE1, ABL2, ADAM10, ADNP, AGFG1, AGO1, AGO4, ANGPTL1, ANKRD52, ANKS1B, APOD, APOE, ARHGEF5, ARID5B, ARPP19, ASRGL1, ATF3, ATF4, ATM, ATOH8, ATRX, AXIN2, AZIN1, BAG3, BAG6, BAHD1, BANP, BAZ2A, BCOR, BIRC6, BRIP1, BTAF1, C1D, C1QBP, CA8, CAAP1, CACTIN, CACYBP, CALR, CARD8, CD109, CDK5, CDK7, CDK9, CDKN1A, CDKN2B, CEL, CELF1, CEP85, CERS2, CHTOP, CIRBP, CLDN19, CNBP, CNOT11, CNOT3, CORO1C, CPN1, C…
GO:0019219	regulation of nucleobase-containing compound metabolic process	Group43	Metabolic process	1.52184e-08	5.94073e-07	572	54	516	2	-19.3172	[ABCE1, ABL2, ACTL6A, ADAM10, ADNP, AGFG1, AGO1, AHCTF1, ALKBH5, ALYREF, ANGPTL1, ANKRD52, ANXA4, APOE, ARF4, ARHGEF5, ARHGEF7, ARID5B, ASCC1, ASH2L, ASRGL1, ATF3, ATF4, ATF6, ATF7, ATM, ATOH8, ATRX, AXIN2, BABAM1, BAG3, BAHD1, BANP, BAZ2A, BBS7, BCL10, BCOR, BRD3, BRIP1, BRWD3, BTAF1, C1D, C1QBP, CA8, CACTIN, CACYBP, CALR, CAND1, CAP1, CARD8, CARM1, CCDC6, CCN1, CCNC, CCNT2, CCT3, CCT8, CD40, CD…
GO:0031324	negative regulation of cellular metabolic process	Group43	Metabolic process	3.03491e-05	0.000571574	400	41	356	3	-15.75	[ABCE1, ABL2, ADAM10, AGFG1, AGO1, AGO4, ANGPTL1, ANKRD52, ANKS1B, APOD, APOE, ARHGEF5, ARID5B, ARPP19, ASRGL1, ATF3, ATF4, ATM, ATOH8, ATP1A1, ATRX, AXIN2, BAG3, BAG6, BAHD1, BAZ2A, BCOR, BIRC6, BNIP3, BRIP1, BTAF1, C1D, C1QBP, C1QTNF12, CA8, CAAP1, CACTIN, CACYBP, CALR, CARD8, CD109, CDK5, CDK7, CDK9, CDKN1A, CDKN2B, CEL, CELF1, CEP85, CERS2, CHTOP, CIRBP, CLK2, CNBP, CNOT3, CORO1C, CPOX, CREBZ…
GO:0031326	regulation of cellular biosynthetic process	Group43	Metabolic process	1.3651e-06	3.61835e-05	585	59	524	2	-19.2254	[AARS1, ABCF1, ABL2, ACTL6A, ADAM10, ADIPOR1, ADNP, AGFG1, AGO1, AGO4, AHCTF1, AKT2, ALKBH1, ALYREF, ANGPTL1, ANKRD52, ANXA4, APOE, ARF4, ARFGEF1, ARHGEF5, ARHGEF7, ARID5B, ARPP19, ASCC1, ASH2L, ASRGL1, ATF3, ATF4, ATF6, ATF7, ATM, ATOH8, ATP1A1, ATRX, BAG3, BAHD1, BANP, BAZ2A, BBS7, BCL10, BCOR, BLMH, BRD3, BRIP1, BRWD3, BTAF1, C1D, C1QBP, C1QTNF12, C1QTNF2, CA8, CACTIN, CACYBP, CALR, CAND1, CAP…
GO:0051172	negative regulation of nitrogen compound metabolic process	Group43	Metabolic process	6.44213e-06	0.000144076	379	39	338	2	-15.3586	[ABCE1, ABL2, ADAM10, AGFG1, AGO1, AGO4, ANGPTL1, ANKRD52, ANKS1B, APOD, APOE, ARHGEF5, ARID5B, ARPP19, ASRGL1, ATF3, ATF4, ATM, ATOH8, ATRX, AXIN2, AZIN1, BAG3, BAG6, BAHD1, BANP, BAZ2A, BCOR, BIRC6, BRIP1, BTAF1, C1D, C1QBP, CA8, CAAP1, CACTIN, CACYBP, CALR, CARD8, CD109, CDK5, CDK7, CDK9, CDKN1A, CDKN2B, CEL, CELF1, CEP85, CERS2, CHTOP, CIRBP, CNBP, CNOT3, CORO1C, CPOX, CREBZF, CRY1, CRYBG1, C…
GO:0051173	positive regulation of nitrogen compound metabolic process	Group43	Metabolic process	0.00048166	0.00558987	470	47	420	3	-17.2052	[ABL2, ACTL6A, ADNP, AGFG1, AGO1, AKT2, ALYREF, ANGPTL1, ANKHD1, APOE, ARAF, ARF4, ARFGEF1, ARHGEF5, ARHGEF7, ARID5B, ASH2L, ASPH, ASRGL1, ASTL, ATF3, ATF4, ATF6, ATM, ATOH8, ATRX, AXIN2, BABAM1, BAG6, BANP, BBS7, BCL10, BRAT1, BRIP1, C1D, C1QBP, C1QTNF2, CA8, CACYBP, CAND1, CAP1, CARD8, CARM1, CASP8, CCDC6, CCL5, CCN1, CCNC, CCND2, CCNT2, CCT3, CCT8, CD276, CD40, CDC42, CDC5L, CDH1, CDK2AP1, CDK…
GO:0051246	regulation of protein metabolic process	Group43	Metabolic process	1.23178e-07	4.26552e-06	456	42	410	4	-17.2332	[AARS1, ABCF1, ACTB, ADNP, AGFG1, AGO1, AGO4, AKT2, ALKBH1, ANGPTL1, ANKHD1, ANKS1B, APOD, APOE, ARAF, ARFGEF1, ARHGEF5, ARHGEF7, ARPP19, ASPH, ASRGL1, ASTL, ATF3, ATF4, ATM, ATRX, AXIN2, AZIN1, BAG6, BANP, BBS7, BCL10, BCOR, BIRC6, BRAT1, C1D, C1QBP, C1QTNF2, CAAP1, CACTIN, CALR, CAP1, CARD8, CASP8, CCDC6, CCL5, CCN1, CCNC, CCND2, CCNG2, CCNI, CCNT2, CD109, CD276, CD40, CDC42, CDH1, CDK2AP1, CDK…
GO:0032268	regulation of cellular protein metabolic process	Group43	Metabolic process	1.59568e-07	5.43799e-06	433	40	389	4	-16.7719	[AARS1, ABCF1, ACTB, ADNP, AGFG1, AGO1, AGO4, AKT2, ALKBH1, ANGPTL1, ANKHD1, ANKS1B, APOE, ARAF, ARFGEF1, ARHGEF5, ARHGEF7, ARPP19, ASPH, ASRGL1, ASTL, ATF3, ATF4, ATM, ATRX, AXIN2, BAG6, BBS7, BCL10, BCOR, BIRC6, BRAT1, C1D, C1QBP, C1QTNF2, CAAP1, CACTIN, CALR, CAP1, CARD8, CASP8, CCDC6, CCL5, CCN1, CCNC, CCND2, CCNG2, CCNI, CCNT2, CD109, CD40, CDC42, CDH1, CDK2AP1, CDK5, CDK7, CDK9, CDKN1A, CDK…
GO:0051252	regulation of RNA metabolic process	Group43	Metabolic process	2.75159e-07	8.68775e-06	529	52	475	2	-18.3913	[ABCE1, ABL2, ACTL6A, ADAM10, ADNP, AGFG1, AGO1, AHCTF1, ALKBH5, ALYREF, ANGPTL1, ANKRD52, ANXA4, APOE, ARF4, ARHGEF5, ARID5B, ASCC1, ASH2L, ATF3, ATF4, ATF6, ATF7, ATM, ATOH8, ATRX, AXIN2, BAG3, BAHD1, BANP, BAZ2A, BBS7, BCL10, BCOR, BRD3, BRIP1, BRWD3, BTAF1, C1D, C1QBP, CA8, CACTIN, CACYBP, CALR, CAND1, CAP1, CARD8, CARM1, CCDC6, CCN1, CCNC, CCNT2, CD40, CDC5L, CDH1, CDK11B, CDK5, CDK7, CDK8, …
GO:0010557	positive regulation of macromolecule biosynthetic process	Group43	Metabolic process	0.00027476	0.00344977	311	35	274	2	-13.5524	[ABL2, ACTL6A, AGFG1, AGO1, AKT2, ALYREF, ANGPTL1, APOE, ARF4, ARFGEF1, ARHGEF7, ARID5B, ASH2L, ASRGL1, ATF3, ATF4, ATF6, ATM, ATOH8, ATRX, BANP, BCL10, BRIP1, C1QBP, C1QTNF2, CA8, CACYBP, CAND1, CARM1, CCDC6, CCL5, CCN1, CCNC, CCNT2, CCT3, CCT8, CD276, CD40, CDC42, CDC5L, CDH1, CDK7, CDK8, CDK9, CDKN1A, CDKN2AIP, CDKN2B, CEBPZ, CEL, CHD6, CHUK, CIRBP, CNBP, CRLF3, CRTC2, CRYBG1, CSRNP2, CSRP3, C…
GO:0010558	negative regulation of macromolecule biosynthetic process	Group43	Metabolic process	0.00055318	0.00615377	245	28	216	1	-12.0109	[ABL2, ADAM10, AGFG1, AGO1, AGO4, ANGPTL1, ANKRD52, ARHGEF5, ARID5B, ASRGL1, ATF3, ATF4, ATM, ATOH8, ATRX, BAG3, BAHD1, BAZ2A, BCOR, BRIP1, BTAF1, C1D, C1QBP, CA8, CACYBP, CALR, CDK5, CDK7, CDKN1A, CEL, CELF1, CERS2, CIRBP, CNBP, CNOT3, CREBZF, CRY1, CRYBG1, CTBP2, CTCF, CTNNB1, CXXC5, DAB2IP, DBI, DCAF1, DDX3X, DDX5, DEDD, DLG1, DNAJC2, DNAJC5, DOCK3, DR1, EED, EHMT1, EIF2AK2, EIF2AK4, EIF2S1, E…
GO:0010628	positive regulation of gene expression	Group43	Metabolic process	1.63004e-05	0.000330159	333	36	296	1	-14.2479	[ACTB, ACTC1, AGFG1, AGO1, AGO4, ALYREF, ANGPTL1, ANK3, APOE, ARF4, ASH2L, ASRGL1, ASTL, ATF3, ATF4, ATF6, ATM, ATOH8, ATRX, AXIN2, BANP, BCL10, BRIP1, C1QBP, CACYBP, CALR, CAND1, CARM1, CCDC6, CCL5, CCN1, CCNC, CCNT2, CD40, CDC5L, CDH1, CDK7, CDK8, CDK9, CDKN1A, CDKN2AIP, CDKN2B, CEBPZ, CEL, CHD6, CHUK, CIRBP, CLDN19, CNBP, CNN2, CRLF3, CRTC2, CSRNP2, CSRP3, CTBP2, CTCF, CTNNB1, CYTL1, DAB2IP, D…
GO:0010629	negative regulation of gene expression	Group43	Metabolic process	1.1872e-06	3.26785e-05	301	30	271	0	-13.891	[ADAM10, ADNP, AGFG1, AGO1, AGO4, ANGPTL1, ANKRD52, APOE, ARHGEF5, ARID5B, ASRGL1, ATF3, ATF4, ATM, ATOH8, ATRX, BAG3, BAHD1, BAZ2A, BCOR, BRIP1, BTAF1, C1D, C1QBP, CA8, CACYBP, CALR, CARD8, CDK5, CDK7, CDK9, CDKN1A, CEL, CELF1, CERS2, CIRBP, CLDN19, CNBP, CNOT11, CNOT3, CPN1, CREBZF, CRY1, CRYBG1, CST7, CTBP2, CTCF, CTNNB1, CXXC5, DAB2IP, DCAF1, DCPS, DDX17, DDX3X, DDX4, DDX5, DDX6, DEDD, DIS3, …
GO:0045934	negative regulation of nucleobase-containing compound metabolic process	Group43	Metabolic process	0.000202982	0.00277581	243	24	218	1	-12.4451	[ABCE1, ABL2, ADAM10, AGFG1, ANGPTL1, ANKRD52, ARHGEF5, ARID5B, ASRGL1, ATF3, ATF4, ATM, ATOH8, ATRX, AXIN2, BAG3, BAHD1, BAZ2A, BCOR, BRIP1, BTAF1, C1D, C1QBP, CA8, CACYBP, CALR, CDK5, CDK7, CDK9, CDKN1A, CEL, CERS2, CIRBP, CNBP, CREBZF, CRY1, CRYBG1, CTBP2, CTCF, CTNNB1, CXXC5, DAB2IP, DCAF1, DDX5, DEDD, DFFA, DKC1, DLG1, DNAJC2, DOCK3, DR1, EED, EHMT1, EIF4E, EIF4G1, EP300, EPC1, EPO, ERCC1, E…
GO:0051248	negative regulation of protein metabolic process	Group43	Metabolic process	0.000808881	0.00847155	190	24	164	2	-10.1567	[AGO1, AGO4, ANGPTL1, ANKS1B, APOD, APOE, ARPP19, ATF3, ATF4, AZIN1, BAG6, BANP, BCOR, BIRC6, C1D, CAAP1, CACTIN, CALR, CARD8, CD109, CDK5, CDKN1A, CDKN2B, CELF1, CEP85, CERS2, CHTOP, CIRBP, CNOT3, CORO1C, CPOX, CRY1, CSNK2A1, CST7, CSTB, CTDSP1, CTNNB1, CYLD, DAB2IP, DBI, DDX3X, DEDD, DLG1, DNAJC1, DNAJC5, DOCK3, DTX3L, DUSP6, ECD, EGFR, EIF2AK2, EIF2AK4, EIF2S1, EIF3A, EIF4A3, EIF4E, EIF4EBP2, …
GO:2000112	regulation of cellular macromolecule biosynthetic process	Group43	Metabolic process	2.89605e-08	1.09084e-06	560	58	501	1	-18.7202	[AARS1, ABCF1, ABL2, ACTL6A, ADAM10, ADNP, AGFG1, AGO1, AGO4, AHCTF1, AKT2, ALKBH1, ALYREF, ANGPTL1, ANKRD52, ANXA4, APOE, ARF4, ARFGEF1, ARHGEF5, ARHGEF7, ARID5B, ASCC1, ASH2L, ASRGL1, ATF3, ATF4, ATF6, ATF7, ATM, ATOH8, ATRX, BAG3, BAHD1, BANP, BAZ2A, BBS7, BCL10, BCOR, BLMH, BRD3, BRIP1, BRWD3, BTAF1, C1D, C1QBP, C1QTNF2, CA8, CACTIN, CACYBP, CALR, CAND1, CAP1, CARD8, CARM1, CCDC6, CCL5, CCN1,…
GO:0032269	negative regulation of cellular protein metabolic process	Group43	Metabolic process	0.000431202	0.00508676	183	24	157	2	-9.83164	[AGO1, AGO4, ANGPTL1, ANKS1B, APOE, ARPP19, ATF3, ATF4, BAG6, BCOR, BIRC6, C1D, CAAP1, CACTIN, CALR, CARD8, CD109, CDK5, CDKN1A, CDKN2B, CELF1, CEP85, CERS2, CHTOP, CIRBP, CNOT3, CORO1C, CPOX, CRY1, CSNK2A1, CST7, CSTB, CTDSP1, CTNNB1, CYLD, DAB2IP, DBI, DDX3X, DLG1, DNAJC1, DNAJC5, DOCK3, DTX3L, DUSP6, ECD, EIF2AK2, EIF2AK4, EIF2S1, EIF3A, EIF4A3, EIF4E, EIF4EBP2, EIF4G1, ERCC3, ETF1, EZR, F2RL2…
GO:0051253	negative regulation of RNA metabolic process	Group43	Metabolic process	0.000692551	0.00743454	223	23	199	1	-11.7858	[ABCE1, ABL2, ADAM10, AGFG1, ANGPTL1, ANKRD52, ARHGEF5, ARID5B, ATF3, ATF4, ATM, ATOH8, ATRX, AXIN2, BAG3, BAHD1, BAZ2A, BCOR, BRIP1, BTAF1, C1D, C1QBP, CA8, CACYBP, CALR, CDK5, CDK7, CDK9, CEL, CERS2, CIRBP, CNBP, CREBZF, CRY1, CRYBG1, CTBP2, CTCF, CTNNB1, CXXC5, DAB2IP, DCAF1, DDX5, DEDD, DKC1, DLG1, DOCK3, DR1, EED, EHMT1, EIF4E, EIF4G1, EP300, EPC1, EPO, ERN2, ETF1, EZH2, EZR, FBXW11, FLNA, F…
GO:2000113	negative regulation of cellular macromolecule biosynthetic process	Group43	Metabolic process	0.000904892	0.00916416	232	28	204	0	-11.555	[ADAM10, AGFG1, AGO1, AGO4, ANGPTL1, ANKRD52, ARHGEF5, ARID5B, ASRGL1, ATF3, ATF4, ATM, ATOH8, ATRX, BAG3, BAHD1, BAZ2A, BCOR, BRIP1, BTAF1, C1D, C1QBP, CA8, CACYBP, CALR, CDK5, CDK7, CDKN1A, CEL, CELF1, CERS2, CIRBP, CNBP, CNOT3, CREBZF, CRY1, CRYBG1, CTBP2, CTCF, CTNNB1, CXXC5, DAB2IP, DBI, DCAF1, DDX3X, DDX5, DEDD, DLG1, DNAJC2, DNAJC5, DOCK3, DR1, EED, EHMT1, EIF2AK2, EIF2AK4, EIF2S1, EIF3A, …
GO:0045292	mRNA cis splicing, via spliceosome	Group44	Metabolic process	3.32348e-05	0.000599622	15	0	15	0	-3.87298	[CWC15, DCPS, HARS1, NCBP2, PRPF39, RBM19, RBM4, RBM4B, SRSF1, SRSF12, SRSF3, SRSF5, SRSF6, SRSF9, WBP11]
GO:0009894	regulation of catabolic process	Group44	Metabolic process	1.14048e-05	0.000237728	192	17	173	2	-11.2583	[ABL2, AKT2, ALKBH5, APOE, ARAF, ATM, ATP6V0C, ATP6V1C1, ATP6V1E1, AXIN2, AZIN1, BAG3, BAG6, BANP, BBS7, BNIP3, C1D, CACYBP, CALCOCO2, CAPNS1, CDH1, CDK5, CEL, CIRBP, CPT1A, CSNK1A1, CSNK2A1, DAB2IP, DCN, DDA1, DDB1, DEDD, DET1, DFFA, DIS3, DKC1, DTX3L, ECD, EGFR, EGLN1, EIF2AK4, EIF3A, EIF4E, EIF4G1, EIF4G2, ENDOG, EP300, EPB41L4B, ERN1, ETF1, EXOSC6, EXOSC9, EZR, FAM122A, FASTKD1, FBXL20, FLNA,…
GO:0009895	negative regulation of catabolic process	Group44	Metabolic process	0.000642342	0.0069652	68	5	63	0	-7.03353	[AXIN2, AZIN1, BAG6, BANP, CIRBP, CSNK2A1, DAB2IP, DEDD, DFFA, DKC1, ECD, EGFR, EIF4E, EIF4G1, EIF4G2, FLNA, FMR1, FUBP1, GABARAPL2, HGF, HM13, HMGCR, HNRNPA0, HNRNPD, HNRNPK, HNRNPU, IGF2BP1, LARP1, LEP, LIG3, MAPKAPK2, METAP1, N4BP1, NAMPT, NOP53, NOS2, OPHN1, PABPC1, PAIP1, PHF23, PIK3CA, PRKAA1, QTRT1, RAB14, RGP1, RNF41, RPL5, RPS7, SECISBP2, SERPINE2, SH3BP4, STYX, SUGT1, SUMO1, SYNCRIP, SY…
GO:0022618	ribonucleoprotein complex assembly	Group44	Cellular process	1.64628e-11	8.62089e-10	69	1	68	0	-8.06585	[AGO1, AGO4, BOP1, CELF1, CELF2, CLNS1A, COIL, CPSF7, DHX29, EIF2B1, EIF2B4, EIF2D, EIF2S3, EIF3A, EIF3B, EIF3J, EIF5, GCFC2, GEMIN2, GEMIN4, GEMIN5, HARS1, ISY1, KLF6, LUC7L, MDN1, MRPL11, MRTO4, NLE1, NOP2, NOP53, PRMT5, PRMT7, PRPF19, PRPF3, PRPF39, PTBP1, PTBP2, PTGES3, RBM5, RBMX, RPF2, RPL10, RPL3, RPL38, RPL5, RPS14, RPSA, RRS1, SART3, SF3A2, SF3A3, SLU7, SMN1, SNRPD2, SNRPD3, SRPK1, SRPK3…
GO:0031329	regulation of cellular catabolic process	Group44	Metabolic process	0.000583065	0.0064197	155	15	138	2	-9.8796	[ABL2, AKT2, ALKBH5, APOE, ARAF, ATM, ATP6V0C, ATP6V1C1, ATP6V1E1, AXIN2, BAG3, BAG6, BBS7, BNIP3, C1D, CACYBP, CALCOCO2, CAPNS1, CDK5, CIRBP, CPT1A, CSNK1A1, CSNK2A1, DAB2IP, DCN, DDA1, DET1, DFFA, DIS3, DKC1, DTX3L, ECD, EIF2AK4, EIF4E, EIF4G1, EIF4G2, ENDOG, EP300, ERN1, ETF1, EXOSC6, EXOSC9, EZR, FAM122A, FASTKD1, FMR1, GABARAPL2, GSK3B, HGF, HIF1A, HM13, HNRNPA0, HNRNPD, HNRNPK, HNRNPM, HNRN…
GO:0034248	regulation of cellular amide metabolic process	Group44	Metabolic process	7.44622e-12	4.20711e-10	124	9	114	1	-9.42928	[AARS1, ABCF1, AGO1, AGO4, AKT2, ALKBH1, APOE, ASRGL1, ATF4, C1QBP, CALR, CCL5, CCN1, CELF1, CIRBP, CNBP, CNOT11, CNOT3, DDX3X, DHX29, DNAJC1, DNAJC24, DNAJC5, DPH2, DPH5, EEF2, EFL1, EIF2AK2, EIF2AK4, EIF2B1, EIF2B3, EIF2B4, EIF2D, EIF2S1, EIF2S3, EIF3A, EIF3B, EIF3J, EIF4A1, EIF4A3, EIF4E, EIF4EBP2, EIF4G1, EIF4G2, EIF4G3, EIF5, EIF5A, ELOB, ETF1, FMR1, GCN1, GEMIN5, GFM1, GSPT1, GSPT2, HNRNPD,…
GO:0043487	regulation of RNA stability	Group44	Metabolic process	0.000182348	0.00257567	47	3	43	1	-5.8346	[ALKBH5, AXIN2, CIRBP, DIS3, DKC1, EIF4E, EIF4G1, ETF1, EXOSC6, EXOSC9, FASTKD1, FMR1, HNRNPA0, HNRNPD, HNRNPK, HNRNPM, HNRNPU, IGF2BP1, KHSRP, LARP1, MAPKAPK2, METTL16, NPM1, PABPC1, PAIP1, PSMB5, PSMC6, PSMD10, PSMD11, PSMD2, PSME3, PUM1, SET, SH3BP4, SPPL3, SYNCRIP, TARDBP, TENT4A, TENT4B, TFPI2, TNPO1, VIM, XPO1, YTHDF2, YTHDF3, YWHAZ, ZC3H14]
GO:0010608	posttranscriptional regulation of gene expression	Group44	Metabolic process	1.47342e-12	9.58614e-11	148	9	137	2	-10.5215	[AARS1, ABCF1, AGO1, AGO4, AKT2, ALKBH1, ALKBH5, ASRGL1, ATF4, AXIN2, C1QBP, CALR, CCL5, CEL, CELF1, CIRBP, CNBP, CNOT11, CNOT3, DDX3X, DHX29, DIS3, DKC1, DNAJC1, DNAJC24, DNAJC5, DPH2, DPH5, EEF2, EFL1, EIF2AK2, EIF2AK4, EIF2B1, EIF2B3, EIF2B4, EIF2D, EIF2S1, EIF2S3, EIF3A, EIF3B, EIF3J, EIF4A1, EIF4A3, EIF4E, EIF4EBP2, EIF4G1, EIF4G2, EIF4G3, EIF5, EIF5A, ELOB, ETF1, EXOSC6, EXOSC9, FASTKD1, FM…
GO:0034249	negative regulation of cellular amide metabolic process	Group44	Metabolic process	5.29638e-05	0.000902487	44	3	41	0	-5.72872	[AGO1, AGO4, APOE, ATF4, CALR, CELF1, CIRBP, CNOT3, DDX3X, DNAJC5, EIF2AK2, EIF2AK4, EIF2S1, EIF3A, EIF4A3, EIF4E, EIF4EBP2, EIF4G1, ETF1, FMR1, HNRNPD, IGF2BP1, ILF3, INTS3, KHSRP, LARP1, METTL16, NANOS3, NCL, NOS2, PAIP2, PAIP2B, PRKAA1, PUM1, PUS7, RBM4, SH3BP4, SPPL3, SYMPK, SYNCRIP, TARDBP, TIA1, YTHDF2, YTHDF3]
GO:0034250	positive regulation of cellular amide metabolic process	Group44	Metabolic process	7.60331e-05	0.00123669	42	4	37	1	-5.09201	[ASRGL1, C1QBP, CCL5, CCN1, CIRBP, CNBP, DDX3X, DHX29, EEF2, EIF2AK4, EIF2S3, EIF3A, EIF4A3, EIF4E, EIF4G1, EIF4G2, EIF5A, FMR1, HNRNPD, KHDRBS1, LARP1, LARP4, MIEF1, MIF4GD, NAT10, NPM1, PABPC1, PAIP1, PICALM, POLDIP3, RCC1L, RHOA, RPL5, RPS6KB1, SERP1, UHMK1, USP16, VIM, YTHDF1, YTHDF2, YTHDF3, ZCCHC4]
GO:0043555	regulation of translation in response to stress	Group44	Metabolic process	0.000244686	0.00314576	10	0	10	0	-3.16228	[ATF4, DDX3X, EIF2AK2, EIF2AK4, EIF2S1, EIF4E, EIF4G1, PPP1CA, RBM4, RPS6KA3]
GO:0006417	regulation of translation	Group44	Metabolic process	4.09695e-14	4.18864e-12	117	8	108	1	-9.245	[AARS1, ABCF1, AGO1, AGO4, AKT2, ALKBH1, ASRGL1, ATF4, C1QBP, CALR, CCL5, CELF1, CIRBP, CNBP, CNOT11, CNOT3, DDX3X, DHX29, DNAJC1, DNAJC24, DNAJC5, DPH2, DPH5, EEF2, EFL1, EIF2AK2, EIF2AK4, EIF2B1, EIF2B3, EIF2B4, EIF2D, EIF2S1, EIF2S3, EIF3A, EIF3B, EIF3J, EIF4A1, EIF4A3, EIF4E, EIF4EBP2, EIF4G1, EIF4G2, EIF4G3, EIF5, EIF5A, ELOB, ETF1, FMR1, GCN1, GEMIN5, GFM1, GSPT1, GSPT2, HNRNPD, IGF2BP1, IL…
GO:0043484	regulation of RNA splicing	Group44	Metabolic process	3.95025e-13	2.92455e-11	52	3	49	0	-6.37905	[C1QBP, CELF1, CELF2, CIRBP, CLK2, CWC22, DAZAP1, DDX17, DDX5, DNAJC5, ERN1, FMR1, HARS1, HNRNPH1, HNRNPK, HNRNPU, KHDRBS1, METTL16, NCL, PIK3R1, POLR2A, PRDX6, PRPF19, PTBP1, PTBP2, RBM19, RBM25, RBM4, RBM4B, RBM5, RBMX, RNPS1, RPS13, RRP1B, SAP18, SART3, SF3B4, SMU1, SON, SRPK1, SRSF1, SRSF12, SRSF3, SRSF5, SRSF6, SRSF9, TELO2, TIA1, YTHDC1, ZBTB7A, ZNF326, ZPR1]
GO:1903311	regulation of mRNA metabolic process	Group44	Metabolic process	7.31304e-12	4.24354e-10	98	4	93	1	-8.99036	[ALKBH5, AXIN2, C1QBP, CDK11B, CDK9, CELF1, CELF2, CIRBP, CPSF7, CWC22, DAZAP1, DDX17, DDX5, DIS3, DNAJC5, EIF4E, EIF4G1, ETF1, EXOSC6, EXOSC9, FASTKD1, FMR1, HARS1, HNRNPA0, HNRNPD, HNRNPK, HNRNPM, HNRNPU, IGF2BP1, IWS1, KHDRBS1, KHSRP, LARP1, LEO1, MAPKAPK2, METTL16, NANOS3, NCBP2, NCL, NOS2, NPM1, PABPC1, PABPN1, PAIP1, PRDX6, PRPF19, PSMB5, PSMC6, PSMD10, PSMD11, PSMD2, PSME3, PTBP1, PTCD2, P…
GO:0008380	RNA splicing	Group44	Metabolic process	9.38524e-19	1.55001e-16	126	3	123	0	-10.6904	[ALYREF, AQR, C1QBP, CACTIN, CDC40, CDC5L, CELF1, CELF2, CLASRP, CLNS1A, COIL, CPSF7, CWC15, CWC22, CWF19L2, DBR1, DCPS, DDX17, DDX46, DDX5, DHX15, DHX35, DHX8, ECD, EIF4A3, ERN1, FMR1, GCFC2, GEMIN2, GEMIN4, GEMIN5, HARS1, HNRNPA0, HNRNPD, HNRNPH1, HNRNPK, HNRNPM, HNRNPU, HPSE, HSP90B1, ISY1, IVNS1ABP, IWS1, KHSRP, LUC7L, MPHOSPH10, NCBP2, NONO, PABPC1, PABPN1, PCBP2, PCF11, PLRG1, PNN, POLR2A, …
GO:0043488	regulation of mRNA stability	Group44	Metabolic process	9.95897e-05	0.00153827	46	3	42	1	-5.75024	[ALKBH5, AXIN2, CIRBP, DIS3, EIF4E, EIF4G1, ETF1, EXOSC6, EXOSC9, FASTKD1, FMR1, HNRNPA0, HNRNPD, HNRNPK, HNRNPM, HNRNPU, IGF2BP1, KHSRP, LARP1, MAPKAPK2, METTL16, NPM1, PABPC1, PAIP1, PSMB5, PSMC6, PSMD10, PSMD11, PSMD2, PSME3, PUM1, SET, SH3BP4, SPPL3, SYNCRIP, TARDBP, TENT4A, TENT4B, TFPI2, TNPO1, VIM, XPO1, YTHDF2, YTHDF3, YWHAZ, ZC3H14]
GO:0050684	regulation of mRNA processing	Group44	Metabolic process	1.25547e-11	6.73873e-10	55	2	53	0	-6.87684	[C1QBP, CDK11B, CDK9, CELF1, CELF2, CIRBP, CPSF7, CWC22, DAZAP1, DDX17, DDX5, DNAJC5, ETF1, FMR1, HARS1, HNRNPK, HNRNPU, IWS1, KHDRBS1, LEO1, METTL16, NCBP2, NCL, PABPN1, PRDX6, PRPF19, PTBP1, PTCD2, RBM19, RBM25, RBM4, RBM4B, RBM5, RBMX, RNF40, RNPS1, SAFB, SAP18, SART3, SF3B4, SMU1, SON, SRPK1, SRPK3, SRSF1, SRSF12, SRSF3, SRSF5, SRSF6, SRSF9, SUPT6H, TIA1, YTHDC1, ZBTB7A, ZC3H14]
GO:0061013	regulation of mRNA catabolic process	Group44	Metabolic process	0.000222018	0.00288892	50	3	46	1	-6.08112	[ALKBH5, AXIN2, CIRBP, DIS3, EIF4E, EIF4G1, ETF1, EXOSC6, EXOSC9, FASTKD1, FMR1, HNRNPA0, HNRNPD, HNRNPK, HNRNPM, HNRNPU, IGF2BP1, KHSRP, LARP1, MAPKAPK2, METTL16, NANOS3, NOS2, NPM1, PABPC1, PAIP1, PSMB5, PSMC6, PSMD10, PSMD11, PSMD2, PSME3, PUM1, SECISBP2, SET, SH3BP4, SPPL3, SYNCRIP, TARDBP, TENT4A, TENT4B, TFPI2, TNPO1, VIM, XPO1, YTHDF2, YTHDF3, YWHAZ, ZC3H14, ZC3HAV1]
GO:0006446	regulation of translational initiation	Group44	Metabolic process	3.39026e-09	1.37338e-07	32	3	29	0	-4.59619	[ALKBH1, ATF4, CCL5, DDX3X, DHX29, EIF2AK2, EIF2AK4, EIF2B1, EIF2S1, EIF3B, EIF4E, EIF4EBP2, EIF4G1, EIF4G2, EIF4G3, EIF5, FMR1, KHDRBS1, LARP1, MIF4GD, NCBP2, NPM1, PAIP1, PAIP2, PAIP2B, PPP1CA, RBM4, RPS6KB1, UHMK1, YTHDF1, YTHDF2, YTHDF3]
GO:0017148	negative regulation of translation	Group44	Metabolic process	9.07215e-06	0.000196747	41	3	38	0	-5.46608	[AGO1, AGO4, ATF4, CALR, CELF1, CIRBP, CNOT3, DDX3X, DNAJC5, EIF2AK2, EIF2AK4, EIF2S1, EIF3A, EIF4A3, EIF4E, EIF4EBP2, EIF4G1, ETF1, FMR1, HNRNPD, IGF2BP1, ILF3, INTS3, KHSRP, LARP1, METTL16, NANOS3, NCL, NOS2, PAIP2, PAIP2B, PUM1, PUS7, RBM4, SH3BP4, SPPL3, SYNCRIP, TARDBP, TIA1, YTHDF2, YTHDF3]
GO:0033119	negative regulation of RNA splicing	Group44	Metabolic process	0.00018278	0.0025649	11	0	11	0	-3.31662	[C1QBP, HNRNPK, PTBP1, PTBP2, RBMX, RNPS1, RPS13, SAP18, SRSF12, SRSF6, SRSF9]
GO:0033120	positive regulation of RNA splicing	Group44	Metabolic process	0.000751508	0.00794822	14	2	12	0	-2.67261	[CIRBP, DAZAP1, DNAJC5, ERN1, HARS1, NCL, PIK3R1, POLR2A, PRDX6, PRPF19, RBMX, SF3B4, SRSF5, ZPR1]
GO:0045182	translation regulator activity	Group44	Metabolic process	2.94467e-08	1.09004e-06	47	4	43	0	-5.68873	[AARS1, ABCF1, C1QBP, CELF1, CIRBP, CNBP, DHX29, EEF2, EFL1, EIF2AK2, EIF2AK4, EIF2B1, EIF2B3, EIF2B4, EIF2D, EIF2S1, EIF2S3, EIF3A, EIF3B, EIF3J, EIF4A1, EIF4A3, EIF4E, EIF4EBP2, EIF4G1, EIF4G2, EIF4G3, EIF5, EIF5A, ELOB, ETF1, FMR1, GCN1, GFM1, GSPT1, GSPT2, IGF2BP1, LARP1, MIF4GD, PABPC1, PAIP1, PAIP2, PAIP2B, RPL10, RPS14, SPPL3, TSFM]
GO:0045727	positive regulation of translation	Group44	Metabolic process	7.84303e-07	2.27554e-05	40	4	35	1	-4.90153	[ASRGL1, C1QBP, CCL5, CIRBP, CNBP, DDX3X, DHX29, EEF2, EIF2AK4, EIF2S3, EIF3A, EIF4A3, EIF4E, EIF4G1, EIF4G2, EIF5A, FMR1, HNRNPD, KHDRBS1, LARP1, LARP4, MIEF1, MIF4GD, NAT10, NPM1, PABPC1, PAIP1, POLDIP3, RCC1L, RHOA, RPL5, RPS6KB1, SERP1, UHMK1, USP16, VIM, YTHDF1, YTHDF2, YTHDF3, ZCCHC4]
GO:1903312	negative regulation of mRNA metabolic process	Group44	Metabolic process	3.3635e-06	7.93563e-05	29	1	28	0	-5.01377	[AXIN2, C1QBP, CDK9, CIRBP, FMR1, HNRNPA0, HNRNPD, HNRNPK, HNRNPU, IGF2BP1, LARP1, MAPKAPK2, PABPC1, PAIP1, PTBP1, RBMX, RNF40, RNPS1, SAP18, SECISBP2, SH3BP4, SRSF12, SRSF6, SRSF9, SYNCRIP, TARDBP, TENT4A, TENT4B, ZC3H14]
GO:0048024	regulation of mRNA splicing, via spliceosome	Group44	Metabolic process	2.45408e-11	1.2545e-09	41	2	39	0	-5.77843	[C1QBP, CELF1, CELF2, CIRBP, CWC22, DAZAP1, DDX17, DDX5, DNAJC5, FMR1, HARS1, HNRNPK, HNRNPU, KHDRBS1, METTL16, NCL, PRDX6, PRPF19, PTBP1, RBM19, RBM25, RBM4, RBM4B, RBM5, RBMX, RNPS1, SAP18, SART3, SF3B4, SMU1, SON, SRPK1, SRSF1, SRSF12, SRSF3, SRSF5, SRSF6, SRSF9, TIA1, YTHDC1, ZBTB7A]
GO:1902373	negative regulation of mRNA catabolic process	Group44	Metabolic process	0.000361097	0.00440497	18	1	17	0	-3.77124	[AXIN2, CIRBP, FMR1, HNRNPA0, HNRNPD, HNRNPK, HNRNPU, IGF2BP1, LARP1, MAPKAPK2, PABPC1, PAIP1, SECISBP2, SH3BP4, SYNCRIP, TARDBP, TENT4A, TENT4B]
GO:0000245	spliceosomal complex assembly	Group44	Metabolic process	9.8341e-07	2.77813e-05	26	0	26	0	-5.09902	[CELF1, CELF2, GCFC2, GEMIN2, HARS1, ISY1, LUC7L, PRPF19, PRPF39, PTBP1, PTBP2, RBM5, RBMX, SF3A2, SF3A3, SLU7, SMN1, SNRPD2, SRPK1, SRPK3, SRSF1, SRSF12, SRSF5, SRSF6, SRSF9, YTHDC1]
GO:0045947	negative regulation of translational initiation	Group44	Metabolic process	0.00014667	0.00217172	10	2	8	0	-1.89737	[ATF4, EIF2AK2, EIF2AK4, EIF2S1, EIF4EBP2, FMR1, LARP1, PAIP2, PAIP2B, RBM4]
GO:0045948	positive regulation of translational initiation	Group44	Metabolic process	0.000914662	0.00917654	11	1	10	0	-2.7136	[CCL5, DDX3X, DHX29, EIF2AK4, KHDRBS1, LARP1, RPS6KB1, UHMK1, YTHDF1, YTHDF2, YTHDF3]
GO:0090079	translation regulator activity, nucleic acid binding	Group44	Cellular process	9.37413e-06	0.000201262	35	2	33	0	-5.23996	[ABCF1, C1QBP, CELF1, DHX29, EEF2, EFL1, EIF2B1, EIF2B3, EIF2B4, EIF2D, EIF2S1, EIF2S3, EIF3A, EIF3B, EIF3J, EIF4A1, EIF4E, EIF4G1, EIF4G2, EIF4G3, EIF5, EIF5A, ELOB, ETF1, GCN1, GFM1, GSPT1, GSPT2, LARP1, MIF4GD, PABPC1, PAIP1, PAIP2, PAIP2B, TSFM]
GO:0000381	regulation of alternative mRNA splicing, via spliceosome	Group44	Metabolic process	1.2208e-07	4.29681e-06	27	0	27	0	-5.19615	[CELF1, CELF2, DDX17, DDX5, FMR1, HARS1, HNRNPU, KHDRBS1, PTBP1, RBM19, RBM25, RBM4, RBM4B, RBM5, RBMX, RNPS1, SAP18, SART3, SMU1, SRSF1, SRSF12, SRSF3, SRSF5, SRSF6, SRSF9, YTHDC1, ZBTB7A]
GO:0006376	mRNA splice site selection	Group44	Metabolic process	5.54201e-07	1.67587e-05	18	0	18	0	-4.24264	[CELF1, CELF2, HARS1, ISY1, LUC7L, PRPF39, PTBP1, PTBP2, RBMX, SF3A2, SF3A3, SLU7, SRSF1, SRSF12, SRSF5, SRSF6, SRSF9, YTHDC1]
GO:0048025	negative regulation of mRNA splicing, via spliceosome	Group44	Metabolic process	0.000843156	0.00870315	9	0	9	0	-3	[C1QBP, HNRNPK, PTBP1, RBMX, RNPS1, SAP18, SRSF12, SRSF6, SRSF9]
Summary by theme4
Theme	Number of GO terms	% of total	No. Genes	Associated Genes Found
Metabolic process	134	0.583	1249	[DKC1, GAR1, NHP2, PINX1, POLR1A, PPIA, PTEN, PTGES3, SMG5, SMG7, TELO2, TERF2IP, AGFG1, ATM, DCAF1, ERN1, MAP2K2, MARK3, RPAIN, ACTB, AGO1, AGO4, BAZ2A, CELF1, CREBZF, CTCF, CTNNB1, DEK, EED, EIF3A, EP300, EPC1, EXOSC10, EZH2, H1-0, H2AX, H2AZ2, HDAC2, HIRA, HNRNPU, INTS3, JARID2, KAT2A, KMT2B, MACROH2A1, MBD1, MYBBP1A, PADI2, PCGF1, POLR1B, POLR1C, PRC1, PRKRA, PRMT7, PUM1, RBBP7, RBM4, RLIM, R…
Cellular process	75	0.326	941	[ABCC1, ABCC3, ABCC4, ABCC5, ABCD3, ABCE1, ABCF1, ABCG2, ABL2, ACTB, ACTL6A, ADAM10, ADD1, ADNP, AGFG1, AGO1, AGO4, AHCTF1, AKT2, ALDH4A1, ALKBH5, ALYREF, ANAPC1, ANGPT2, ANGPTL1, ANK1, ANK3, ANKHD1, ANKRD50, ANKS1B, ANO7, AP1B1, AP2M1, AP3D1, AP3S1, AP5Z1, APOD, APOE, APPBP2, ARAF, ARF1, ARF3, ARF4, ARF5, ARF6, ARFGEF1, ARHGEF5, ARHGEF7, ARL1, ASCC3, ASF1B, ASH2L, ASRGL1, ATF4, ATG4A, ATM, ATP11…
Immune/Stress	21	0.091	460	[ABCC1, ABCE1, ABCF3, ADIPOR1, ADSS2, AGFG1, AHSA1, AKT2, AKT3, ALYREF, ANKHD1, ANKS1B, AP1B1, AP2M1, APOD, APOE, ARF1, ARFGEF1, ARHGEF5, ARHGEF7, ARID5B, ATF4, ATF6, ATF7, ATM, ATP1A1, ATP6V0C, ATP6V1C1, ATP7A, AXIN2, B2M, BABAM1, BAG3, BAG6, BCL10, BNIP3, C1D, c1qb, C1QBP, C1QTNF12, CA8, CACTIN, CACYBP, CADM1, CALCOCO2, CAP1, CARM1, CASP7, CASP8, CCL5, CCN1, CCNT2, CD109, CD226, CD40, CD6, CD9,…
Total	230	1
1 Gene Ontology (GO) term identifier.
2 Gene Ontology (GO) term identified as over-represented based on right-sided hypergeometric tests using the Gene Ontology database (UniProt: 27.02.2019), with adjusted p-value cut-off levels (Benjamini-Hochberg test) of 0.05.
3 Group of GO terms to which the GO term belongs. ClueGO linked the over-represented GO terms using kappa statistics, thus generating GO term networks. Cohen’s kappa coefficients are calculated for each term-term relationship based on the shared genes between them. The obtained term-term kappa coefficients were also used to define groups of highly connected terms within the GO term networks. The …
4 GO terms were classified into 4 functional themes (i.e., metabolic process, cellular process, immune/stress, and development/healing). The GO terms were classified based on the biological process to which they were related and/or their parent terms (especially for highly-specific terms). Briefly, GO terms of biological processes and pathways associated with metabolism-related processes and path…
5 p-value associated with the GO term over-representation.
6 Benjamini-Hochberg-corrected p-value (i.e., adjusted p-value).
7 Total number of differentially expressed genes (DEGs) over-representing the GO term.
8 Number of up-regulated DEGs over-representing the GO term.
9 Number of down-regulated DEGs over-representing the GO term.
10 Number of DEGs with up- and down-regulated microarray probes over-representing the GO term.
11 z-score calculared based on the ratio between up- and down-regulated genes. The formula used to calculate the z-score was: z-score= ((up-down))/sqrt(total), where up and down are the number of up- and down-regulated DEGs, respectively, and total the total count of DEGs (Doniger et al. (2003) Genome Biol 4(1):R7)
12 Symbols of the genes over-representing the GO term. Human gene symbols were assigned to the annotated probes to enable the use of human GO database. Gene symbols were formatted following the convention for human genes (i.e., italicized uppercase letters).
