# Supplementary material for: Interacting Effects of Sea Louse (Lepeophtheirus salmonis) Infection and Formalin-Killed Aeromonas salmonicida on Atlantic Salmon Skin Transcriptome
Source: Front Immunol. 2022 Mar 24;13:804987. doi: 10.3389/fimmu.2022.804987 (PMC8987027; doi:10.3389/fimmu.2022.804987)
Supplement: Supplementary file 7 [file Table_4.xlsx]

## Sheet: Table S4
Supplemental Table S4
List of over-represented GO terms in the Lice(ASAL) list identified using ClueGO plugin in Cytoscape. The table includes all information about the functional theme to which the GO terms were assigned, the significance of their over-representation, their presence on other lists, and their associated differentially expressed genes. An additional table below shows the contribution (%) of each functi…
GOID1	GOTerm2	GOGroups3	Theme4	Term p5	Term adj-p6	No. Genes7	Genes up8	Genes down9	Genes up/down10	z-score11	Associated Genes Found12
GO:0045862	positive regulation of proteolysis	Group0	Metabolic process	0.00280394	0.0441955	7	7	0	0	2.64575	[ADAM9, APP, CTSB, GSN, MAP3K20, PLP2, USP5]
GO:0031123	RNA 3'-end processing	Group1	Metabolic process	0.000832872	0.0344601	5	5	0	0	2.23607	[APP, CPSF3, CPSF6, PLP2, SRSF5]
GO:0031124	mRNA 3'-end processing	Group1	Metabolic process	0.000177905	0.0147217	5	5	0	0	2.23607	[APP, CPSF3, CPSF6, PLP2, SRSF5]
GO:0051047	positive regulation of secretion	Group2	Cellular process	0.00120506	0.0249296	8	8	0	0	2.82843	[ADAM9, CHMP2A, FGFR1, GPI, RAB27A, RAB7A, SAA1, SRSF5]
GO:1903532	positive regulation of secretion by cell	Group2	Cellular process	0.000755119	0.0357063	8	8	0	0	2.82843	[ADAM9, CHMP2A, FGFR1, GPI, RAB27A, RAB7A, SAA1, SRSF5]
GO:0008544	epidermis development	Group3	Development/Healing	0.00184755	0.0321863	6	6	0	0	2.44949	[ADAM9, CTNNB1, DSC2, EVPL, FGFR1, KRT8]
GO:0043588	skin development	Group3	Development/Healing	0.000128444	0.0212575	7	7	0	0	2.64575	[ADAM9, ALOXE3, CTNNB1, DSC2, EVPL, FGFR1, KRT8]
GO:0009913	epidermal cell differentiation	Group3	Development/Healing	0.000145686	0.016074	6	6	0	0	2.44949	[ADAM9, CTNNB1, DSC2, EVPL, FGFR1, KRT8]
GO:0030216	keratinocyte differentiation	Group3	Development/Healing	0.000242015	0.0160214	5	5	0	0	2.23607	[ADAM9, DSC2, EVPL, FGFR1, KRT8]
GO:0002274	myeloid leukocyte activation	Group4	Immune/Stress	3.25764e-05	0.0107828	12	12	0	0	3.4641	[ADAM9, APP, CTSB, GGH, GPI, GSN, ITGAV, PLP2, PSMD1, RAB27A, RAB7A, TCN1]
GO:0002444	myeloid leukocyte mediated immunity	Group4	Immune/Stress	0.00140566	0.0258486	9	9	0	0	3	[CTSB, GGH, GPI, GSN, ITGAV, PSMD1, RAB27A, RAB7A, TCN1]
GO:0016192	vesicle-mediated transport	Group4	Cellular process	0.000328397	0.0181165	20	18	2	0	3.57771	[APP, CHMP2A, COPG2, CTNNB1, CTSB, EMP2, FCHSD2, GGH, GPI, GSN, HSP90B1, ITGAV, KIF3B, PLP2, PSMD1, RAB27A, RAB7A, SAA1, SRSF5, TCN1]
GO:0002275	myeloid cell activation involved in immune response	Group4	Immune/Stress	0.00135124	0.0263094	9	9	0	0	3	[CTSB, GGH, GPI, GSN, ITGAV, PSMD1, RAB27A, RAB7A, TCN1]
GO:0036230	granulocyte activation	Group4	Immune/Stress	0.00110412	0.0261046	9	9	0	0	3	[CTSB, GGH, GPI, GSN, ITGAV, PSMD1, RAB27A, RAB7A, TCN1]
GO:0002446	neutrophil mediated immunity	Group4	Immune/Stress	0.00103046	0.0284235	9	9	0	0	3	[CTSB, GGH, GPI, GSN, ITGAV, PSMD1, RAB27A, RAB7A, TCN1]
GO:0006887	exocytosis	Group4	Cellular process	0.0019709	0.0326183	11	11	0	0	3.31662	[APP, CTSB, GGH, GPI, GSN, ITGAV, PLP2, PSMD1, RAB27A, RAB7A, TCN1]
GO:0042119	neutrophil activation	Group4	Immune/Stress	0.00104486	0.0266038	9	9	0	0	3	[CTSB, GGH, GPI, GSN, ITGAV, PSMD1, RAB27A, RAB7A, TCN1]
GO:0002283	neutrophil activation involved in immune response	Group4	Immune/Stress	0.000907976	0.0273218	9	9	0	0	3	[CTSB, GGH, GPI, GSN, ITGAV, PSMD1, RAB27A, RAB7A, TCN1]
GO:0043299	leukocyte degranulation	Group4	Immune/Stress	0.00119812	0.0264386	9	9	0	0	3	[CTSB, GGH, GPI, GSN, ITGAV, PSMD1, RAB27A, RAB7A, TCN1]
GO:0045055	regulated exocytosis	Group4	Cellular process	0.000837982	0.0308191	11	11	0	0	3.31662	[APP, CTSB, GGH, GPI, GSN, ITGAV, PLP2, PSMD1, RAB27A, RAB7A, TCN1]
GO:0043312	neutrophil degranulation	Group4	Immune/Stress	0.000869899	0.0287937	9	9	0	0	3	[CTSB, GGH, GPI, GSN, ITGAV, PSMD1, RAB27A, RAB7A, TCN1]
Summary by theme4
Theme	Number of GO terms	% of total	No. Genes	Associated Genes Found
Metabolic process	3	0.142857	10	[ADAM9, APP, CTSB, GSN, MAP3K20, PLP2, USP5, CPSF3, CPSF6, SRSF5]
Cellular process	5	0.238095	22	[ADAM9, CHMP2A, FGFR1, GPI, RAB27A, RAB7A, SAA1, SRSF5, APP, COPG2, CTNNB1, CTSB, EMP2, FCHSD2, GGH, GSN, HSP90B1, ITGAV, KIF3B, PLP2, PSMD1, TCN1]
Immune/Stress	9	0.428571	12	[ADAM9, APP, CTSB, GGH, GPI, GSN, ITGAV, PLP2, PSMD1, RAB27A, RAB7A, TCN1]
Development/Healing	4	0.190476	7	[ADAM9, CTNNB1, DSC2, EVPL, FGFR1, KRT8, ALOXE3]
Total	21	1
1 Gene Ontology (GO) term identifier.
2 Gene Ontology (GO) term identified as over-represented based on right-sided hypergeometric tests using the Gene Ontology database (UniProt: 27.02.2019), with adjusted p-value cut-off levels (Benjamini-Hochberg test) of 0.05.
3 Group of GO terms to which the GO term belongs. ClueGO linked the over-represented GO terms using kappa statistics, thus generating GO term networks. Cohen’s kappa coefficients are calculated for each term-term relationship based on the shared genes between them. The obtained term-term kappa coefficients were also used to define groups of highly connected terms within the GO term networks. The …
4 GO terms were classified into 4 functional themes (i.e., metabolic process, cellular process, immune/stress, and development/healing). The GO terms were classified based on the biological process to which they were related and/or their parent terms (especially for highly-specific terms). Briefly, GO terms of biological processes and pathways associated with metabolism-related processes and path…
5 p-value associated with the GO term over-representation.
6 Benjamini-Hochberg-corrected p-value (i.e., adjusted p-value).
7 Total number of differentially expressed genes (DEGs) over-representing the GO term.
8 Number of up-regulated DEGs over-representing the GO term.
9 Number of down-regulated DEGs over-representing the GO term.
10 Number of DEGs with up- and down-regulated microarray probes over-representing the GO term.
11 z-score calculared based on the ratio between up- and down-regulated genes. The formula used to calculate the z-score was: z-score= ((up-down))/sqrt(total), where up and down are the number of up- and down-regulated DEGs, respectively, and total the total count of DEGs (Doniger et al. (2003) Genome Biol 4(1):R7)
12 Symbols of the genes over-representing the GO term. Human gene symbols were assigned to the annotated probes to enable the use of human GO database. Gene symbols were formatted following the convention for human genes (i.e., italicized uppercase letters).
