# Supplementary material for: Interacting Effects of Sea Louse (Lepeophtheirus salmonis) Infection and Formalin-Killed Aeromonas salmonicida on Atlantic Salmon Skin Transcriptome
Source: Front Immunol. 2022 Mar 24;13:804987. doi: 10.3389/fimmu.2022.804987 (PMC8987027; doi:10.3389/fimmu.2022.804987)
Supplement: Supplementary file 8 [file Table_5.xlsx]

## Sheet: Table S5
Supplemental Table S5
List of over-represented GO terms in the ASAL(lice) list identified using ClueGO plugin in Cytoscape. The table includes all information about the functional theme to which the GO terms were assigned, the significance of their over-representation, their presence on other lists, and their associated differentially expressed genes. An additional table below shows the contribution (%) of each functi…
GOID1	GOTerm2	GOGroups3	Theme4	Term p5	Term adj-p6	No. Genes7	Genes up8	Genes down9	Genes up/down10	z-score11	Associated Genes Found12
GO:0048260	positive regulation of receptor-mediated endocytosis	Group0	Cellular process	0.00197377	0.00676611	5	5	0	0	2.23607	[BIRC3, CBL, CCL19, SELE, SERPINE1]
GO:0097305	response to alcohol	Group01	Immune/Stress	0.00217934	0.00727272	11	11	0	0	3.31662	[CBL, CCL19, FOXO3, GGH, HAMP, JUP, NLRP3, PTGER2, SETDB1, SLC12A9, STAT3]
GO:0007159	leukocyte cell-cell adhesion	Group02	Immune/Stress	0.000424165	0.00190658	6	6	0	0	2.44949	[CLEC4M, IL1B, ITGB1, SELE, TNIP1, ICAM1]
GO:0030198	extracellular matrix organization	Group03	Development/Healing	0.00166538	0.00584543	13	13	0	0	3.60555	[CCN2, CRISPLD2, CTSL, FGA, ICAM2, ITGB1, LCP1, MMP14, NFKB2, SERPINE1, SH3PXD2A, ICAM1, VCAN]
GO:0031668	cellular response to extracellular stimulus	Group04	Immune/Stress	0.000814176	0.00321654	13	12	1	0	3.05085	[CBL, FASN, GLUL, LCP1, LYN, P2RY1, SESN1, SLA2, SLC12A9, SSH1, TAP1, ICAM1, XBP1]
GO:0042594	response to starvation	Group04	Immune/Stress	0.00225454	0.0074671	10	9	1	0	2.52982	[CBL, FASN, FOXO3, GLUL, HAMP, SESN1, SLA2, SLC12A9, TAP1, XBP1]
GO:0043550	regulation of lipid kinase activity	Group05	Metabolic process	0.00132249	0.0048345	6	6	0	0	2.44949	[BIRC3, CCL19, LYN, PIK3R6, SLA2, SOCS3]
GO:0043551	regulation of phosphatidylinositol 3-kinase activity	Group05	Metabolic process	0.000658951	0.00267528	6	6	0	0	2.44949	[BIRC3, CCL19, LYN, PIK3R6, SLA2, SOCS3]
GO:0032101	regulation of response to external stimulus	Group06	Immune/Stress	7.5245e-13	8.28636e-11	51	49	2	0	6.58132	[ACSBG2, ALOX5AP, BIRC3, C3AR1, CARD9, CCL19, CCL2, CCL4L1, CEBPB, CLEC4E, CTSL, CXCL8, DUSP1, DVL1, FGA, HCK, ICAM2, IFNGR1, IL18, IL1B, IL1R2, IL6ST, IRAK4, IRF1, LCP1, LGR4, LYN, MALT1, MEFV, NFKB1, NFKBIA, NLRC3, NLRP3, NUCB2, PER1, PGLYRP2, PIK3R6, PLAT, PTGER2, SAA1, SBNO2, SELE, SERPINE1, SLC12A9, SOCS3, TANK, THBD, TIFA, TNIP1, TXNRD1, VAV1]
GO:0048585	negative regulation of response to stimulus	Group06	Immune/Stress	8.44094e-07	1.37712e-05	51	48	3	0	6.30126	[BIRC3, CBL, CCL2, CD22, CDH2, CLIC2, CXCL8, DKK2, DUSP1, DUSP16, DVL1, FASN, FGA, FOXO3, GBP1, HHEX, IL1B, IL1R2, IL4R, ITGB1, LCP1, LGR4, LYN, MEFV, MMP14, NFKB1, NFKBIA, NLRC3, NLRP3, NUCB2, PER1, PGLYRP2, PLAT, PTGER2, RGS1, RGS5, SAA1, SAMSN1, SBNO2, SERPINE1, SESN1, SLA2, SLC12A9, SOCS3, TANK, TAP1, TCN1, THBD, TNIP1, XBP1, YAP1]
GO:0032102	negative regulation of response to external stimulus	Group06	Immune/Stress	9.25312e-05	0.000582286	17	17	0	0	4.12311	[CCL2, DUSP1, DVL1, FGA, IL1R2, MEFV, NFKB1, NLRC3, NLRP3, NUCB2, PLAT, PTGER2, SAA1, SERPINE1, SLC12A9, SOCS3, THBD]
GO:0050728	negative regulation of inflammatory response	Group06	Immune/Stress	0.00223077	0.00741627	8	8	0	0	2.82843	[IL1R2, MEFV, NFKB1, NLRC3, NLRP3, PTGER2, SAA1, SOCS3]
GO:0070302	regulation of stress-activated protein kinase signaling cascade	Group07	Immune/Stress	0.000712523	0.00284042	13	12	1	0	3.05085	[BIRC3, CARD9, CCL19, CCN2, DUSP1, FASN, GADD45B, IL1B, LYN, PER1, TANK, TAP1, TRAF1]
GO:0002688	regulation of leukocyte chemotaxis	Group07	Immune/Stress	0.00091823	0.00354807	8	8	0	0	2.82843	[C3AR1, CCL19, CCL2, CCL4L1, CXCL8, DUSP1, LYN, SERPINE1]
GO:0043408	regulation of MAPK cascade	Group07	Cellular process	0.000103037	0.000630387	27	26	1	0	4.81125	[BIRC3, CARD9, CCL19, CCL2, CCL4L1, CCN2, CDH2, DUSP1, DUSP16, FASN, FGA, GADD45B, GBP1, ID1, IL11, IL1B, LYN, MAP3K8, P2RY1, PER1, PIK3R6, SAA1, TANK, TAP1, TNIP1, TRAF1, TXNRD1]
GO:0070372	regulation of ERK1 and ERK2 cascade	Group07	Cellular process	0.000989374	0.00378973	13	13	0	0	3.60555	[BIRC3, CCL19, CCL2, CCL4L1, CCN2, DUSP1, FGA, GBP1, IL1B, LYN, P2RY1, TNIP1, TXNRD1]
GO:0071260	cellular response to mechanical stimulus	Group08	Immune/Stress	0.00240535	0.00781959	6	6	0	0	2.44949	[FASN, IL1B, IRF1, NFKB1, PTGER2, TAP1]
GO:0097191	extrinsic apoptotic signaling pathway	Group08	Cellular process	0.000356534	0.00167078	8	7	1	0	2.12132	[BIRC3, DIABLO, FASN, FOXO3, IL1B, TANK, TAP1, TNFRSF10C]
GO:0042035	regulation of cytokine biosynthetic process	Group08	Immune/Stress	0.0012947	0.0047725	7	7	0	0	2.64575	[ACSBG2, CARD9, CEBPB, IL1B, IRF1, NFKB1, STAT3]
GO:2001237	negative regulation of extrinsic apoptotic signaling pathway	Group08	Cellular process	0.00276547	0.00873254	7	7	0	0	2.64575	[FASN, FGA, IL1B, SERPINE1, TANK, TAP1, YAP1]
GO:0007165	signal transduction	Group09	Cellular process	1.02937e-10	5.33457e-09	106	102	4	0	9.5186	[ACSBG2, ADAMTS1, ALOXE3, ANK2, BIRC3, C3AR1, CARD9, CBL, CCL19, CCL2, CCL4L1, CCN2, CCR8, CD274, CD53, CDH6, CEBPB, CLEC4E, CLEC4M, CLIC2, CREM, CTSL, CXCL11, CXCL2, CXCL8, DIABLO, DKK2, DUSP1, DVL1, FASN, FCGR1A, FGA, FOXO3, GBP1, GPR182, GPR4, GPRC5D, HAMP, HCK, HHEX, ICAM2, ID1, IDE, IER3, IFNGR1, IL10RB, IL11, IL18, IL1B, IL1R2, IL1RAP, IL34, IL4R, IL6ST, IRAK4, IRF1, ITGB1, JUNB, LCP1, LGR4…
GO:0007166	cell surface receptor signaling pathway	Group09	Cellular process	1.4301e-08	4.84583e-07	66	63	3	0	7.38549	[ADAMTS1, BIRC3, C3AR1, CARD9, CBL, CCL19, CCL2, CCL4L1, CCN2, CCR8, CD274, CDH6, CLEC4E, CXCL11, CXCL2, CXCL8, DIABLO, DKK2, DVL1, FASN, FCGR1A, FOXO3, GBP1, GPR182, HCK, HHEX, ICAM2, ID1, IDE, IFNGR1, IL10RB, IL11, IL18, IL1B, IL1R2, IL1RAP, IL34, IL4R, IL6ST, IRAK4, IRF1, ITGB1, JUNB, LCP1, LGR4, LYN, MALT1, MAP3K8, NFKB1, NFKBIA, P2RY1, PIGR, PLAT, SAA1, SBNO2, SLA2, SLC12A9, SOCS3, STAT3, TA…
GO:0035556	intracellular signal transduction	Group09	Cellular process	1.59658e-06	2.23268e-05	51	48	3	0	6.30126	[ANK2, BIRC3, CARD9, CCL19, CCL2, CCN2, CCR8, CEBPB, CLEC4M, CLIC2, CXCL11, CXCL8, DIABLO, DUSP1, DVL1, FOXO3, IL18, IL1B, IRAK4, LCP1, LGR4, LYN, MALT1, MAP3K8, MBL2, MKNK1, NFKB1, NFKB2, NFKBIA, NLRC3, NLRP3, NUCB2, PLEK2, PLEKHM1, PTGER2, RAB39A, RASGEF1B, REL, RHOB, SELE, SETDB1, SGK1, SLC12A9, SOCS3, TANK, TIFA, TMEM100, VAV1, ICAM1, XBP1, YAP1]
GO:0071310	cellular response to organic substance	Group09	Immune/Stress	2.04978e-08	6.68837e-07	69	67	2	0	7.82508	[ACSBG2, BIRC3, CAMP, CBL, CCL19, CCL2, CCL4L1, CCN2, CCR8, CD274, CEBPB, CTSL, CXCL11, CXCL2, CXCL8, DNAJC5, DUSP1, FASN, FCGR1A, FOXO3, GBP1, GLUL, HAMP, HCK, ID1, IDE, IFNGR1, IL10RB, IL11, IL18, IL1B, IL1R2, IL1RAP, IL34, IL4R, IL6ST, IRAK4, IRF1, ITGB1, JUNB, JUP, LCP1, LGR4, LYN, MALT1, MAP3K8, NFKB1, NFKBIA, NLRP3, P2RY1, PFKP, PLPP1, PTGER2, SAA1, SBNO2, SERPINE1, SESN1, SLA2, SLC12A9, SO…
GO:0045087	innate immune response	Group10	Immune/Stress	4.04536e-12	3.56396e-10	35	34	1	0	5.57802	[ACSBG2, BIRC3, C7, CAMP, CARD9, CCL19, CCL2, CCL4L1, CLEC4E, CLEC4M, FCGR1A, FGA, GBP1, GLUL, HCK, IFNGR1, IL18, IL1RAP, IL34, IRAK4, IRF1, LGR4, LYN, MALT1, MBL2, MEFV, NFKB1, NFKB2, NLRP3, PGLYRP2, REL, SAA1, TIFA, TRIM35, ICAM1]
GO:0034341	response to interferon-gamma	Group10	Immune/Stress	2.77154e-05	0.000232546	11	11	0	0	3.31662	[CCL19, CCL2, CCL4L1, FCGR1A, GBP1, GLUL, HCK, IFNGR1, IRF1, MEFV, ICAM1]
GO:0071346	cellular response to interferon-gamma	Group10	Immune/Stress	6.48475e-05	0.000432808	10	10	0	0	3.16228	[CCL19, CCL2, CCL4L1, FCGR1A, GBP1, GLUL, HCK, IFNGR1, IRF1, ICAM1]
GO:0060333	interferon-gamma-mediated signaling pathway	Group10	Immune/Stress	0.000288339	0.00141126	6	6	0	0	2.44949	[FCGR1A, GBP1, HCK, IFNGR1, IRF1, ICAM1]
GO:0007596	blood coagulation	Group11	Development/Healing	0.00251695	0.00812247	12	12	0	0	3.4641	[F5, FGA, HPS5, IRF1, LYN, P2RY1, PIK3R6, PLAT, SAA1, THBD, TXNRD1, VAV1]
GO:0007599	hemostasis	Group11	Development/Healing	0.00290901	0.00912041	12	12	0	0	3.4641	[F5, FGA, HPS5, IRF1, LYN, P2RY1, PIK3R6, PLAT, SAA1, THBD, TXNRD1, VAV1]
GO:1903034	regulation of response to wounding	Group11	Immune/Stress	0.00241991	0.00783801	10	10	0	0	3.16228	[ACSBG2, FGA, ITGB1, LYN, PLAT, SERPINE1, SLC12A9, THBD, TXNRD1, XBP1]
GO:0061041	regulation of wound healing	Group11	Development/Healing	0.000683827	0.00273842	10	10	0	0	3.16228	[ACSBG2, FGA, ITGB1, LYN, PLAT, SERPINE1, SLC12A9, THBD, TXNRD1, XBP1]
GO:0090303	positive regulation of wound healing	Group11	Development/Healing	0.00288375	0.00907351	6	6	0	0	2.44949	[ACSBG2, ITGB1, SERPINE1, THBD, TXNRD1, XBP1]
GO:0033993	response to lipid	Group12	Immune/Stress	1.2354e-07	2.9416e-06	37	37	0	0	6.08276	[BIRC3, CAMP, CBL, CCL19, CCL2, CCN2, CD274, CEBPB, CXCL11, CXCL2, CXCL8, DUSP1, FOXO3, HAMP, HCK, HSD11B2, IL18, IL1B, JUNB, LCP1, LYN, MALT1, NFKB1, NFKB2, NFKBIA, NLRP3, PLPP1, PTGER2, SBNO2, SELE, SERPINE1, SLC12A9, STAT3, THBD, TXNRD1, XBP1, YAP1]
GO:0042127	regulation of cell population proliferation	Group12	Cellular process	6.414e-05	0.000431354	46	46	0	0	6.78233	[ACSBG2, ADAMTS1, BIRC3, CAMP, CCL19, CCL2, CCN2, CD22, CD274, CDH2, CEBPB, CXCL11, CXCL8, DUSP1, FOSL2, FOXO3, GLUL, HCK, HHEX, ID1, IL11, IL18, IL1B, IL34, IL4R, IL6ST, IRAK4, IRF1, ITGB1, JUNB, JUP, LYN, NFKBIA, NLRC3, NLRP3, PIM2, PLPP1, PTGER2, SGK1, SLC12A9, STAT3, TXNRD1, ICAM1, XBP1, YAP1, ZBTB16]
GO:0071310	cellular response to organic substance	Group12	Immune/Stress	2.04978e-08	6.68837e-07	69	67	2	0	7.82508	[ACSBG2, BIRC3, CAMP, CBL, CCL19, CCL2, CCL4L1, CCN2, CCR8, CD274, CEBPB, CTSL, CXCL11, CXCL2, CXCL8, DNAJC5, DUSP1, FASN, FCGR1A, FOXO3, GBP1, GLUL, HAMP, HCK, ID1, IDE, IFNGR1, IL10RB, IL11, IL18, IL1B, IL1R2, IL1RAP, IL34, IL4R, IL6ST, IRAK4, IRF1, ITGB1, JUNB, JUP, LCP1, LGR4, LYN, MALT1, MAP3K8, NFKB1, NFKBIA, NLRP3, P2RY1, PFKP, PLPP1, PTGER2, SAA1, SBNO2, SERPINE1, SESN1, SLA2, SLC12A9, SO…
GO:1901701	cellular response to oxygen-containing compound	Group12	Immune/Stress	2.58691e-06	3.35158e-05	38	37	1	0	5.83997	[ACSBG2, BIRC3, CAMP, CCL2, CCL4L1, CD274, CEBPB, CXCL11, CXCL2, CXCL8, FOXO3, GLUL, HAMP, HCK, ID1, IDE, IL18, IL1B, JUP, LCP1, LYN, MALT1, NFKB1, NFKBIA, NLRP3, P2RY1, PTGER2, RHOB, SBNO2, SERPINE1, SESN1, SLA2, SSH1, STAT3, TANK, ICAM1, XBP1, YAP1]
GO:2000026	regulation of multicellular organismal development	Group12	Development/Healing	0.00158031	0.00561394	49	48	1	0	6.71429	[ADAMTS1, BIRC3, C3AR1, CAMP, CAPRIN1, CCL19, CCN2, CD274, CDH2, CEBPB, CTSL, CXCL8, DVL1, FOXO3, GLUL, GPR4, HAMP, HHEX, ID1, IER3, IFITM5, IL18, IL1B, IL1RAP, IL34, IL4R, IL6ST, IRF1, ITGB1, JUP, LGR4, LYN, MALT1, MBL2, MMP14, NFKBIA, NLRP3, PGLYRP2, PIK3R6, RHOB, SBNO2, SERPINE1, STAT3, TCN1, TMEM100, UTP25, XBP1, YAP1, ZBTB16]
GO:0070741	response to interleukin-6	Group13	Immune/Stress	6.35724e-08	1.64727e-06	8	8	0	0	2.82843	[CAMP, CBL, HAMP, IL6ST, NFKB1, SBNO2, SOCS3, STAT3]
GO:0070665	positive regulation of leukocyte proliferation	Group13	Immune/Stress	0.00091823	0.00354807	8	8	0	0	2.82843	[CCL19, CD274, IL18, IL1B, IL6ST, LYN, SLC12A9, ICAM1]
GO:0071354	cellular response to interleukin-6	Group13	Immune/Stress	2.88286e-08	8.46601e-07	8	8	0	0	2.82843	[CAMP, CBL, HAMP, IL6ST, NFKB1, SBNO2, SOCS3, STAT3]
GO:1904894	positive regulation of receptor signaling pathway via STAT	Group13	Immune/Stress	0.000560023	0.00234943	7	7	0	0	2.64575	[IL10RB, IL18, IL6ST, LYN, SOCS3, STAT3, TXNRD1]
GO:0046427	positive regulation of receptor signaling pathway via JAK-STAT	Group13	Immune/Stress	0.000485427	0.00211714	7	7	0	0	2.64575	[IL10RB, IL18, IL6ST, LYN, SOCS3, STAT3, TXNRD1]
GO:0042531	positive regulation of tyrosine phosphorylation of STAT protein	Group13	Immune/Stress	0.00181513	0.00627109	5	5	0	0	2.23607	[IL18, IL6ST, LYN, SOCS3, STAT3]
GO:0009617	response to bacterium	Group14	Immune/Stress	1.52009e-13	1.91314e-11	36	36	0	0	6	[BIRC3, CAMP, CARD9, CCL2, CD274, CEBPB, CLEC4E, CXCL11, CXCL2, CXCL8, FGA, FKBP5, HAMP, HCK, IFI44, IL18, IL1B, JUNB, LCP1, LYN, LYZ, MALT1, MBL2, NFKB1, NFKB2, NFKBIA, NLRP3, PGLYRP2, PTGER2, RGS1, SBNO2, SELE, SERPINE1, THBD, TXNRD1, XBP1]
GO:0019730	antimicrobial humoral response	Group14	Immune/Stress	3.99826e-05	0.000301066	8	8	0	0	2.82843	[CAMP, CXCL11, CXCL2, CXCL8, FGA, LYZ, PGLYRP2, PTGER2]
GO:0042742	defense response to bacterium	Group14	Immune/Stress	2.34402e-05	0.000206508	12	12	0	0	3.4641	[CAMP, CARD9, CEBPB, CLEC4E, FGA, HAMP, LYZ, MBL2, NLRP3, PGLYRP2, PTGER2, SERPINE1]
GO:0061844	antimicrobial humoral immune response mediated by antimicrobial peptide	Group14	Immune/Stress	0.00139506	0.00507872	5	5	0	0	2.23607	[CAMP, CXCL11, CXCL2, CXCL8, PTGER2]
GO:0050830	defense response to Gram-positive bacterium	Group14	Immune/Stress	0.000508538	0.00217486	6	6	0	0	2.44949	[CAMP, CARD9, LYZ, MBL2, NLRP3, PGLYRP2]
GO:0008009	chemokine activity	Group14	Immune/Stress	1.78728e-05	0.00016751	6	6	0	0	2.44949	[CCL19, CCL2, CCL4L1, CXCL11, CXCL2, CXCL8]
GO:0051707	response to other organism	Group15	Immune/Stress	5.13233e-18	4.52159e-15	59	58	1	0	7.42077	[ACSBG2, BIRC3, C7, CAMP, CARD9, CCL19, CCL2, CCL4L1, CD274, CEBPB, CLEC4E, CLEC4M, CXCL11, CXCL2, CXCL8, FCGR1A, FGA, FKBP5, GBP1, GLUL, HAMP, HCK, IFI44, IFNGR1, IL10RB, IL18, IL1B, IL1RAP, IL34, IL4R, IRAK4, IRF1, JUNB, LCP1, LGR4, LYN, LYZ, MALT1, MBL2, MEFV, NFKB1, NFKB2, NFKBIA, NLRP3, PGLYRP2, PIM2, PTGER2, REL, RGS1, SAA1, SBNO2, SELE, SERPINE1, THBD, TIFA, TRIM35, TXNRD1, ICAM1, XBP1]
GO:0001817	regulation of cytokine production	Group15	Immune/Stress	1.75339e-12	1.71638e-10	40	38	2	0	5.6921	[ACSBG2, BIRC3, C3AR1, CARD9, CCL19, CD274, CEBPB, CLEC4E, FRMD8, GBP1, IER3, IFNGR1, IL18, IL1B, IL1R2, IL1RAP, IL4R, IL6ST, IRF1, LCP1, LGR4, LYN, MALT1, MBL2, MEFV, NFKB1, NFKB2, NLRC3, NLRP3, PER1, PGLYRP2, PTGER2, REL, SAA1, SERPINE1, STAT3, TANK, TIFA, TXNRD1, XBP1]
GO:0050776	regulation of immune response	Group15	Immune/Stress	8.05012e-10	3.37722e-08	43	42	1	0	6.25244	[BIRC3, C3AR1, C7, CARD9, CCL19, CD22, CD274, CLEC4E, CTSL, CXCL8, FCGR1A, FGA, GBP1, HCK, ICAM2, IFNGR1, IL18, IL1B, IL4R, IL6ST, IRAK4, IRF1, ITGB1, LGR4, LYN, MALT1, MBL2, NFKB1, NFKBIA, NLRC3, NLRP3, PGLYRP2, PIGR, PIK3R6, SAMSN1, SLA2, SOCS3, TANK, TIFA, TNIP1, VAV1, ICAM1, XBP1]
GO:0098542	defense response to other organism	Group15	Immune/Stress	8.3657e-14	1.47404e-11	42	41	1	0	6.17213	[ACSBG2, BIRC3, C7, CAMP, CARD9, CCL19, CCL2, CCL4L1, CEBPB, CLEC4E, CLEC4M, FCGR1A, FGA, GBP1, GLUL, HAMP, HCK, IFNGR1, IL10RB, IL18, IL1RAP, IL34, IL4R, IRAK4, IRF1, LGR4, LYN, LYZ, MALT1, MBL2, MEFV, NFKB1, NFKB2, NLRP3, PGLYRP2, PTGER2, REL, SAA1, SERPINE1, TIFA, TRIM35, ICAM1]
GO:0045087	innate immune response	Group15	Immune/Stress	4.04536e-12	3.56396e-10	35	34	1	0	5.57802	[ACSBG2, BIRC3, C7, CAMP, CARD9, CCL19, CCL2, CCL4L1, CLEC4E, CLEC4M, FCGR1A, FGA, GBP1, GLUL, HCK, IFNGR1, IL18, IL1RAP, IL34, IRAK4, IRF1, LGR4, LYN, MALT1, MBL2, MEFV, NFKB1, NFKB2, NLRP3, PGLYRP2, REL, SAA1, TIFA, TRIM35, ICAM1]
GO:0034341	response to interferon-gamma	Group15	Immune/Stress	2.77154e-05	0.000232546	11	11	0	0	3.31662	[CCL19, CCL2, CCL4L1, FCGR1A, GBP1, GLUL, HCK, IFNGR1, IRF1, MEFV, ICAM1]
GO:0140352	export from cell	Group16	Cellular process	0.00305312	0.00943788	29	29	0	0	5.38516	[C3AR1, CAMP, CBL, CCL19, CCN2, CD53, CRISPLD2, DNAJC5, DVL1, ENDOD1, F5, FGA, GGH, HCK, IER3, IL1RAP, JUP, LYN, LYZ, MBL2, NFKB1, NLRP3, OLFM4, PIGR, SERPINE1, STOM, STX11, TCN1, TNFAIP2]
GO:0002274	myeloid leukocyte activation	Group16	Immune/Stress	0.00169373	0.00589794	20	20	0	0	4.47214	[C3AR1, CAMP, CBL, CD53, CRISPLD2, CXCL8, DNAJC5, GGH, IFNGR1, IL18, JUP, LYN, LYZ, MBL2, NFKB1, OLFM4, PIGR, SBNO2, STOM, TCN1]
GO:0002366	leukocyte activation involved in immune response	Group16	Immune/Stress	0.00132091	0.00484883	21	21	0	0	4.58258	[C3AR1, CAMP, CBL, CD53, CLEC4E, CRISPLD2, DNAJC5, GGH, JUP, LCP1, LYN, LYZ, MBL2, NFKB1, OLFM4, PIGR, PTGER2, SBNO2, STAT3, STOM, TCN1]
GO:0032940	secretion by cell	Group16	Cellular process	0.00179796	0.00623624	29	29	0	0	5.38516	[C3AR1, CAMP, CBL, CCL19, CCN2, CD53, CRISPLD2, DNAJC5, DVL1, ENDOD1, F5, FGA, GGH, HCK, IER3, IL1RAP, JUP, LYN, LYZ, MBL2, NFKB1, NLRP3, OLFM4, PIGR, SERPINE1, STOM, STX11, TCN1, TNFAIP2]
GO:0006887	exocytosis	Group16	Cellular process	0.00291271	0.00909963	24	24	0	0	4.89898	[C3AR1, CAMP, CBL, CD53, CRISPLD2, DNAJC5, ENDOD1, F5, FGA, GGH, HCK, IER3, JUP, LYN, LYZ, MBL2, NFKB1, OLFM4, PIGR, SERPINE1, STOM, STX11, TCN1, TNFAIP2]
GO:0045055	regulated exocytosis	Group16	Cellular process	0.00160177	0.00566731	23	23	0	0	4.79583	[C3AR1, CAMP, CBL, CD53, CRISPLD2, DNAJC5, ENDOD1, F5, FGA, GGH, HCK, IER3, JUP, LYN, LYZ, MBL2, NFKB1, OLFM4, PIGR, SERPINE1, STOM, STX11, TCN1]
GO:0007249	I-kappaB kinase/NF-kappaB signaling	Group17	Immune/Stress	7.7103e-07	1.3063e-05	10	10	0	0	3.16228	[BIRC3, CARD9, CXCL8, NFKB1, NFKB2, NFKBIA, NLRC3, REL, TANK, TIFA]
GO:0038061	NIK/NF-kappaB signaling	Group17	Immune/Stress	0.00226	0.00745716	6	6	0	0	2.44949	[BIRC3, MALT1, NFKB1, NFKB2, REL, TANK]
GO:1901222	regulation of NIK/NF-kappaB signaling	Group17	Immune/Stress	0.000116579	0.000698682	9	9	0	0	3	[CCL19, IL18, IL1B, MALT1, NFKBIA, NLRC3, NLRP3, TANK, TCN1]
GO:0051090	regulation of DNA-binding transcription factor activity	Group17	Cellular process	0.000191095	0.00102655	19	19	0	0	4.3589	[BIRC3, HCK, ID1, IL18, IL1B, IL1RAP, JUP, MALT1, NFKB1, NFKB2, NFKBIA, NFKBIE, NLRC3, NLRP3, SGK1, STAT3, TANK, TIFA, TRAF1]
GO:0043123	positive regulation of I-kappaB kinase/NF-kappaB signaling	Group17	Immune/Stress	0.000289547	0.00140934	11	11	0	0	3.31662	[BIRC3, CARD9, CCL19, IL1B, IRAK4, MALT1, PIM2, REL, TANK, TIFA, TXNRD1]
GO:0051092	positive regulation of NF-kappaB transcription factor activity	Group17	Immune/Stress	0.000496941	0.00213563	10	10	0	0	3.16228	[IL18, IL1B, IL1RAP, MALT1, NFKB1, NFKB2, NLRP3, STAT3, TANK, TRAF1]
GO:0001818	negative regulation of cytokine production	Group18	Immune/Stress	0.000376985	0.00173887	13	12	1	0	3.05085	[CD274, GBP1, IER3, IL1R2, LGR4, MEFV, NFKB1, NLRC3, NLRP3, PGLYRP2, PTGER2, REL, TIFA]
GO:0032102	negative regulation of response to external stimulus	Group18	Immune/Stress	9.25312e-05	0.000582286	17	17	0	0	4.12311	[CCL2, DUSP1, DVL1, FGA, IL1R2, MEFV, NFKB1, NLRC3, NLRP3, NUCB2, PLAT, PTGER2, SAA1, SERPINE1, SLC12A9, SOCS3, THBD]
GO:0032652	regulation of interleukin-1 production	Group18	Immune/Stress	4.17797e-05	0.000311931	9	9	0	0	3	[ACSBG2, CCL19, IL1R2, LCP1, MALT1, MEFV, NLRP3, SAA1, TXNRD1]
GO:0050727	regulation of inflammatory response	Group18	Immune/Stress	9.02616e-11	4.97003e-09	25	24	1	0	4.6	[ACSBG2, ALOX5AP, BIRC3, CEBPB, HCK, IL18, IL1B, IL1R2, IL6ST, LCP1, LYN, MEFV, NFKB1, NFKBIA, NLRC3, NLRP3, PER1, PGLYRP2, PTGER2, SAA1, SBNO2, SELE, SERPINE1, SOCS3, TNIP1]
GO:1900015	regulation of cytokine production involved in inflammatory response	Group18	Immune/Stress	0.00049547	0.00213975	5	4	1	0	1.34164	[ACSBG2, IL1R2, MEFV, NLRC3, PER1]
GO:0050728	negative regulation of inflammatory response	Group18	Immune/Stress	0.00223077	0.00741627	8	8	0	0	2.82843	[IL1R2, MEFV, NFKB1, NLRC3, NLRP3, PTGER2, SAA1, SOCS3]
GO:0050704	regulation of interleukin-1 secretion	Group18	Immune/Stress	0.00152613	0.00548783	5	5	0	0	2.23607	[CCL19, IL1R2, LCP1, NLRP3, SAA1]
GO:0050710	negative regulation of cytokine secretion	Group18	Immune/Stress	0.000658951	0.00267528	6	5	1	0	1.63299	[GBP1, IER3, IL1R2, LGR4, NLRP3, PTGER2]
GO:0006915	apoptotic process	Group19	Cellular process	0.00209976	0.00706063	27	26	1	0	4.81125	[BIRC3, CEBPB, CTSL, CXCL8, DIABLO, FASN, FOXO3, GADD45B, IER3, IL1B, IRF1, NFKB1, NFKBIA, NLRP3, PIM2, RHOB, SGK1, SLC12A9, TANK, TAP1, TCN1, TIFA, TNFRSF10C, TRAF1, TRIM35, XBP1, ZBTB16]
GO:0010941	regulation of cell death	Group19	Cellular process	2.6099e-05	0.000223235	49	48	1	0	6.71429	[ACSBG2, BIRC3, CARD9, CBL, CCL19, CCL2, CCN2, CD274, CEBPB, DIABLO, DNAJC5, DUSP1, FASN, FGA, FOXO3, GADD45B, HCK, ID1, IER3, IL1B, IL6ST, ITGB1, LYN, MALT1, NFKB1, NFKBIA, NLRP3, PIM2, REL, RHOB, SBNO2, SERPINE1, SGK1, SLC12A9, SOCS3, SSH1, STAT3, TANK, TAP1, TCN1, TIFA, TNFRSF10C, TRAF1, TRIM35, TXNRD1, VAV1, XBP1, YAP1, ZBTB16]
GO:0043067	regulation of programmed cell death	Group19	Cellular process	3.71813e-05	0.000289883	46	45	1	0	6.48745	[ACSBG2, BIRC3, CARD9, CBL, CCL19, CCL2, CCN2, CD274, CEBPB, DIABLO, DNAJC5, DUSP1, FASN, FGA, FOXO3, GADD45B, HCK, ID1, IER3, IL1B, IL6ST, ITGB1, LYN, MALT1, NFKB1, NFKBIA, NLRP3, PIM2, RHOB, SBNO2, SERPINE1, SGK1, SLC12A9, SOCS3, TANK, TAP1, TCN1, TIFA, TNFRSF10C, TRAF1, TRIM35, TXNRD1, VAV1, XBP1, YAP1, ZBTB16]
GO:0097191	extrinsic apoptotic signaling pathway	Group19	Cellular process	0.000356534	0.00167078	8	7	1	0	2.12132	[BIRC3, DIABLO, FASN, FOXO3, IL1B, TANK, TAP1, TNFRSF10C]
GO:0042981	regulation of apoptotic process	Group19	Cellular process	2.75851e-05	0.000233677	46	45	1	0	6.48745	[ACSBG2, BIRC3, CARD9, CBL, CCL19, CCL2, CCN2, CD274, CEBPB, DIABLO, DNAJC5, DUSP1, FASN, FGA, FOXO3, GADD45B, HCK, ID1, IER3, IL1B, IL6ST, ITGB1, LYN, MALT1, NFKB1, NFKBIA, NLRP3, PIM2, RHOB, SBNO2, SERPINE1, SGK1, SLC12A9, SOCS3, TANK, TAP1, TCN1, TIFA, TNFRSF10C, TRAF1, TRIM35, TXNRD1, VAV1, XBP1, YAP1, ZBTB16]
GO:0043068	positive regulation of programmed cell death	Group19	Cellular process	0.000178036	0.000980313	25	24	1	0	4.6	[ACSBG2, BIRC3, CARD9, CCL2, CCN2, CD274, DIABLO, DUSP1, FASN, FOXO3, GADD45B, ITGB1, LYN, MALT1, NLRP3, RHOB, SBNO2, SLC12A9, TANK, TAP1, TNFRSF10C, TRIM35, TXNRD1, VAV1, ZBTB16]
GO:0043069	negative regulation of programmed cell death	Group19	Cellular process	0.000241627	0.00123763	30	30	0	0	5.47723	[BIRC3, CBL, CCL19, CCL2, CEBPB, DNAJC5, DUSP1, FASN, FGA, HCK, ID1, IER3, IL1B, IL6ST, ITGB1, MALT1, NFKB1, NFKBIA, NLRP3, PIM2, SERPINE1, SLC12A9, SOCS3, TANK, TAP1, TCN1, TIFA, TXNRD1, XBP1, YAP1]
GO:0043066	negative regulation of apoptotic process	Group19	Cellular process	0.000161163	0.000916029	30	30	0	0	5.47723	[BIRC3, CBL, CCL19, CCL2, CEBPB, DNAJC5, DUSP1, FASN, FGA, HCK, ID1, IER3, IL1B, IL6ST, ITGB1, MALT1, NFKB1, NFKBIA, NLRP3, PIM2, SERPINE1, SLC12A9, SOCS3, TANK, TAP1, TCN1, TIFA, TXNRD1, XBP1, YAP1]
GO:0010646	regulation of cell communication	Group20	Cellular process	4.48876e-05	0.000326826	78	74	4	0	7.92594	[ANK2, BIRC3, CACNB2, CARD9, CBL, CCL19, CCL2, CCL4L1, CCN2, CD22, CDH2, CLIC2, CXCL8, DKK2, DUSP1, DUSP16, DVL1, FASN, FGA, FOXO3, GADD45B, GBP1, GLUL, GPR4, HHEX, ID1, IER3, IFNGR1, IL10RB, IL11, IL18, IL1B, IL1R2, IL6ST, IRAK4, IRF1, ITGB1, JUP, LGR4, LYN, MALT1, MAP3K8, MMP14, NADK, NFKB1, NFKBIA, NLRC3, NLRP3, P2RY1, PER1, PIK3R6, PIM2, PLAT, RAB39A, REL, RGS1, RGS5, RHOB, SAA1, SBNO2, SERPI…
GO:0023057	negative regulation of signaling	Group20	Cellular process	0.000202315	0.00108024	39	36	3	0	5.28423	[BIRC3, CBL, CD22, CDH2, CLIC2, CXCL8, DKK2, DUSP1, DUSP16, DVL1, FASN, FGA, FOXO3, GBP1, HHEX, IL11, IL1B, IL1R2, ITGB1, LGR4, LYN, MMP14, NFKBIA, NLRC3, NLRP3, PER1, RGS1, RGS5, SBNO2, SERPINE1, SESN1, SLA2, SOCS3, TANK, TAP1, TCN1, TNIP1, XBP1, YAP1]
GO:0048523	negative regulation of cellular process	Group20	Cellular process	0.000814823	0.00320473	91	87	4	0	8.70076	[ADAMTS1, BIRC3, CAPRIN1, CBL, CCL19, CCL2, CCL4L1, CCN2, CD22, CD274, CDH2, CEBPB, CLIC2, CREM, CXCL8, DKK2, DNAJC5, DUSP1, DUSP16, DVL1, FASN, FGA, FOXO3, GADD45B, GBP1, GLUL, HAMP, HCK, HHEX, ID1, IDE, IER3, IL11, IL18, IL1B, IL1R2, IL4R, IL6ST, IRF1, ITGB1, JDP2, JUNB, JUP, LCP1, LGR4, LYN, MALT1, MBL2, MEFV, MMP14, NFKB1, NFKB2, NFKBIA, NLRC3, NLRP3, NPAT, P2RY1, PER1, PGLYRP2, PIM2, PLAT, P…
GO:0048585	negative regulation of response to stimulus	Group20	Immune/Stress	8.44094e-07	1.37712e-05	51	48	3	0	6.30126	[BIRC3, CBL, CCL2, CD22, CDH2, CLIC2, CXCL8, DKK2, DUSP1, DUSP16, DVL1, FASN, FGA, FOXO3, GBP1, HHEX, IL1B, IL1R2, IL4R, ITGB1, LCP1, LGR4, LYN, MEFV, MMP14, NFKB1, NFKBIA, NLRC3, NLRP3, NUCB2, PER1, PGLYRP2, PLAT, PTGER2, RGS1, RGS5, SAA1, SAMSN1, SBNO2, SERPINE1, SESN1, SLA2, SLC12A9, SOCS3, TANK, TAP1, TCN1, THBD, TNIP1, XBP1, YAP1]
GO:0080134	regulation of response to stress	Group20	Immune/Stress	4.65924e-09	1.78469e-07	55	52	3	0	6.60716	[ACSBG2, ALOX5AP, BIRC3, CARD9, CCL19, CCN2, CEBPB, CLEC4E, CTSL, DUSP1, FASN, FGA, FOXO3, GADD45B, HCK, ICAM2, IER3, IFNGR1, IL18, IL1B, IL1R2, IL6ST, IRAK4, IRF1, ITGB1, LCP1, LGR4, LYN, MALT1, MEFV, NFKB1, NFKBIA, NLRC3, NLRP3, PER1, PGLYRP2, PIK3R6, PLAT, PTGER2, SAA1, SBNO2, SELE, SERPINE1, SESN1, SLC12A9, SOCS3, TANK, TAP1, THBD, TIFA, TNIP1, TRAF1, TXNRD1, VAV1, XBP1]
GO:0009966	regulation of signal transduction	Group20	Cellular process	5.12097e-05	0.000360926	72	69	3	0	7.77817	[BIRC3, CARD9, CBL, CCL19, CCL2, CCL4L1, CCN2, CD22, CDH2, CLIC2, CXCL8, DKK2, DUSP1, DUSP16, DVL1, FASN, FGA, FOXO3, GADD45B, GBP1, GPR4, HHEX, ID1, IER3, IFNGR1, IL10RB, IL11, IL18, IL1B, IL1R2, IL6ST, IRAK4, IRF1, ITGB1, JUP, LGR4, LYN, MALT1, MAP3K8, MMP14, NFKB1, NFKBIA, NLRC3, NLRP3, P2RY1, PER1, PIK3R6, PIM2, RAB39A, REL, RGS1, RGS5, RHOB, SAA1, SBNO2, SERPINE1, SESN1, SLA2, SOCS3, SSH1, S…
GO:0010648	negative regulation of cell communication	Group20	Cellular process	0.000189832	0.00102603	39	36	3	0	5.28423	[BIRC3, CBL, CD22, CDH2, CLIC2, CXCL8, DKK2, DUSP1, DUSP16, DVL1, FASN, FGA, FOXO3, GBP1, HHEX, IL11, IL1B, IL1R2, ITGB1, LGR4, LYN, MMP14, NFKBIA, NLRC3, NLRP3, PER1, RGS1, RGS5, SBNO2, SERPINE1, SESN1, SLA2, SOCS3, TANK, TAP1, TCN1, TNIP1, XBP1, YAP1]
GO:0032102	negative regulation of response to external stimulus	Group20	Immune/Stress	9.25312e-05	0.000582286	17	17	0	0	4.12311	[CCL2, DUSP1, DVL1, FGA, IL1R2, MEFV, NFKB1, NLRC3, NLRP3, NUCB2, PLAT, PTGER2, SAA1, SERPINE1, SLC12A9, SOCS3, THBD]
GO:0009968	negative regulation of signal transduction	Group20	Cellular process	0.000102599	0.000632095	38	35	3	0	5.19109	[BIRC3, CBL, CD22, CDH2, CLIC2, CXCL8, DKK2, DUSP1, DUSP16, DVL1, FASN, FGA, FOXO3, GBP1, HHEX, IL1B, IL1R2, ITGB1, LGR4, LYN, MMP14, NFKBIA, NLRC3, NLRP3, PER1, RGS1, RGS5, SBNO2, SERPINE1, SESN1, SLA2, SOCS3, TANK, TAP1, TCN1, TNIP1, XBP1, YAP1]
GO:0046649	lymphocyte activation	Group21	Immune/Stress	1.34125e-05	0.000132769	19	19	0	0	4.3589	[ACSBG2, CCL19, CD22, CLEC4E, CXCL8, HHEX, IL11, IL18, IRF1, ITGB1, LCP1, MALT1, MEFV, NLRC3, PTGER2, SLA2, STAT3, VAV1, ICAM1]
GO:0042110	T cell activation	Group21	Immune/Stress	0.000139184	0.00081206	13	13	0	0	3.60555	[ACSBG2, CCL19, CLEC4E, CXCL8, IRF1, LCP1, MALT1, MEFV, NLRC3, PTGER2, SLA2, STAT3, VAV1]
GO:0032652	regulation of interleukin-1 production	Group21	Immune/Stress	4.17797e-05	0.000311931	9	9	0	0	3	[ACSBG2, CCL19, IL1R2, LCP1, MALT1, MEFV, NLRP3, SAA1, TXNRD1]
GO:0032655	regulation of interleukin-12 production	Group21	Immune/Stress	0.00115806	0.00434148	5	5	0	0	2.23607	[ACSBG2, CCL19, IRF1, MEFV, NFKB1]
GO:0030097	hemopoiesis	Group21	Immune/Stress	0.00315875	0.00969638	19	19	0	0	4.3589	[CCL19, CLEC4E, CXCL8, FASN, GLRX5, HHEX, IL11, IRF1, ITGB1, JUNB, LYN, MALT1, PTGER2, SBNO2, SH3PXD2A, STAT3, VAV1, ICAM1, ZBTB16]
GO:0042035	regulation of cytokine biosynthetic process	Group21	Immune/Stress	0.0012947	0.0047725	7	7	0	0	2.64575	[ACSBG2, CARD9, CEBPB, IL1B, IRF1, NFKB1, STAT3]
GO:0002521	leukocyte differentiation	Group21	Immune/Stress	6.29093e-05	0.000429637	17	17	0	0	4.12311	[CCL19, CLEC4E, CXCL8, FASN, HHEX, IL11, IRF1, ITGB1, JUNB, LYN, MALT1, PTGER2, SBNO2, SH3PXD2A, STAT3, VAV1, ICAM1]
GO:0032651	regulation of interleukin-1 beta production	Group21	Immune/Stress	0.000521664	0.00222022	7	7	0	0	2.64575	[ACSBG2, CCL19, LCP1, MALT1, MEFV, NLRP3, TXNRD1]
GO:0032731	positive regulation of interleukin-1 beta production	Group21	Immune/Stress	0.00139506	0.00507872	5	5	0	0	2.23607	[ACSBG2, CCL19, LCP1, MALT1, NLRP3]
GO:0051272	positive regulation of cellular component movement	Group22	Cellular process	0.00292413	0.00910305	19	19	0	0	4.3589	[ACSBG2, ADAMTS1, BIRC3, C3AR1, CCL19, CCL4L1, CD274, CXCL8, IL1B, ITGB1, LYN, MMP14, RHOB, SELE, SERPINE1, SSH1, STAT3, TXNRD1, XBP1]
GO:1901342	regulation of vasculature development	Group22	Development/Healing	1.5228e-05	0.000147427	18	18	0	0	4.24264	[ADAMTS1, BIRC3, C3AR1, CAMP, CXCL8, GLUL, GPR4, HHEX, ID1, IL1B, ITGB1, JUP, PIK3R6, RHOB, SERPINE1, STAT3, TMEM100, XBP1]
GO:0045765	regulation of angiogenesis	Group22	Development/Healing	1.69245e-05	0.00016207	17	17	0	0	4.12311	[ADAMTS1, BIRC3, C3AR1, CAMP, CXCL8, GLUL, GPR4, HHEX, ID1, IL1B, ITGB1, JUP, PIK3R6, RHOB, SERPINE1, STAT3, XBP1]
GO:1904018	positive regulation of vasculature development	Group22	Development/Healing	0.000133809	0.000785905	12	12	0	0	3.4641	[C3AR1, CAMP, CXCL8, IL1B, ITGB1, JUP, PIK3R6, RHOB, SERPINE1, STAT3, TMEM100, XBP1]
GO:2000147	positive regulation of cell motility	Group22	Cellular process	0.00208338	0.00703241	19	19	0	0	4.3589	[ACSBG2, ADAMTS1, BIRC3, C3AR1, CCL19, CCL4L1, CD274, CXCL8, IL1B, ITGB1, LYN, MMP14, RHOB, SELE, SERPINE1, SSH1, STAT3, TXNRD1, XBP1]
GO:0002685	regulation of leukocyte migration	Group22	Immune/Stress	0.000605711	0.00248201	11	11	0	0	3.31662	[C3AR1, CCL19, CCL2, CCL4L1, CXCL8, DUSP1, LYN, MMP14, PTGER2, SELE, SERPINE1]
GO:0002688	regulation of leukocyte chemotaxis	Group22	Immune/Stress	0.00091823	0.00354807	8	8	0	0	2.82843	[C3AR1, CCL19, CCL2, CCL4L1, CXCL8, DUSP1, LYN, SERPINE1]
GO:0030335	positive regulation of cell migration	Group22	Cellular process	0.00165659	0.00583784	19	19	0	0	4.3589	[ACSBG2, ADAMTS1, BIRC3, C3AR1, CCL19, CCL4L1, CD274, CXCL8, IL1B, ITGB1, LYN, MMP14, RHOB, SELE, SERPINE1, SSH1, STAT3, TXNRD1, XBP1]
GO:0045766	positive regulation of angiogenesis	Group22	Development/Healing	0.000251793	0.00128225	11	11	0	0	3.31662	[C3AR1, CAMP, CXCL8, IL1B, ITGB1, JUP, PIK3R6, RHOB, SERPINE1, STAT3, XBP1]
GO:0019221	cytokine-mediated signaling pathway	Group23	Immune/Stress	2.63902e-14	7.74992e-12	39	39	0	0	6.245	[BIRC3, CBL, CCL19, CCL2, CCL4L1, CCR8, CXCL11, CXCL2, CXCL8, FCGR1A, FOXO3, GBP1, HCK, IFNGR1, IL10RB, IL11, IL18, IL1B, IL1R2, IL1RAP, IL34, IL4R, IL6ST, IRAK4, IRF1, ITGB1, JUNB, LCP1, MAP3K8, NFKB1, NFKBIA, SAA1, SLC12A9, SOCS3, STAT3, TANK, TRAF1, VAV1, ICAM1]
GO:0071345	cellular response to cytokine stimulus	Group23	Immune/Stress	1.27197e-13	1.86767e-11	49	49	0	0	7	[BIRC3, CAMP, CBL, CCL19, CCL2, CCL4L1, CCR8, CEBPB, CXCL11, CXCL2, CXCL8, DNAJC5, DUSP1, FASN, FCGR1A, FOXO3, GBP1, GLUL, HAMP, HCK, IFNGR1, IL10RB, IL11, IL18, IL1B, IL1R2, IL1RAP, IL34, IL4R, IL6ST, IRAK4, IRF1, ITGB1, JUNB, LCP1, MAP3K8, NFKB1, NFKBIA, PFKP, SAA1, SBNO2, SLC12A9, SOCS3, STAT3, TANK, TRAF1, VAV1, ICAM1, XBP1]
GO:0071347	cellular response to interleukin-1	Group23	Immune/Stress	2.84159e-08	8.63256e-07	16	16	0	0	4	[BIRC3, CAMP, CCL19, CCL2, CCL4L1, CEBPB, CXCL8, GBP1, IL1B, IL1R2, IL1RAP, IRAK4, MAP3K8, NFKB1, NFKBIA, TANK]
GO:0070555	response to interleukin-1	Group23	Immune/Stress	4.53229e-08	1.28805e-06	17	17	0	0	4.12311	[BIRC3, CAMP, CCL19, CCL2, CCL4L1, CEBPB, CXCL8, GBP1, IL1B, IL1R2, IL1RAP, IRAK4, MAP3K8, NFKB1, NFKBIA, SELE, TANK]
GO:1990266	neutrophil migration	Group23	Immune/Stress	1.61874e-07	3.56529e-06	10	10	0	0	3.16228	[CCL19, CCL2, CCL4L1, CXCL11, CXCL2, CXCL8, IL1B, IRAK4, SAA1, VAV1]
GO:0097530	granulocyte migration	Group23	Immune/Stress	8.67039e-07	1.38884e-05	10	10	0	0	3.16228	[CCL19, CCL2, CCL4L1, CXCL11, CXCL2, CXCL8, IL1B, IRAK4, SAA1, VAV1]
GO:0097529	myeloid leukocyte migration	Group23	Immune/Stress	1.11541e-05	0.000114264	10	10	0	0	3.16228	[CCL19, CCL2, CCL4L1, CXCL11, CXCL2, CXCL8, IL1B, IRAK4, SAA1, VAV1]
GO:0034612	response to tumor necrosis factor	Group23	Immune/Stress	0.000143016	0.000828928	14	14	0	0	3.74166	[BIRC3, CAMP, CCL19, CCL2, CCL4L1, CXCL8, FOXO3, GBP1, HAMP, NFKB1, NFKBIA, SELE, TANK, TRAF1]
GO:0071356	cellular response to tumor necrosis factor	Group23	Immune/Stress	0.000179125	0.00098018	13	13	0	0	3.60555	[BIRC3, CAMP, CCL19, CCL2, CCL4L1, CXCL8, FOXO3, GBP1, HAMP, NFKB1, NFKBIA, TANK, TRAF1]
GO:0070498	interleukin-1-mediated signaling pathway	Group23	Immune/Stress	0.00114872	0.0043249	7	7	0	0	2.64575	[IL1B, IL1R2, IL1RAP, IRAK4, MAP3K8, NFKB1, NFKBIA]
GO:1990266	neutrophil migration	Group24	Immune/Stress	1.61874e-07	3.56529e-06	10	10	0	0	3.16228	[CCL19, CCL2, CCL4L1, CXCL11, CXCL2, CXCL8, IL1B, IRAK4, SAA1, VAV1]
GO:0030593	neutrophil chemotaxis	Group24	Immune/Stress	7.67518e-07	1.32585e-05	9	9	0	0	3	[CCL19, CCL2, CCL4L1, CXCL11, CXCL2, CXCL8, IL1B, SAA1, VAV1]
GO:0097530	granulocyte migration	Group24	Immune/Stress	8.67039e-07	1.38884e-05	10	10	0	0	3.16228	[CCL19, CCL2, CCL4L1, CXCL11, CXCL2, CXCL8, IL1B, IRAK4, SAA1, VAV1]
GO:0071621	granulocyte chemotaxis	Group24	Immune/Stress	2.47666e-06	3.25663e-05	9	9	0	0	3	[CCL19, CCL2, CCL4L1, CXCL11, CXCL2, CXCL8, IL1B, SAA1, VAV1]
GO:0097529	myeloid leukocyte migration	Group24	Immune/Stress	1.11541e-05	0.000114264	10	10	0	0	3.16228	[CCL19, CCL2, CCL4L1, CXCL11, CXCL2, CXCL8, IL1B, IRAK4, SAA1, VAV1]
GO:0070098	chemokine-mediated signaling pathway	Group24	Immune/Stress	0.000107338	0.000647706	7	7	0	0	2.64575	[CCL19, CCL2, CCL4L1, CCR8, CXCL11, CXCL2, CXCL8]
GO:0030595	leukocyte chemotaxis	Group24	Immune/Stress	0.000235104	0.00121127	9	9	0	0	3	[CCL19, CCL2, CCL4L1, CXCL11, CXCL2, CXCL8, IL1B, SAA1, VAV1]
GO:0007186	G protein-coupled receptor signaling pathway	Group24	Cellular process	0.000362958	0.00169188	24	22	2	0	4.08248	[C3AR1, CCL19, CCL2, CCL4L1, CCR8, CXCL11, CXCL2, CXCL8, GPR182, GPR4, GPRC5D, HHEX, LGR4, NLRP3, P2RY1, PIK3R6, PLPP1, PTGER2, RGS1, RGS5, RHOB, SAA1, TXNRD1, VAV1]
GO:0060326	cell chemotaxis	Group24	Cellular process	0.00155859	0.00555918	10	10	0	0	3.16228	[CCL19, CCL2, CCL4L1, CCR8, CXCL11, CXCL2, CXCL8, IL1B, SAA1, VAV1]
GO:0007204	positive regulation of cytosolic calcium ion concentration	Group24	Cellular process	0.00256004	0.00820143	11	11	0	0	3.31662	[C3AR1, CACNB2, CCL19, CCR8, CXCL11, GPR4, NLRP3, P2RY1, PTGER2, SAA1, TXNRD1]
GO:0051094	positive regulation of developmental process	Group25	Development/Healing	8.22981e-06	9.29547e-05	44	43	1	0	6.33174	[ACSBG2, BIRC3, C3AR1, CAMP, CAPRIN1, CCL19, CCN2, CD274, CD53, CDH2, CEBPB, CXCL8, DVL1, FGA, FOXO3, HAMP, IL18, IL1B, IL1RAP, IL34, IL4R, IL6ST, ITGB1, JUNB, JUP, LCP1, LGR4, LYN, MALT1, MMP14, NFKB1, NLRP3, OLFM4, PIK3R6, RHOB, SBNO2, SERPINE1, SOCS3, STAT3, TMEM100, UTP25, XBP1, YAP1, ZBTB16]
GO:0051240	positive regulation of multicellular organismal process	Group25	Development/Healing	9.98183e-07	1.51621e-05	54	53	1	0	7.0763	[ACSBG2, BIRC3, C3AR1, CAMP, CAPRIN1, CARD9, CCL19, CCN2, CD274, CEBPB, CLEC4E, CXCL8, DVL1, FGA, FOXO3, FRMD8, HAMP, IFNGR1, IL18, IL1B, IL1RAP, IL34, IL4R, IL6ST, IRF1, ITGB1, JUP, LCP1, LGR4, LYN, MALT1, MBL2, MMP14, NFKB1, NFKB2, NLRP3, P2RY1, PIK3R6, PLEKHM1, PTGER2, RHOB, SAA1, SBNO2, SERPINE1, SSH1, STAT3, TANK, THBD, TMEM100, TXNRD1, UTP25, XBP1, YAP1, ZBTB16]
GO:2000026	regulation of multicellular organismal development	Group25	Development/Healing	0.00158031	0.00561394	49	48	1	0	6.71429	[ADAMTS1, BIRC3, C3AR1, CAMP, CAPRIN1, CCL19, CCN2, CD274, CDH2, CEBPB, CTSL, CXCL8, DVL1, FOXO3, GLUL, GPR4, HAMP, HHEX, ID1, IER3, IFITM5, IL18, IL1B, IL1RAP, IL34, IL4R, IL6ST, IRF1, ITGB1, JUP, LGR4, LYN, MALT1, MBL2, MMP14, NFKBIA, NLRP3, PGLYRP2, PIK3R6, RHOB, SBNO2, SERPINE1, STAT3, TCN1, TMEM100, UTP25, XBP1, YAP1, ZBTB16]
GO:1903706	regulation of hemopoiesis	Group25	Immune/Stress	6.39711e-05	0.000433527	20	20	0	0	4.47214	[CCL19, CEBPB, FOXO3, IL18, IL1B, IL34, IL4R, IRF1, LYN, MALT1, MMP14, NFKBIA, NLRP3, PGLYRP2, PIK3R6, STAT3, TCN1, XBP1, YAP1, ZBTB16]
GO:0045597	positive regulation of cell differentiation	Group25	Development/Healing	8.44976e-05	0.000539438	33	33	0	0	5.74456	[ACSBG2, BIRC3, CAPRIN1, CCL19, CCN2, CD53, CDH2, CEBPB, DVL1, FGA, FOXO3, HAMP, IL18, IL1B, IL34, IL4R, IL6ST, JUNB, LCP1, LYN, MALT1, MMP14, NFKB1, NLRP3, OLFM4, PIK3R6, SBNO2, SERPINE1, SOCS3, STAT3, TMEM100, XBP1, ZBTB16]
GO:0050867	positive regulation of cell activation	Group25	Cellular process	4.67666e-07	8.76626e-06	20	20	0	0	4.47214	[ACSBG2, CCL19, CCL2, CCN2, CD274, IL18, IL1B, IL4R, IL6ST, LYN, MALT1, MAP3K8, MMP14, NLRP3, PIK3R6, SLC12A9, VAV1, ICAM1, XBP1, ZBTB16]
GO:0002696	positive regulation of leukocyte activation	Group25	Immune/Stress	1.12991e-06	1.6872e-05	19	19	0	0	4.3589	[ACSBG2, CCL19, CCL2, CD274, IL18, IL1B, IL4R, IL6ST, LYN, MALT1, MAP3K8, MMP14, NLRP3, PIK3R6, SLC12A9, VAV1, ICAM1, XBP1, ZBTB16]
GO:1902105	regulation of leukocyte differentiation	Group25	Immune/Stress	2.1012e-05	0.000190841	15	15	0	0	3.87298	[CCL19, CEBPB, IL18, IL1B, IL34, IL4R, IRF1, LYN, MALT1, MMP14, NLRP3, PGLYRP2, PIK3R6, XBP1, ZBTB16]
GO:1903708	positive regulation of hemopoiesis	Group25	Immune/Stress	9.45787e-06	0.000102869	13	13	0	0	3.60555	[CCL19, FOXO3, IL18, IL1B, IL34, IL4R, MALT1, MMP14, NLRP3, PIK3R6, STAT3, XBP1, ZBTB16]
GO:0051251	positive regulation of lymphocyte activation	Group25	Immune/Stress	1.38411e-07	3.20895e-06	19	19	0	0	4.3589	[ACSBG2, CCL19, CCL2, CD274, IL18, IL1B, IL4R, IL6ST, LYN, MALT1, MAP3K8, MMP14, NLRP3, PIK3R6, SLC12A9, VAV1, ICAM1, XBP1, ZBTB16]
GO:1902107	positive regulation of leukocyte differentiation	Group25	Immune/Stress	2.27634e-05	0.000204638	11	11	0	0	3.31662	[CCL19, IL18, IL1B, IL34, IL4R, MALT1, MMP14, NLRP3, PIK3R6, XBP1, ZBTB16]
GO:0045621	positive regulation of lymphocyte differentiation	Group25	Immune/Stress	1.22053e-06	1.79214e-05	10	10	0	0	3.16228	[CCL19, IL18, IL1B, IL4R, MALT1, MMP14, NLRP3, PIK3R6, XBP1, ZBTB16]
GO:0071260	cellular response to mechanical stimulus	Group26	Immune/Stress	0.00240535	0.00781959	6	6	0	0	2.44949	[FASN, IL1B, IRF1, NFKB1, PTGER2, TAP1]
GO:0001819	positive regulation of cytokine production	Group26	Immune/Stress	3.30732e-10	1.53355e-08	28	28	0	0	5.2915	[ACSBG2, C3AR1, CARD9, CCL19, CD274, CEBPB, CLEC4E, FRMD8, IFNGR1, IL18, IL1B, IL1RAP, IL4R, IL6ST, IRF1, LCP1, MALT1, MBL2, NFKB1, NFKB2, NLRP3, PTGER2, SAA1, SERPINE1, STAT3, TANK, TXNRD1, XBP1]
GO:0002526	acute inflammatory response	Group26	Immune/Stress	0.00240535	0.00781959	6	6	0	0	2.44949	[CEBPB, HAMP, IL1B, MBL2, SAA1, STAT3]
GO:0032655	regulation of interleukin-12 production	Group26	Immune/Stress	0.00115806	0.00434148	5	5	0	0	2.23607	[ACSBG2, CCL19, IRF1, MEFV, NFKB1]
GO:0032663	regulation of interleukin-2 production	Group26	Immune/Stress	0.000464861	0.00203753	6	6	0	0	2.44949	[ACSBG2, CARD9, GBP1, IL1B, MALT1, TANK]
GO:0032675	regulation of interleukin-6 production	Group26	Immune/Stress	9.7936e-06	0.000105222	11	11	0	0	3.31662	[ACSBG2, CARD9, CEBPB, IL1B, IL1RAP, LCP1, MBL2, NLRC3, STAT3, TXNRD1, XBP1]
GO:0042035	regulation of cytokine biosynthetic process	Group26	Immune/Stress	0.0012947	0.0047725	7	7	0	0	2.64575	[ACSBG2, CARD9, CEBPB, IL1B, IRF1, NFKB1, STAT3]
GO:0006953	acute-phase response	Group26	Immune/Stress	0.000234714	0.00121637	6	6	0	0	2.44949	[CEBPB, HAMP, IL1B, MBL2, SAA1, STAT3]
GO:0032755	positive regulation of interleukin-6 production	Group26	Immune/Stress	9.20534e-06	0.000101374	9	9	0	0	3	[ACSBG2, CARD9, IL1B, IL1RAP, LCP1, MBL2, STAT3, TXNRD1, XBP1]
GO:0045408	regulation of interleukin-6 biosynthetic process	Group26	Immune/Stress	3.97101e-05	0.000301591	5	5	0	0	2.23607	[ACSBG2, CARD9, CEBPB, IL1B, STAT3]
GO:0050715	positive regulation of cytokine secretion	Group26	Immune/Stress	7.15144e-09	2.62517e-07	15	15	0	0	3.87298	[CCL19, CD274, CLEC4E, FRMD8, IFNGR1, IL1B, IL1RAP, IL4R, LCP1, MBL2, NLRP3, PTGER2, SAA1, TXNRD1, XBP1]
GO:2000778	positive regulation of interleukin-6 secretion	Group26	Immune/Stress	2.51785e-05	0.000217473	6	6	0	0	2.44949	[IL1B, IL1RAP, LCP1, MBL2, TXNRD1, XBP1]
GO:0007165	signal transduction	Group27	Cellular process	1.02937e-10	5.33457e-09	106	102	4	0	9.5186	[ACSBG2, ADAMTS1, ALOXE3, ANK2, BIRC3, C3AR1, CARD9, CBL, CCL19, CCL2, CCL4L1, CCN2, CCR8, CD274, CD53, CDH6, CEBPB, CLEC4E, CLEC4M, CLIC2, CREM, CTSL, CXCL11, CXCL2, CXCL8, DIABLO, DKK2, DUSP1, DVL1, FASN, FCGR1A, FGA, FOXO3, GBP1, GPR182, GPR4, GPRC5D, HAMP, HCK, HHEX, ICAM2, ID1, IDE, IER3, IFNGR1, IL10RB, IL11, IL18, IL1B, IL1R2, IL1RAP, IL34, IL4R, IL6ST, IRAK4, IRF1, ITGB1, JUNB, LCP1, LGR4…
GO:0051707	response to other organism	Group27	Immune/Stress	5.13233e-18	4.52159e-15	59	58	1	0	7.42077	[ACSBG2, BIRC3, C7, CAMP, CARD9, CCL19, CCL2, CCL4L1, CD274, CEBPB, CLEC4E, CLEC4M, CXCL11, CXCL2, CXCL8, FCGR1A, FGA, FKBP5, GBP1, GLUL, HAMP, HCK, IFI44, IFNGR1, IL10RB, IL18, IL1B, IL1RAP, IL34, IL4R, IRAK4, IRF1, JUNB, LCP1, LGR4, LYN, LYZ, MALT1, MBL2, MEFV, NFKB1, NFKB2, NFKBIA, NLRP3, PGLYRP2, PIM2, PTGER2, REL, RGS1, SAA1, SBNO2, SELE, SERPINE1, THBD, TIFA, TRIM35, TXNRD1, ICAM1, XBP1]
GO:0007166	cell surface receptor signaling pathway	Group27	Cellular process	1.4301e-08	4.84583e-07	66	63	3	0	7.38549	[ADAMTS1, BIRC3, C3AR1, CARD9, CBL, CCL19, CCL2, CCL4L1, CCN2, CCR8, CD274, CDH6, CLEC4E, CXCL11, CXCL2, CXCL8, DIABLO, DKK2, DVL1, FASN, FCGR1A, FOXO3, GBP1, GPR182, HCK, HHEX, ICAM2, ID1, IDE, IFNGR1, IL10RB, IL11, IL18, IL1B, IL1R2, IL1RAP, IL34, IL4R, IL6ST, IRAK4, IRF1, ITGB1, JUNB, LCP1, LGR4, LYN, MALT1, MAP3K8, NFKB1, NFKBIA, P2RY1, PIGR, PLAT, SAA1, SBNO2, SLA2, SLC12A9, SOCS3, STAT3, TA…
GO:0033993	response to lipid	Group27	Immune/Stress	1.2354e-07	2.9416e-06	37	37	0	0	6.08276	[BIRC3, CAMP, CBL, CCL19, CCL2, CCN2, CD274, CEBPB, CXCL11, CXCL2, CXCL8, DUSP1, FOXO3, HAMP, HCK, HSD11B2, IL18, IL1B, JUNB, LCP1, LYN, MALT1, NFKB1, NFKB2, NFKBIA, NLRP3, PLPP1, PTGER2, SBNO2, SELE, SERPINE1, SLC12A9, STAT3, THBD, TXNRD1, XBP1, YAP1]
GO:0034097	response to cytokine	Group27	Immune/Stress	2.26373e-15	9.97174e-13	54	54	0	0	7.34847	[BIRC3, CAMP, CBL, CCL19, CCL2, CCL4L1, CCR8, CD274, CEBPB, CXCL11, CXCL2, CXCL8, DNAJC5, DUSP1, FASN, FCGR1A, FOXO3, GBP1, GLUL, HAMP, HCK, IFNGR1, IL10RB, IL11, IL18, IL1B, IL1R2, IL1RAP, IL34, IL4R, IL6ST, IRAK4, IRF1, ITGB1, JUNB, LCP1, MAP3K8, MEFV, NFKB1, NFKB2, NFKBIA, PFKP, REL, SAA1, SBNO2, SELE, SLC12A9, SOCS3, STAT3, TANK, TRAF1, VAV1, ICAM1, XBP1]
GO:0042127	regulation of cell population proliferation	Group27	Cellular process	6.414e-05	0.000431354	46	46	0	0	6.78233	[ACSBG2, ADAMTS1, BIRC3, CAMP, CCL19, CCL2, CCN2, CD22, CD274, CDH2, CEBPB, CXCL11, CXCL8, DUSP1, FOSL2, FOXO3, GLUL, HCK, HHEX, ID1, IL11, IL18, IL1B, IL34, IL4R, IL6ST, IRAK4, IRF1, ITGB1, JUNB, JUP, LYN, NFKBIA, NLRC3, NLRP3, PIM2, PLPP1, PTGER2, SGK1, SLC12A9, STAT3, TXNRD1, ICAM1, XBP1, YAP1, ZBTB16]
GO:0048584	positive regulation of response to stimulus	Group27	Immune/Stress	3.94376e-09	1.5793e-07	71	70	1	0	8.18879	[ACSBG2, ALOX5AP, BIRC3, C3AR1, C7, CARD9, CBL, CCL19, CCL2, CCL4L1, CCN2, CD274, CDH2, CEBPB, CLEC4E, CTSL, CXCL8, DKK2, DVL1, FASN, FCGR1A, FGA, FOXO3, GADD45B, GPR4, HCK, HHEX, ICAM2, IL10RB, IL11, IL18, IL1B, IL4R, IL6ST, IRAK4, ITGB1, JUP, LCP1, LGR4, LYN, MALT1, MAP3K8, MBL2, NADK, NFKB1, NFKBIA, NLRP3, P2RY1, PIK3R6, PIM2, PTGER2, RAB39A, REL, SAA1, SBNO2, SERPINE1, SLA2, SOCS3, SSH1, STAT…
GO:0071310	cellular response to organic substance	Group27	Immune/Stress	2.04978e-08	6.68837e-07	69	67	2	0	7.82508	[ACSBG2, BIRC3, CAMP, CBL, CCL19, CCL2, CCL4L1, CCN2, CCR8, CD274, CEBPB, CTSL, CXCL11, CXCL2, CXCL8, DNAJC5, DUSP1, FASN, FCGR1A, FOXO3, GBP1, GLUL, HAMP, HCK, ID1, IDE, IFNGR1, IL10RB, IL11, IL18, IL1B, IL1R2, IL1RAP, IL34, IL4R, IL6ST, IRAK4, IRF1, ITGB1, JUNB, JUP, LCP1, LGR4, LYN, MALT1, MAP3K8, NFKB1, NFKBIA, NLRP3, P2RY1, PFKP, PLPP1, PTGER2, SAA1, SBNO2, SERPINE1, SESN1, SLA2, SLC12A9, SO…
GO:1901701	cellular response to oxygen-containing compound	Group27	Immune/Stress	2.58691e-06	3.35158e-05	38	37	1	0	5.83997	[ACSBG2, BIRC3, CAMP, CCL2, CCL4L1, CD274, CEBPB, CXCL11, CXCL2, CXCL8, FOXO3, GLUL, HAMP, HCK, ID1, IDE, IL18, IL1B, JUP, LCP1, LYN, MALT1, NFKB1, NFKBIA, NLRP3, P2RY1, PTGER2, RHOB, SBNO2, SERPINE1, SESN1, SLA2, SSH1, STAT3, TANK, ICAM1, XBP1, YAP1]
GO:0019221	cytokine-mediated signaling pathway	Group27	Immune/Stress	2.63902e-14	7.74992e-12	39	39	0	0	6.245	[BIRC3, CBL, CCL19, CCL2, CCL4L1, CCR8, CXCL11, CXCL2, CXCL8, FCGR1A, FOXO3, GBP1, HCK, IFNGR1, IL10RB, IL11, IL18, IL1B, IL1R2, IL1RAP, IL34, IL4R, IL6ST, IRAK4, IRF1, ITGB1, JUNB, LCP1, MAP3K8, NFKB1, NFKBIA, SAA1, SLC12A9, SOCS3, STAT3, TANK, TRAF1, VAV1, ICAM1]
GO:0070555	response to interleukin-1	Group27	Immune/Stress	4.53229e-08	1.28805e-06	17	17	0	0	4.12311	[BIRC3, CAMP, CCL19, CCL2, CCL4L1, CEBPB, CXCL8, GBP1, IL1B, IL1R2, IL1RAP, IRAK4, MAP3K8, NFKB1, NFKBIA, SELE, TANK]
GO:0071345	cellular response to cytokine stimulus	Group27	Immune/Stress	1.27197e-13	1.86767e-11	49	49	0	0	7	[BIRC3, CAMP, CBL, CCL19, CCL2, CCL4L1, CCR8, CEBPB, CXCL11, CXCL2, CXCL8, DNAJC5, DUSP1, FASN, FCGR1A, FOXO3, GBP1, GLUL, HAMP, HCK, IFNGR1, IL10RB, IL11, IL18, IL1B, IL1R2, IL1RAP, IL34, IL4R, IL6ST, IRAK4, IRF1, ITGB1, JUNB, LCP1, MAP3K8, NFKB1, NFKBIA, PFKP, SAA1, SBNO2, SLC12A9, SOCS3, STAT3, TANK, TRAF1, VAV1, ICAM1, XBP1]
GO:0071396	cellular response to lipid	Group27	Immune/Stress	2.90309e-06	3.55225e-05	25	25	0	0	5	[BIRC3, CAMP, CCL2, CD274, CEBPB, CXCL11, CXCL2, CXCL8, FOXO3, HAMP, HCK, IL18, IL1B, LCP1, LYN, MALT1, NFKB1, NFKBIA, NLRP3, PLPP1, PTGER2, SBNO2, SERPINE1, XBP1, YAP1]
GO:0071347	cellular response to interleukin-1	Group27	Immune/Stress	2.84159e-08	8.63256e-07	16	16	0	0	4	[BIRC3, CAMP, CCL19, CCL2, CCL4L1, CEBPB, CXCL8, GBP1, IL1B, IL1R2, IL1RAP, IRAK4, MAP3K8, NFKB1, NFKBIA, TANK]
GO:0001817	regulation of cytokine production	Group28	Immune/Stress	1.75339e-12	1.71638e-10	40	38	2	0	5.6921	[ACSBG2, BIRC3, C3AR1, CARD9, CCL19, CD274, CEBPB, CLEC4E, FRMD8, GBP1, IER3, IFNGR1, IL18, IL1B, IL1R2, IL1RAP, IL4R, IL6ST, IRF1, LCP1, LGR4, LYN, MALT1, MBL2, MEFV, NFKB1, NFKB2, NLRC3, NLRP3, PER1, PGLYRP2, PTGER2, REL, SAA1, SERPINE1, STAT3, TANK, TIFA, TXNRD1, XBP1]
GO:0022603	regulation of anatomical structure morphogenesis	Group28	Development/Healing	0.000658692	0.00268661	32	31	1	0	5.3033	[ADAMTS1, BIRC3, C3AR1, CAMP, CAPRIN1, CCL2, CD53, CDH2, CXCL8, DVL1, FGA, GBP1, GLUL, GPR4, HCK, HHEX, ID1, IL1B, IL4R, ITGB1, JUP, LGR4, MBL2, OLFM4, P2RY1, PIK3R6, RHOB, SBNO2, SERPINE1, STAT3, TMEM100, XBP1]
GO:0033993	response to lipid	Group28	Immune/Stress	1.2354e-07	2.9416e-06	37	37	0	0	6.08276	[BIRC3, CAMP, CBL, CCL19, CCL2, CCN2, CD274, CEBPB, CXCL11, CXCL2, CXCL8, DUSP1, FOXO3, HAMP, HCK, HSD11B2, IL18, IL1B, JUNB, LCP1, LYN, MALT1, NFKB1, NFKB2, NFKBIA, NLRP3, PLPP1, PTGER2, SBNO2, SELE, SERPINE1, SLC12A9, STAT3, THBD, TXNRD1, XBP1, YAP1]
GO:0035239	tube morphogenesis	Group28	Development/Healing	0.00205709	0.00697036	22	21	1	0	4.26401	[BIRC3, CCL2, CCN2, CDH2, CXCL8, DNAJC5, DVL1, GLUL, GPR4, ID1, IL18, ITGB1, JUNB, LGR4, MMP14, PIK3R6, RHOB, SERPINE1, TMEM100, TNFAIP2, XBP1, YAP1]
GO:0042127	regulation of cell population proliferation	Group28	Cellular process	6.414e-05	0.000431354	46	46	0	0	6.78233	[ACSBG2, ADAMTS1, BIRC3, CAMP, CCL19, CCL2, CCN2, CD22, CD274, CDH2, CEBPB, CXCL11, CXCL8, DUSP1, FOSL2, FOXO3, GLUL, HCK, HHEX, ID1, IL11, IL18, IL1B, IL34, IL4R, IL6ST, IRAK4, IRF1, ITGB1, JUNB, JUP, LYN, NFKBIA, NLRC3, NLRP3, PIM2, PLPP1, PTGER2, SGK1, SLC12A9, STAT3, TXNRD1, ICAM1, XBP1, YAP1, ZBTB16]
GO:0048584	positive regulation of response to stimulus	Group28	Immune/Stress	3.94376e-09	1.5793e-07	71	70	1	0	8.18879	[ACSBG2, ALOX5AP, BIRC3, C3AR1, C7, CARD9, CBL, CCL19, CCL2, CCL4L1, CCN2, CD274, CDH2, CEBPB, CLEC4E, CTSL, CXCL8, DKK2, DVL1, FASN, FCGR1A, FGA, FOXO3, GADD45B, GPR4, HCK, HHEX, ICAM2, IL10RB, IL11, IL18, IL1B, IL4R, IL6ST, IRAK4, ITGB1, JUP, LCP1, LGR4, LYN, MALT1, MAP3K8, MBL2, NADK, NFKB1, NFKBIA, NLRP3, P2RY1, PIK3R6, PIM2, PTGER2, RAB39A, REL, SAA1, SBNO2, SERPINE1, SLA2, SOCS3, SSH1, STAT…
GO:0051094	positive regulation of developmental process	Group28	Development/Healing	8.22981e-06	9.29547e-05	44	43	1	0	6.33174	[ACSBG2, BIRC3, C3AR1, CAMP, CAPRIN1, CCL19, CCN2, CD274, CD53, CDH2, CEBPB, CXCL8, DVL1, FGA, FOXO3, HAMP, IL18, IL1B, IL1RAP, IL34, IL4R, IL6ST, ITGB1, JUNB, JUP, LCP1, LGR4, LYN, MALT1, MMP14, NFKB1, NLRP3, OLFM4, PIK3R6, RHOB, SBNO2, SERPINE1, SOCS3, STAT3, TMEM100, UTP25, XBP1, YAP1, ZBTB16]
GO:0051240	positive regulation of multicellular organismal process	Group28	Development/Healing	9.98183e-07	1.51621e-05	54	53	1	0	7.0763	[ACSBG2, BIRC3, C3AR1, CAMP, CAPRIN1, CARD9, CCL19, CCN2, CD274, CEBPB, CLEC4E, CXCL8, DVL1, FGA, FOXO3, FRMD8, HAMP, IFNGR1, IL18, IL1B, IL1RAP, IL34, IL4R, IL6ST, IRF1, ITGB1, JUP, LCP1, LGR4, LYN, MALT1, MBL2, MMP14, NFKB1, NFKB2, NLRP3, P2RY1, PIK3R6, PLEKHM1, PTGER2, RHOB, SAA1, SBNO2, SERPINE1, SSH1, STAT3, TANK, THBD, TMEM100, TXNRD1, UTP25, XBP1, YAP1, ZBTB16]
GO:1901701	cellular response to oxygen-containing compound	Group28	Immune/Stress	2.58691e-06	3.35158e-05	38	37	1	0	5.83997	[ACSBG2, BIRC3, CAMP, CCL2, CCL4L1, CD274, CEBPB, CXCL11, CXCL2, CXCL8, FOXO3, GLUL, HAMP, HCK, ID1, IDE, IL18, IL1B, JUP, LCP1, LYN, MALT1, NFKB1, NFKBIA, NLRP3, P2RY1, PTGER2, RHOB, SBNO2, SERPINE1, SESN1, SLA2, SSH1, STAT3, TANK, ICAM1, XBP1, YAP1]
GO:2000026	regulation of multicellular organismal development	Group28	Development/Healing	0.00158031	0.00561394	49	48	1	0	6.71429	[ADAMTS1, BIRC3, C3AR1, CAMP, CAPRIN1, CCL19, CCN2, CD274, CDH2, CEBPB, CTSL, CXCL8, DVL1, FOXO3, GLUL, GPR4, HAMP, HHEX, ID1, IER3, IFITM5, IL18, IL1B, IL1RAP, IL34, IL4R, IL6ST, IRF1, ITGB1, JUP, LGR4, LYN, MALT1, MBL2, MMP14, NFKBIA, NLRP3, PGLYRP2, PIK3R6, RHOB, SBNO2, SERPINE1, STAT3, TCN1, TMEM100, UTP25, XBP1, YAP1, ZBTB16]
GO:1903706	regulation of hemopoiesis	Group28	Immune/Stress	6.39711e-05	0.000433527	20	20	0	0	4.47214	[CCL19, CEBPB, FOXO3, IL18, IL1B, IL34, IL4R, IRF1, LYN, MALT1, MMP14, NFKBIA, NLRP3, PGLYRP2, PIK3R6, STAT3, TCN1, XBP1, YAP1, ZBTB16]
GO:0001819	positive regulation of cytokine production	Group28	Immune/Stress	3.30732e-10	1.53355e-08	28	28	0	0	5.2915	[ACSBG2, C3AR1, CARD9, CCL19, CD274, CEBPB, CLEC4E, FRMD8, IFNGR1, IL18, IL1B, IL1RAP, IL4R, IL6ST, IRF1, LCP1, MALT1, MBL2, NFKB1, NFKB2, NLRP3, PTGER2, SAA1, SERPINE1, STAT3, TANK, TXNRD1, XBP1]
GO:0045597	positive regulation of cell differentiation	Group28	Development/Healing	8.44976e-05	0.000539438	33	33	0	0	5.74456	[ACSBG2, BIRC3, CAPRIN1, CCL19, CCN2, CD53, CDH2, CEBPB, DVL1, FGA, FOXO3, HAMP, IL18, IL1B, IL34, IL4R, IL6ST, JUNB, LCP1, LYN, MALT1, MMP14, NFKB1, NLRP3, OLFM4, PIK3R6, SBNO2, SERPINE1, SOCS3, STAT3, TMEM100, XBP1, ZBTB16]
GO:0071396	cellular response to lipid	Group28	Immune/Stress	2.90309e-06	3.55225e-05	25	25	0	0	5	[BIRC3, CAMP, CCL2, CD274, CEBPB, CXCL11, CXCL2, CXCL8, FOXO3, HAMP, HCK, IL18, IL1B, LCP1, LYN, MALT1, NFKB1, NFKBIA, NLRP3, PLPP1, PTGER2, SBNO2, SERPINE1, XBP1, YAP1]
GO:1901342	regulation of vasculature development	Group28	Development/Healing	1.5228e-05	0.000147427	18	18	0	0	4.24264	[ADAMTS1, BIRC3, C3AR1, CAMP, CXCL8, GLUL, GPR4, HHEX, ID1, IL1B, ITGB1, JUP, PIK3R6, RHOB, SERPINE1, STAT3, TMEM100, XBP1]
GO:0045765	regulation of angiogenesis	Group28	Development/Healing	1.69245e-05	0.00016207	17	17	0	0	4.12311	[ADAMTS1, BIRC3, C3AR1, CAMP, CXCL8, GLUL, GPR4, HHEX, ID1, IL1B, ITGB1, JUP, PIK3R6, RHOB, SERPINE1, STAT3, XBP1]
GO:0043280	positive regulation of cysteine-type endopeptidase activity involved in apoptotic process	Group29	Cellular process	0.000179407	0.000975663	10	9	1	0	2.52982	[ACSBG2, CARD9, CCN2, DIABLO, FASN, MALT1, NLRP3, TANK, TAP1, TXNRD1]
GO:0006915	apoptotic process	Group29	Cellular process	0.00209976	0.00706063	27	26	1	0	4.81125	[BIRC3, CEBPB, CTSL, CXCL8, DIABLO, FASN, FOXO3, GADD45B, IER3, IL1B, IRF1, NFKB1, NFKBIA, NLRP3, PIM2, RHOB, SGK1, SLC12A9, TANK, TAP1, TCN1, TIFA, TNFRSF10C, TRAF1, TRIM35, XBP1, ZBTB16]
GO:0071260	cellular response to mechanical stimulus	Group29	Immune/Stress	0.00240535	0.00781959	6	6	0	0	2.44949	[FASN, IL1B, IRF1, NFKB1, PTGER2, TAP1]
GO:0097191	extrinsic apoptotic signaling pathway	Group29	Cellular process	0.000356534	0.00167078	8	7	1	0	2.12132	[BIRC3, DIABLO, FASN, FOXO3, IL1B, TANK, TAP1, TNFRSF10C]
GO:0070302	regulation of stress-activated protein kinase signaling cascade	Group29	Immune/Stress	0.000712523	0.00284042	13	12	1	0	3.05085	[BIRC3, CARD9, CCL19, CCN2, DUSP1, FASN, GADD45B, IL1B, LYN, PER1, TANK, TAP1, TRAF1]
GO:0043122	regulation of I-kappaB kinase/NF-kappaB signaling	Group29	Immune/Stress	2.30457e-05	0.000205083	15	14	1	0	3.35659	[BIRC3, CARD9, CCL19, IL1B, IRAK4, MALT1, NLRC3, PER1, PIM2, REL, TANK, TIFA, TNIP1, TRAF1, TXNRD1]
GO:2001236	regulation of extrinsic apoptotic signaling pathway	Group29	Cellular process	0.00270401	0.00860013	9	9	0	0	3	[FASN, FGA, IL1B, SBNO2, SERPINE1, TANK, TAP1, TRAF1, YAP1]
GO:0043408	regulation of MAPK cascade	Group29	Cellular process	0.000103037	0.000630387	27	26	1	0	4.81125	[BIRC3, CARD9, CCL19, CCL2, CCL4L1, CCN2, CDH2, DUSP1, DUSP16, FASN, FGA, GADD45B, GBP1, ID1, IL11, IL1B, LYN, MAP3K8, P2RY1, PER1, PIK3R6, SAA1, TANK, TAP1, TNIP1, TRAF1, TXNRD1]
GO:0045862	positive regulation of proteolysis	Group29	Metabolic process	1.393e-05	0.000136359	19	18	1	0	3.90007	[ACSBG2, BIRC3, CARD9, CCN2, DIABLO, DVL1, FASN, IL1B, LYN, MALT1, MBL2, MEFV, MMP14, NLRP3, STAT3, TANK, TAP1, TNIP1, TXNRD1]
GO:0032872	regulation of stress-activated MAPK cascade	Group29	Immune/Stress	0.00204154	0.00694438	12	11	1	0	2.88675	[BIRC3, CARD9, CCL19, CCN2, DUSP1, FASN, GADD45B, IL1B, PER1, TANK, TAP1, TRAF1]
GO:1902041	regulation of extrinsic apoptotic signaling pathway via death domain receptors	Group29	Cellular process	0.00198928	0.00679284	6	6	0	0	2.44949	[FASN, FGA, SBNO2, SERPINE1, TANK, TAP1]
GO:2000116	regulation of cysteine-type endopeptidase activity	Group29	Metabolic process	0.00118576	0.00442651	12	11	1	0	2.88675	[ACSBG2, BIRC3, CARD9, CCN2, DIABLO, FASN, MALT1, MEFV, NLRP3, TANK, TAP1, TXNRD1]
GO:2001237	negative regulation of extrinsic apoptotic signaling pathway	Group29	Cellular process	0.00276547	0.00873254	7	7	0	0	2.64575	[FASN, FGA, IL1B, SERPINE1, TANK, TAP1, YAP1]
GO:0043281	regulation of cysteine-type endopeptidase activity involved in apoptotic process	Group29	Cellular process	0.00217934	0.00727272	11	10	1	0	2.7136	[ACSBG2, BIRC3, CARD9, CCN2, DIABLO, FASN, MALT1, NLRP3, TANK, TAP1, TXNRD1]
GO:1900744	regulation of p38MAPK cascade	Group29	Immune/Stress	0.00139506	0.00507872	5	4	1	0	1.34164	[BIRC3, DUSP1, GADD45B, IL1B, PER1]
GO:1902042	negative regulation of extrinsic apoptotic signaling pathway via death domain receptors	Group29	Cellular process	0.00152613	0.00548783	5	5	0	0	2.23607	[FASN, FGA, SERPINE1, TANK, TAP1]
GO:0048646	anatomical structure formation involved in morphogenesis	Group30	Development/Healing	0.00149817	0.00543163	27	26	1	0	4.81125	[ADAMTS1, ANK2, BIRC3, CCL2, CCN2, CXCL8, DNAJC5, DUSP1, DVL1, GLUL, GPR4, ID1, IL18, ITGB1, JUNB, MMP14, MYOM2, NFKB2, PIK3R6, RHOB, SBNO2, SERPINE1, SH3PXD2A, TMEM100, TNFAIP2, TXNRD1, XBP1]
GO:0022603	regulation of anatomical structure morphogenesis	Group30	Development/Healing	0.000658692	0.00268661	32	31	1	0	5.3033	[ADAMTS1, BIRC3, C3AR1, CAMP, CAPRIN1, CCL2, CD53, CDH2, CXCL8, DVL1, FGA, GBP1, GLUL, GPR4, HCK, HHEX, ID1, IL1B, IL4R, ITGB1, JUP, LGR4, MBL2, OLFM4, P2RY1, PIK3R6, RHOB, SBNO2, SERPINE1, STAT3, TMEM100, XBP1]
GO:0035239	tube morphogenesis	Group30	Development/Healing	0.00205709	0.00697036	22	21	1	0	4.26401	[BIRC3, CCL2, CCN2, CDH2, CXCL8, DNAJC5, DVL1, GLUL, GPR4, ID1, IL18, ITGB1, JUNB, LGR4, MMP14, PIK3R6, RHOB, SERPINE1, TMEM100, TNFAIP2, XBP1, YAP1]
GO:0051094	positive regulation of developmental process	Group30	Development/Healing	8.22981e-06	9.29547e-05	44	43	1	0	6.33174	[ACSBG2, BIRC3, C3AR1, CAMP, CAPRIN1, CCL19, CCN2, CD274, CD53, CDH2, CEBPB, CXCL8, DVL1, FGA, FOXO3, HAMP, IL18, IL1B, IL1RAP, IL34, IL4R, IL6ST, ITGB1, JUNB, JUP, LCP1, LGR4, LYN, MALT1, MMP14, NFKB1, NLRP3, OLFM4, PIK3R6, RHOB, SBNO2, SERPINE1, SOCS3, STAT3, TMEM100, UTP25, XBP1, YAP1, ZBTB16]
GO:2000026	regulation of multicellular organismal development	Group30	Development/Healing	0.00158031	0.00561394	49	48	1	0	6.71429	[ADAMTS1, BIRC3, C3AR1, CAMP, CAPRIN1, CCL19, CCN2, CD274, CDH2, CEBPB, CTSL, CXCL8, DVL1, FOXO3, GLUL, GPR4, HAMP, HHEX, ID1, IER3, IFITM5, IL18, IL1B, IL1RAP, IL34, IL4R, IL6ST, IRF1, ITGB1, JUP, LGR4, LYN, MALT1, MBL2, MMP14, NFKBIA, NLRP3, PGLYRP2, PIK3R6, RHOB, SBNO2, SERPINE1, STAT3, TCN1, TMEM100, UTP25, XBP1, YAP1, ZBTB16]
GO:0051272	positive regulation of cellular component movement	Group30	Cellular process	0.00292413	0.00910305	19	19	0	0	4.3589	[ACSBG2, ADAMTS1, BIRC3, C3AR1, CCL19, CCL4L1, CD274, CXCL8, IL1B, ITGB1, LYN, MMP14, RHOB, SELE, SERPINE1, SSH1, STAT3, TXNRD1, XBP1]
GO:0072358	cardiovascular system development	Group30	Development/Healing	0.000213559	0.00111991	21	21	0	0	4.58258	[BIRC3, CCL2, CCN2, CDH2, CXCL8, DNAJC5, GLUL, GPR4, ID1, IL18, ITGB1, JUNB, MMP14, PIK3R6, RHOB, SERPINE1, SOCS3, TMEM100, TNFAIP2, XBP1, YAP1]
GO:1901342	regulation of vasculature development	Group30	Development/Healing	1.5228e-05	0.000147427	18	18	0	0	4.24264	[ADAMTS1, BIRC3, C3AR1, CAMP, CXCL8, GLUL, GPR4, HHEX, ID1, IL1B, ITGB1, JUP, PIK3R6, RHOB, SERPINE1, STAT3, TMEM100, XBP1]
GO:0001944	vasculature development	Group30	Development/Healing	0.000164723	0.000930264	21	21	0	0	4.58258	[BIRC3, CCL2, CCN2, CDH2, CXCL8, DNAJC5, GLUL, GPR4, ID1, IL18, ITGB1, JUNB, MMP14, PIK3R6, RHOB, SERPINE1, SOCS3, TMEM100, TNFAIP2, XBP1, YAP1]
GO:0045765	regulation of angiogenesis	Group30	Development/Healing	1.69245e-05	0.00016207	17	17	0	0	4.12311	[ADAMTS1, BIRC3, C3AR1, CAMP, CXCL8, GLUL, GPR4, HHEX, ID1, IL1B, ITGB1, JUP, PIK3R6, RHOB, SERPINE1, STAT3, XBP1]
GO:1904018	positive regulation of vasculature development	Group30	Development/Healing	0.000133809	0.000785905	12	12	0	0	3.4641	[C3AR1, CAMP, CXCL8, IL1B, ITGB1, JUP, PIK3R6, RHOB, SERPINE1, STAT3, TMEM100, XBP1]
GO:2000147	positive regulation of cell motility	Group30	Cellular process	0.00208338	0.00703241	19	19	0	0	4.3589	[ACSBG2, ADAMTS1, BIRC3, C3AR1, CCL19, CCL4L1, CD274, CXCL8, IL1B, ITGB1, LYN, MMP14, RHOB, SELE, SERPINE1, SSH1, STAT3, TXNRD1, XBP1]
GO:0001568	blood vessel development	Group30	Development/Healing	0.000103992	0.000631843	21	21	0	0	4.58258	[BIRC3, CCL2, CCN2, CDH2, CXCL8, DNAJC5, GLUL, GPR4, ID1, IL18, ITGB1, JUNB, MMP14, PIK3R6, RHOB, SERPINE1, SOCS3, TMEM100, TNFAIP2, XBP1, YAP1]
GO:0001525	angiogenesis	Group30	Development/Healing	3.09325e-05	0.000254687	17	17	0	0	4.12311	[BIRC3, CCL2, CCN2, CXCL8, DNAJC5, GLUL, GPR4, ID1, IL18, ITGB1, MMP14, PIK3R6, RHOB, SERPINE1, TMEM100, TNFAIP2, XBP1]
GO:0030335	positive regulation of cell migration	Group30	Cellular process	0.00165659	0.00583784	19	19	0	0	4.3589	[ACSBG2, ADAMTS1, BIRC3, C3AR1, CCL19, CCL4L1, CD274, CXCL8, IL1B, ITGB1, LYN, MMP14, RHOB, SELE, SERPINE1, SSH1, STAT3, TXNRD1, XBP1]
GO:0045766	positive regulation of angiogenesis	Group30	Development/Healing	0.000251793	0.00128225	11	11	0	0	3.31662	[C3AR1, CAMP, CXCL8, IL1B, ITGB1, JUP, PIK3R6, RHOB, SERPINE1, STAT3, XBP1]
GO:0048514	blood vessel morphogenesis	Group30	Development/Healing	2.43194e-05	0.000212133	20	20	0	0	4.47214	[BIRC3, CCL2, CCN2, CDH2, CXCL8, DNAJC5, GLUL, GPR4, ID1, IL18, ITGB1, JUNB, MMP14, PIK3R6, RHOB, SERPINE1, TMEM100, TNFAIP2, XBP1, YAP1]
GO:0002764	immune response-regulating signaling pathway	Group31	Immune/Stress	3.39177e-05	0.000274142	21	21	0	0	4.58258	[BIRC3, C3AR1, CARD9, CLEC4E, CTSL, CXCL8, FCGR1A, FGA, HCK, ICAM2, IRAK4, LYN, MALT1, NFKB1, NFKBIA, PIGR, SLA2, TANK, TIFA, TNIP1, VAV1]
GO:0002757	immune response-activating signal transduction	Group31	Immune/Stress	4.99031e-05	0.000354553	20	20	0	0	4.47214	[BIRC3, C3AR1, CARD9, CLEC4E, CTSL, CXCL8, FCGR1A, FGA, HCK, ICAM2, IRAK4, LYN, MALT1, NFKB1, NFKBIA, SLA2, TANK, TIFA, TNIP1, VAV1]
GO:0002833	positive regulation of response to biotic stimulus	Group31	Immune/Stress	5.85351e-05	0.000406058	17	17	0	0	4.12311	[BIRC3, CARD9, CD274, CLEC4E, CTSL, FGA, HCK, ICAM2, IRAK4, LYN, MALT1, NFKB1, NFKBIA, TANK, TIFA, TNIP1, VAV1]
GO:0007249	I-kappaB kinase/NF-kappaB signaling	Group31	Immune/Stress	7.7103e-07	1.3063e-05	10	10	0	0	3.16228	[BIRC3, CARD9, CXCL8, NFKB1, NFKB2, NFKBIA, NLRC3, REL, TANK, TIFA]
GO:0032663	regulation of interleukin-2 production	Group31	Immune/Stress	0.000464861	0.00203753	6	6	0	0	2.44949	[ACSBG2, CARD9, GBP1, IL1B, MALT1, TANK]
GO:0038061	NIK/NF-kappaB signaling	Group31	Immune/Stress	0.00226	0.00745716	6	6	0	0	2.44949	[BIRC3, MALT1, NFKB1, NFKB2, REL, TANK]
GO:0002218	activation of innate immune response	Group31	Immune/Stress	2.30457e-05	0.000205083	15	15	0	0	3.87298	[BIRC3, CARD9, CLEC4E, CTSL, FGA, HCK, ICAM2, IRAK4, LYN, MALT1, NFKB1, NFKBIA, TANK, TIFA, TNIP1]
GO:0045089	positive regulation of innate immune response	Group31	Immune/Stress	9.42444e-05	0.00058886	16	16	0	0	4	[BIRC3, CARD9, CLEC4E, CTSL, FGA, HCK, ICAM2, IRAK4, LYN, MALT1, NFKB1, NFKBIA, TANK, TIFA, TNIP1, VAV1]
GO:0070302	regulation of stress-activated protein kinase signaling cascade	Group31	Immune/Stress	0.000712523	0.00284042	13	12	1	0	3.05085	[BIRC3, CARD9, CCL19, CCN2, DUSP1, FASN, GADD45B, IL1B, LYN, PER1, TANK, TAP1, TRAF1]
GO:0002758	innate immune response-activating signal transduction	Group31	Immune/Stress	6.73283e-06	7.7034e-05	15	15	0	0	3.87298	[BIRC3, CARD9, CLEC4E, CTSL, FGA, HCK, ICAM2, IRAK4, LYN, MALT1, NFKB1, NFKBIA, TANK, TIFA, TNIP1]
GO:0043122	regulation of I-kappaB kinase/NF-kappaB signaling	Group31	Immune/Stress	2.30457e-05	0.000205083	15	14	1	0	3.35659	[BIRC3, CARD9, CCL19, IL1B, IRAK4, MALT1, NLRC3, PER1, PIM2, REL, TANK, TIFA, TNIP1, TRAF1, TXNRD1]
GO:1902533	positive regulation of intracellular signal transduction	Group31	Cellular process	0.000665271	0.00268855	31	31	0	0	5.56776	[BIRC3, CARD9, CBL, CCL19, CCL2, CCL4L1, CCN2, CDH2, FGA, GADD45B, GPR4, IL11, IL18, IL1B, IRAK4, ITGB1, LYN, MALT1, MAP3K8, P2RY1, PIK3R6, PIM2, REL, SAA1, SBNO2, TANK, TCN1, TIFA, TRAF1, TXNRD1, VAV1]
GO:0002824	positive regulation of adaptive immune response based on somatic recombination of immune receptors built from immunoglobulin superfamily domains	Group31	Immune/Stress	0.000388596	0.00176471	7	7	0	0	2.64575	[CCL19, CD274, IL18, IL1B, MALT1, NLRP3, TANK]
GO:0051090	regulation of DNA-binding transcription factor activity	Group31	Cellular process	0.000191095	0.00102655	19	19	0	0	4.3589	[BIRC3, HCK, ID1, IL18, IL1B, IL1RAP, JUP, MALT1, NFKB1, NFKB2, NFKBIA, NFKBIE, NLRC3, NLRP3, SGK1, STAT3, TANK, TIFA, TRAF1]
GO:0043123	positive regulation of I-kappaB kinase/NF-kappaB signaling	Group31	Immune/Stress	0.000289547	0.00140934	11	11	0	0	3.31662	[BIRC3, CARD9, CCL19, IL1B, IRAK4, MALT1, PIM2, REL, TANK, TIFA, TXNRD1]
GO:1901224	positive regulation of NIK/NF-kappaB signaling	Group31	Immune/Stress	0.00255761	0.00822357	6	6	0	0	2.44949	[CCL19, IL18, IL1B, MALT1, TANK, TCN1]
GO:0032872	regulation of stress-activated MAPK cascade	Group31	Immune/Stress	0.00204154	0.00694438	12	11	1	0	2.88675	[BIRC3, CARD9, CCL19, CCN2, DUSP1, FASN, GADD45B, IL1B, PER1, TANK, TAP1, TRAF1]
GO:0043281	regulation of cysteine-type endopeptidase activity involved in apoptotic process	Group31	Cellular process	0.00217934	0.00727272	11	10	1	0	2.7136	[ACSBG2, BIRC3, CARD9, CCN2, DIABLO, FASN, MALT1, NLRP3, TANK, TAP1, TXNRD1]
GO:0016477	cell migration	Group32	Cellular process	0.000330805	0.00158391	29	29	0	0	5.38516	[BIRC3, CCL19, CCL2, CCL4L1, CCN2, CCR8, CDH2, CXCL11, CXCL2, CXCL8, HCK, ID1, IL1B, IRAK4, ITGB1, JUP, LCP1, LYN, MMP14, P2RY1, PLAT, PSTPIP2, RHOB, SAA1, SELE, SLC3A2, THBD, VAV1, ICAM1]
GO:0050900	leukocyte migration	Group32	Immune/Stress	1.05933e-05	0.000112443	17	17	0	0	4.12311	[CCL19, CCL2, CCL4L1, CXCL11, CXCL2, CXCL8, HCK, IL1B, IRAK4, ITGB1, LYN, SAA1, SELE, SLC3A2, THBD, VAV1, ICAM1]
GO:0006954	inflammatory response	Group32	Immune/Stress	3.42735e-14	7.54874e-12	35	35	0	0	5.91608	[ACSBG2, ALOX5AP, BIRC3, C3AR1, CCL19, CCL2, CCL4L1, CEBPB, CXCL11, CXCL2, CXCL8, HAMP, HCK, IFNGR1, IL10RB, IL18, IL1B, IL1RAP, IL34, IL4R, LY75, LYN, LYZ, MBL2, MEFV, NFKB1, NFKB2, NLRP3, PTGER2, REL, SAA1, SELE, STAT3, TNIP1, TXNRD1]
GO:0007186	G protein-coupled receptor signaling pathway	Group32	Cellular process	0.000362958	0.00169188	24	22	2	0	4.08248	[C3AR1, CCL19, CCL2, CCL4L1, CCR8, CXCL11, CXCL2, CXCL8, GPR182, GPR4, GPRC5D, HHEX, LGR4, NLRP3, P2RY1, PIK3R6, PLPP1, PTGER2, RGS1, RGS5, RHOB, SAA1, TXNRD1, VAV1]
GO:0019730	antimicrobial humoral response	Group32	Immune/Stress	3.99826e-05	0.000301066	8	8	0	0	2.82843	[CAMP, CXCL11, CXCL2, CXCL8, FGA, LYZ, PGLYRP2, PTGER2]
GO:0060326	cell chemotaxis	Group32	Cellular process	0.00155859	0.00555918	10	10	0	0	3.16228	[CCL19, CCL2, CCL4L1, CCR8, CXCL11, CXCL2, CXCL8, IL1B, SAA1, VAV1]
GO:0030595	leukocyte chemotaxis	Group32	Immune/Stress	0.000235104	0.00121127	9	9	0	0	3	[CCL19, CCL2, CCL4L1, CXCL11, CXCL2, CXCL8, IL1B, SAA1, VAV1]
GO:0072676	lymphocyte migration	Group32	Immune/Stress	0.00271093	0.00859113	5	5	0	0	2.23607	[CCL19, CCL2, CCL4L1, CXCL11, SAA1]
GO:0097529	myeloid leukocyte migration	Group32	Immune/Stress	1.11541e-05	0.000114264	10	10	0	0	3.16228	[CCL19, CCL2, CCL4L1, CXCL11, CXCL2, CXCL8, IL1B, IRAK4, SAA1, VAV1]
GO:0051272	positive regulation of cellular component movement	Group32	Cellular process	0.00292413	0.00910305	19	19	0	0	4.3589	[ACSBG2, ADAMTS1, BIRC3, C3AR1, CCL19, CCL4L1, CD274, CXCL8, IL1B, ITGB1, LYN, MMP14, RHOB, SELE, SERPINE1, SSH1, STAT3, TXNRD1, XBP1]
GO:0061844	antimicrobial humoral immune response mediated by antimicrobial peptide	Group32	Immune/Stress	0.00139506	0.00507872	5	5	0	0	2.23607	[CAMP, CXCL11, CXCL2, CXCL8, PTGER2]
GO:0070555	response to interleukin-1	Group32	Immune/Stress	4.53229e-08	1.28805e-06	17	17	0	0	4.12311	[BIRC3, CAMP, CCL19, CCL2, CCL4L1, CEBPB, CXCL8, GBP1, IL1B, IL1R2, IL1RAP, IRAK4, MAP3K8, NFKB1, NFKBIA, SELE, TANK]
GO:1990868	response to chemokine	Group32	Immune/Stress	3.63401e-05	0.000288429	8	8	0	0	2.82843	[CCL19, CCL2, CCL4L1, CCR8, CXCL11, CXCL2, CXCL8, DUSP1]
GO:2000147	positive regulation of cell motility	Group32	Cellular process	0.00208338	0.00703241	19	19	0	0	4.3589	[ACSBG2, ADAMTS1, BIRC3, C3AR1, CCL19, CCL4L1, CD274, CXCL8, IL1B, ITGB1, LYN, MMP14, RHOB, SELE, SERPINE1, SSH1, STAT3, TXNRD1, XBP1]
GO:0002685	regulation of leukocyte migration	Group32	Immune/Stress	0.000605711	0.00248201	11	11	0	0	3.31662	[C3AR1, CCL19, CCL2, CCL4L1, CXCL8, DUSP1, LYN, MMP14, PTGER2, SELE, SERPINE1]
GO:0048247	lymphocyte chemotaxis	Group32	Immune/Stress	0.000261455	0.00131624	5	5	0	0	2.23607	[CCL19, CCL2, CCL4L1, CXCL11, SAA1]
GO:0097530	granulocyte migration	Group32	Immune/Stress	8.67039e-07	1.38884e-05	10	10	0	0	3.16228	[CCL19, CCL2, CCL4L1, CXCL11, CXCL2, CXCL8, IL1B, IRAK4, SAA1, VAV1]
GO:0070098	chemokine-mediated signaling pathway	Group32	Immune/Stress	0.000107338	0.000647706	7	7	0	0	2.64575	[CCL19, CCL2, CCL4L1, CCR8, CXCL11, CXCL2, CXCL8]
GO:0071347	cellular response to interleukin-1	Group32	Immune/Stress	2.84159e-08	8.63256e-07	16	16	0	0	4	[BIRC3, CAMP, CCL19, CCL2, CCL4L1, CEBPB, CXCL8, GBP1, IL1B, IL1R2, IL1RAP, IRAK4, MAP3K8, NFKB1, NFKBIA, TANK]
GO:0071621	granulocyte chemotaxis	Group32	Immune/Stress	2.47666e-06	3.25663e-05	9	9	0	0	3	[CCL19, CCL2, CCL4L1, CXCL11, CXCL2, CXCL8, IL1B, SAA1, VAV1]
GO:1990869	cellular response to chemokine	Group32	Immune/Stress	3.63401e-05	0.000288429	8	8	0	0	2.82843	[CCL19, CCL2, CCL4L1, CCR8, CXCL11, CXCL2, CXCL8, DUSP1]
GO:0002688	regulation of leukocyte chemotaxis	Group32	Immune/Stress	0.00091823	0.00354807	8	8	0	0	2.82843	[C3AR1, CCL19, CCL2, CCL4L1, CXCL8, DUSP1, LYN, SERPINE1]
GO:0030335	positive regulation of cell migration	Group32	Cellular process	0.00165659	0.00583784	19	19	0	0	4.3589	[ACSBG2, ADAMTS1, BIRC3, C3AR1, CCL19, CCL4L1, CD274, CXCL8, IL1B, ITGB1, LYN, MMP14, RHOB, SELE, SERPINE1, SSH1, STAT3, TXNRD1, XBP1]
GO:1990266	neutrophil migration	Group32	Immune/Stress	1.61874e-07	3.56529e-06	10	10	0	0	3.16228	[CCL19, CCL2, CCL4L1, CXCL11, CXCL2, CXCL8, IL1B, IRAK4, SAA1, VAV1]
GO:0030593	neutrophil chemotaxis	Group32	Immune/Stress	7.67518e-07	1.32585e-05	9	9	0	0	3	[CCL19, CCL2, CCL4L1, CXCL11, CXCL2, CXCL8, IL1B, SAA1, VAV1]
GO:0070372	regulation of ERK1 and ERK2 cascade	Group32	Cellular process	0.000989374	0.00378973	13	13	0	0	3.60555	[BIRC3, CCL19, CCL2, CCL4L1, CCN2, DUSP1, FGA, GBP1, IL1B, LYN, P2RY1, TNIP1, TXNRD1]
GO:0043280	positive regulation of cysteine-type endopeptidase activity involved in apoptotic process	Group33	Cellular process	0.000179407	0.000975663	10	9	1	0	2.52982	[ACSBG2, CARD9, CCN2, DIABLO, FASN, MALT1, NLRP3, TANK, TAP1, TXNRD1]
GO:0043372	positive regulation of CD4-positive, alpha-beta T cell differentiation	Group33	Immune/Stress	3.18651e-05	0.000259937	5	5	0	0	2.23607	[CCL19, IL18, IL4R, MALT1, NLRP3]
GO:0042110	T cell activation	Group33	Immune/Stress	0.000139184	0.00081206	13	13	0	0	3.60555	[ACSBG2, CCL19, CLEC4E, CXCL8, IRF1, LCP1, MALT1, MEFV, NLRC3, PTGER2, SLA2, STAT3, VAV1]
GO:0032652	regulation of interleukin-1 production	Group33	Immune/Stress	4.17797e-05	0.000311931	9	9	0	0	3	[ACSBG2, CCL19, IL1R2, LCP1, MALT1, MEFV, NLRP3, SAA1, TXNRD1]
GO:0032655	regulation of interleukin-12 production	Group33	Immune/Stress	0.00115806	0.00434148	5	5	0	0	2.23607	[ACSBG2, CCL19, IRF1, MEFV, NFKB1]
GO:1903555	regulation of tumor necrosis factor superfamily cytokine production	Group33	Immune/Stress	0.00302605	0.00938716	8	8	0	0	2.82843	[ACSBG2, CARD9, CCL19, CD274, FRMD8, IFNGR1, LCP1, NLRC3]
GO:0002821	positive regulation of adaptive immune response	Group33	Immune/Stress	9.63678e-05	0.000597888	8	8	0	0	2.82843	[CCL19, CD274, IL18, IL1B, IL6ST, MALT1, NLRP3, TANK]
GO:0002822	regulation of adaptive immune response based on somatic recombination of immune receptors built from immunoglobulin superfamily domains	Group33	Immune/Stress	0.00107706	0.00409006	8	8	0	0	2.82843	[CCL19, CD274, IL18, IL1B, IL4R, MALT1, NLRP3, TANK]
GO:0032651	regulation of interleukin-1 beta production	Group33	Immune/Stress	0.000521664	0.00222022	7	7	0	0	2.64575	[ACSBG2, CCL19, LCP1, MALT1, MEFV, NLRP3, TXNRD1]
GO:0032732	positive regulation of interleukin-1 production	Group33	Immune/Stress	0.000318526	0.00153345	6	6	0	0	2.44949	[ACSBG2, CCL19, LCP1, MALT1, NLRP3, SAA1]
GO:0052547	regulation of peptidase activity	Group33	Metabolic process	0.00196021	0.00674587	16	15	1	0	3.5	[ACSBG2, BIRC3, CARD9, CCN2, DIABLO, FASN, LYN, MALT1, MBL2, MEFV, NLRP3, SERPINE1, STAT3, TANK, TAP1, TXNRD1]
GO:1900015	regulation of cytokine production involved in inflammatory response	Group33	Immune/Stress	0.00049547	0.00213975	5	4	1	0	1.34164	[ACSBG2, IL1R2, MEFV, NLRC3, PER1]
GO:0050728	negative regulation of inflammatory response	Group33	Immune/Stress	0.00223077	0.00741627	8	8	0	0	2.82843	[IL1R2, MEFV, NFKB1, NLRC3, NLRP3, PTGER2, SAA1, SOCS3]
GO:1901222	regulation of NIK/NF-kappaB signaling	Group33	Immune/Stress	0.000116579	0.000698682	9	9	0	0	3	[CCL19, IL18, IL1B, MALT1, NFKBIA, NLRC3, NLRP3, TANK, TCN1]
GO:0002824	positive regulation of adaptive immune response based on somatic recombination of immune receptors built from immunoglobulin superfamily domains	Group33	Immune/Stress	0.000388596	0.00176471	7	7	0	0	2.64575	[CCL19, CD274, IL18, IL1B, MALT1, NLRP3, TANK]
GO:0032731	positive regulation of interleukin-1 beta production	Group33	Immune/Stress	0.00139506	0.00507872	5	5	0	0	2.23607	[ACSBG2, CCL19, LCP1, MALT1, NLRP3]
GO:0052548	regulation of endopeptidase activity	Group33	Metabolic process	0.000871304	0.00338158	16	15	1	0	3.5	[ACSBG2, BIRC3, CARD9, CCN2, DIABLO, FASN, LYN, MALT1, MBL2, MEFV, NLRP3, SERPINE1, STAT3, TANK, TAP1, TXNRD1]
GO:0050704	regulation of interleukin-1 secretion	Group33	Immune/Stress	0.00152613	0.00548783	5	5	0	0	2.23607	[CCL19, IL1R2, LCP1, NLRP3, SAA1]
GO:0046634	regulation of alpha-beta T cell activation	Group33	Immune/Stress	6.88393e-05	0.00044924	8	8	0	0	2.82843	[CCL19, CD274, IL18, IL4R, IRF1, MALT1, NLRP3, ZBTB16]
GO:0010952	positive regulation of peptidase activity	Group33	Metabolic process	1.0724e-05	0.000112474	14	13	1	0	3.20713	[ACSBG2, CARD9, CCN2, DIABLO, FASN, LYN, MALT1, MBL2, MEFV, NLRP3, STAT3, TANK, TAP1, TXNRD1]
GO:2000116	regulation of cysteine-type endopeptidase activity	Group33	Metabolic process	0.00118576	0.00442651	12	11	1	0	2.88675	[ACSBG2, BIRC3, CARD9, CCN2, DIABLO, FASN, MALT1, MEFV, NLRP3, TANK, TAP1, TXNRD1]
GO:0043281	regulation of cysteine-type endopeptidase activity involved in apoptotic process	Group33	Cellular process	0.00217934	0.00727272	11	10	1	0	2.7136	[ACSBG2, BIRC3, CARD9, CCN2, DIABLO, FASN, MALT1, NLRP3, TANK, TAP1, TXNRD1]
GO:0045582	positive regulation of T cell differentiation	Group33	Immune/Stress	3.94418e-06	4.6957e-05	9	9	0	0	3	[CCL19, IL18, IL1B, IL4R, MALT1, NLRP3, PIK3R6, XBP1, ZBTB16]
GO:0046635	positive regulation of alpha-beta T cell activation	Group33	Immune/Stress	0.000424165	0.00190658	6	6	0	0	2.44949	[CCL19, IL18, IL4R, MALT1, NLRP3, ZBTB16]
GO:0046637	regulation of alpha-beta T cell differentiation	Group33	Immune/Stress	0.000318526	0.00153345	6	6	0	0	2.44949	[CCL19, IL18, IL4R, MALT1, NLRP3, ZBTB16]
GO:2000514	regulation of CD4-positive, alpha-beta T cell activation	Group33	Immune/Stress	0.000211028	0.00111327	6	6	0	0	2.44949	[CCL19, CD274, IL18, IL4R, MALT1, NLRP3]
GO:0010950	positive regulation of endopeptidase activity	Group33	Metabolic process	1.77707e-06	2.40862e-05	14	13	1	0	3.20713	[ACSBG2, CARD9, CCN2, DIABLO, FASN, LYN, MALT1, MBL2, MEFV, NLRP3, STAT3, TANK, TAP1, TXNRD1]
GO:0045622	regulation of T-helper cell differentiation	Group33	Immune/Stress	7.24268e-05	0.000465752	5	5	0	0	2.23607	[CCL19, IL18, IL4R, MALT1, NLRP3]
GO:0043370	regulation of CD4-positive, alpha-beta T cell differentiation	Group33	Immune/Stress	0.000388259	0.00177231	5	5	0	0	2.23607	[CCL19, IL18, IL4R, MALT1, NLRP3]
GO:0046638	positive regulation of alpha-beta T cell differentiation	Group33	Immune/Stress	7.15423e-05	0.000463447	6	6	0	0	2.44949	[CCL19, IL18, IL4R, MALT1, NLRP3, ZBTB16]
GO:2000516	positive regulation of CD4-positive, alpha-beta T cell activation	Group33	Immune/Stress	0.000144424	0.000831618	5	5	0	0	2.23607	[CCL19, IL18, IL4R, MALT1, NLRP3]
GO:0045624	positive regulation of T-helper cell differentiation	Group33	Immune/Stress	6.35585e-06	7.36777e-05	5	5	0	0	2.23607	[CCL19, IL18, IL4R, MALT1, NLRP3]
GO:2001056	positive regulation of cysteine-type endopeptidase activity	Group33	Metabolic process	6.51129e-05	0.000431312	11	10	1	0	2.7136	[ACSBG2, CARD9, CCN2, DIABLO, FASN, MALT1, MEFV, NLRP3, TANK, TAP1, TXNRD1]
GO:0051707	response to other organism	Group34	Immune/Stress	5.13233e-18	4.52159e-15	59	58	1	0	7.42077	[ACSBG2, BIRC3, C7, CAMP, CARD9, CCL19, CCL2, CCL4L1, CD274, CEBPB, CLEC4E, CLEC4M, CXCL11, CXCL2, CXCL8, FCGR1A, FGA, FKBP5, GBP1, GLUL, HAMP, HCK, IFI44, IFNGR1, IL10RB, IL18, IL1B, IL1RAP, IL34, IL4R, IRAK4, IRF1, JUNB, LCP1, LGR4, LYN, LYZ, MALT1, MBL2, MEFV, NFKB1, NFKB2, NFKBIA, NLRP3, PGLYRP2, PIM2, PTGER2, REL, RGS1, SAA1, SBNO2, SELE, SERPINE1, THBD, TIFA, TRIM35, TXNRD1, ICAM1, XBP1]
GO:0001817	regulation of cytokine production	Group34	Immune/Stress	1.75339e-12	1.71638e-10	40	38	2	0	5.6921	[ACSBG2, BIRC3, C3AR1, CARD9, CCL19, CD274, CEBPB, CLEC4E, FRMD8, GBP1, IER3, IFNGR1, IL18, IL1B, IL1R2, IL1RAP, IL4R, IL6ST, IRF1, LCP1, LGR4, LYN, MALT1, MBL2, MEFV, NFKB1, NFKB2, NLRC3, NLRP3, PER1, PGLYRP2, PTGER2, REL, SAA1, SERPINE1, STAT3, TANK, TIFA, TXNRD1, XBP1]
GO:0006954	inflammatory response	Group34	Immune/Stress	3.42735e-14	7.54874e-12	35	35	0	0	5.91608	[ACSBG2, ALOX5AP, BIRC3, C3AR1, CCL19, CCL2, CCL4L1, CEBPB, CXCL11, CXCL2, CXCL8, HAMP, HCK, IFNGR1, IL10RB, IL18, IL1B, IL1RAP, IL34, IL4R, LY75, LYN, LYZ, MBL2, MEFV, NFKB1, NFKB2, NLRP3, PTGER2, REL, SAA1, SELE, STAT3, TNIP1, TXNRD1]
GO:0009617	response to bacterium	Group34	Immune/Stress	1.52009e-13	1.91314e-11	36	36	0	0	6	[BIRC3, CAMP, CARD9, CCL2, CD274, CEBPB, CLEC4E, CXCL11, CXCL2, CXCL8, FGA, FKBP5, HAMP, HCK, IFI44, IL18, IL1B, JUNB, LCP1, LYN, LYZ, MALT1, MBL2, NFKB1, NFKB2, NFKBIA, NLRP3, PGLYRP2, PTGER2, RGS1, SBNO2, SELE, SERPINE1, THBD, TXNRD1, XBP1]
GO:0010243	response to organonitrogen compound	Group34	Immune/Stress	0.000263651	0.00131975	32	30	2	0	4.94975	[CAMP, CARD9, CCN2, CEBPB, DUSP1, FOXO3, GGH, GLUL, HHEX, HSD11B2, ID1, IDE, IL1B, ITGB1, JUNB, JUP, KCNC1, LCP1, LYN, NFKB1, NFKBIA, NLRP3, P2RY1, PER1, SESN1, SLA2, SLC12A9, SSH1, STAT3, THBD, ICAM1, XBP1]
GO:0014070	response to organic cyclic compound	Group34	Immune/Stress	0.000936353	0.0036023	29	28	1	0	5.01377	[CARD9, CBL, CCL2, CCN2, CEBPB, DUSP1, FOXO3, HAMP, HSD11B2, ID1, IL18, IL1B, JUNB, JUP, LYN, MMP14, NFKB1, NFKBIA, NLRP3, P2RY1, PER1, PLPP1, PTGER2, SLC12A9, SLC3A2, SSH1, STAT3, THBD, YAP1]
GO:0032101	regulation of response to external stimulus	Group34	Immune/Stress	7.5245e-13	8.28636e-11	51	49	2	0	6.58132	[ACSBG2, ALOX5AP, BIRC3, C3AR1, CARD9, CCL19, CCL2, CCL4L1, CEBPB, CLEC4E, CTSL, CXCL8, DUSP1, DVL1, FGA, HCK, ICAM2, IFNGR1, IL18, IL1B, IL1R2, IL6ST, IRAK4, IRF1, LCP1, LGR4, LYN, MALT1, MEFV, NFKB1, NFKBIA, NLRC3, NLRP3, NUCB2, PER1, PGLYRP2, PIK3R6, PLAT, PTGER2, SAA1, SBNO2, SELE, SERPINE1, SLC12A9, SOCS3, TANK, THBD, TIFA, TNIP1, TXNRD1, VAV1]
GO:0033993	response to lipid	Group34	Immune/Stress	1.2354e-07	2.9416e-06	37	37	0	0	6.08276	[BIRC3, CAMP, CBL, CCL19, CCL2, CCN2, CD274, CEBPB, CXCL11, CXCL2, CXCL8, DUSP1, FOXO3, HAMP, HCK, HSD11B2, IL18, IL1B, JUNB, LCP1, LYN, MALT1, NFKB1, NFKB2, NFKBIA, NLRP3, PLPP1, PTGER2, SBNO2, SELE, SERPINE1, SLC12A9, STAT3, THBD, TXNRD1, XBP1, YAP1]
GO:0034097	response to cytokine	Group34	Immune/Stress	2.26373e-15	9.97174e-13	54	54	0	0	7.34847	[BIRC3, CAMP, CBL, CCL19, CCL2, CCL4L1, CCR8, CD274, CEBPB, CXCL11, CXCL2, CXCL8, DNAJC5, DUSP1, FASN, FCGR1A, FOXO3, GBP1, GLUL, HAMP, HCK, IFNGR1, IL10RB, IL11, IL18, IL1B, IL1R2, IL1RAP, IL34, IL4R, IL6ST, IRAK4, IRF1, ITGB1, JUNB, LCP1, MAP3K8, MEFV, NFKB1, NFKB2, NFKBIA, PFKP, REL, SAA1, SBNO2, SELE, SLC12A9, SOCS3, STAT3, TANK, TRAF1, VAV1, ICAM1, XBP1]
GO:0042127	regulation of cell population proliferation	Group34	Cellular process	6.414e-05	0.000431354	46	46	0	0	6.78233	[ACSBG2, ADAMTS1, BIRC3, CAMP, CCL19, CCL2, CCN2, CD22, CD274, CDH2, CEBPB, CXCL11, CXCL8, DUSP1, FOSL2, FOXO3, GLUL, HCK, HHEX, ID1, IL11, IL18, IL1B, IL34, IL4R, IL6ST, IRAK4, IRF1, ITGB1, JUNB, JUP, LYN, NFKBIA, NLRC3, NLRP3, PIM2, PLPP1, PTGER2, SGK1, SLC12A9, STAT3, TXNRD1, ICAM1, XBP1, YAP1, ZBTB16]
GO:0051094	positive regulation of developmental process	Group34	Development/Healing	8.22981e-06	9.29547e-05	44	43	1	0	6.33174	[ACSBG2, BIRC3, C3AR1, CAMP, CAPRIN1, CCL19, CCN2, CD274, CD53, CDH2, CEBPB, CXCL8, DVL1, FGA, FOXO3, HAMP, IL18, IL1B, IL1RAP, IL34, IL4R, IL6ST, ITGB1, JUNB, JUP, LCP1, LGR4, LYN, MALT1, MMP14, NFKB1, NLRP3, OLFM4, PIK3R6, RHOB, SBNO2, SERPINE1, SOCS3, STAT3, TMEM100, UTP25, XBP1, YAP1, ZBTB16]
GO:0051240	positive regulation of multicellular organismal process	Group34	Development/Healing	9.98183e-07	1.51621e-05	54	53	1	0	7.0763	[ACSBG2, BIRC3, C3AR1, CAMP, CAPRIN1, CARD9, CCL19, CCN2, CD274, CEBPB, CLEC4E, CXCL8, DVL1, FGA, FOXO3, FRMD8, HAMP, IFNGR1, IL18, IL1B, IL1RAP, IL34, IL4R, IL6ST, IRF1, ITGB1, JUP, LCP1, LGR4, LYN, MALT1, MBL2, MMP14, NFKB1, NFKB2, NLRP3, P2RY1, PIK3R6, PLEKHM1, PTGER2, RHOB, SAA1, SBNO2, SERPINE1, SSH1, STAT3, TANK, THBD, TMEM100, TXNRD1, UTP25, XBP1, YAP1, ZBTB16]
GO:0071310	cellular response to organic substance	Group34	Immune/Stress	2.04978e-08	6.68837e-07	69	67	2	0	7.82508	[ACSBG2, BIRC3, CAMP, CBL, CCL19, CCL2, CCL4L1, CCN2, CCR8, CD274, CEBPB, CTSL, CXCL11, CXCL2, CXCL8, DNAJC5, DUSP1, FASN, FCGR1A, FOXO3, GBP1, GLUL, HAMP, HCK, ID1, IDE, IFNGR1, IL10RB, IL11, IL18, IL1B, IL1R2, IL1RAP, IL34, IL4R, IL6ST, IRAK4, IRF1, ITGB1, JUNB, JUP, LCP1, LGR4, LYN, MALT1, MAP3K8, NFKB1, NFKBIA, NLRP3, P2RY1, PFKP, PLPP1, PTGER2, SAA1, SBNO2, SERPINE1, SESN1, SLA2, SLC12A9, SO…
GO:0080134	regulation of response to stress	Group34	Immune/Stress	4.65924e-09	1.78469e-07	55	52	3	0	6.60716	[ACSBG2, ALOX5AP, BIRC3, CARD9, CCL19, CCN2, CEBPB, CLEC4E, CTSL, DUSP1, FASN, FGA, FOXO3, GADD45B, HCK, ICAM2, IER3, IFNGR1, IL18, IL1B, IL1R2, IL6ST, IRAK4, IRF1, ITGB1, LCP1, LGR4, LYN, MALT1, MEFV, NFKB1, NFKBIA, NLRC3, NLRP3, PER1, PGLYRP2, PIK3R6, PLAT, PTGER2, SAA1, SBNO2, SELE, SERPINE1, SESN1, SLC12A9, SOCS3, TANK, TAP1, THBD, TIFA, TNIP1, TRAF1, TXNRD1, VAV1, XBP1]
GO:0098542	defense response to other organism	Group34	Immune/Stress	8.3657e-14	1.47404e-11	42	41	1	0	6.17213	[ACSBG2, BIRC3, C7, CAMP, CARD9, CCL19, CCL2, CCL4L1, CEBPB, CLEC4E, CLEC4M, FCGR1A, FGA, GBP1, GLUL, HAMP, HCK, IFNGR1, IL10RB, IL18, IL1RAP, IL34, IL4R, IRAK4, IRF1, LGR4, LYN, LYZ, MALT1, MBL2, MEFV, NFKB1, NFKB2, NLRP3, PGLYRP2, PTGER2, REL, SAA1, SERPINE1, TIFA, TRIM35, ICAM1]
GO:1901701	cellular response to oxygen-containing compound	Group34	Immune/Stress	2.58691e-06	3.35158e-05	38	37	1	0	5.83997	[ACSBG2, BIRC3, CAMP, CCL2, CCL4L1, CD274, CEBPB, CXCL11, CXCL2, CXCL8, FOXO3, GLUL, HAMP, HCK, ID1, IDE, IL18, IL1B, JUP, LCP1, LYN, MALT1, NFKB1, NFKBIA, NLRP3, P2RY1, PTGER2, RHOB, SBNO2, SERPINE1, SESN1, SLA2, SSH1, STAT3, TANK, ICAM1, XBP1, YAP1]
GO:0045087	innate immune response	Group34	Immune/Stress	4.04536e-12	3.56396e-10	35	34	1	0	5.57802	[ACSBG2, BIRC3, C7, CAMP, CARD9, CCL19, CCL2, CCL4L1, CLEC4E, CLEC4M, FCGR1A, FGA, GBP1, GLUL, HCK, IFNGR1, IL18, IL1RAP, IL34, IRAK4, IRF1, LGR4, LYN, MALT1, MBL2, MEFV, NFKB1, NFKB2, NLRP3, PGLYRP2, REL, SAA1, TIFA, TRIM35, ICAM1]
GO:0001819	positive regulation of cytokine production	Group34	Immune/Stress	3.30732e-10	1.53355e-08	28	28	0	0	5.2915	[ACSBG2, C3AR1, CARD9, CCL19, CD274, CEBPB, CLEC4E, FRMD8, IFNGR1, IL18, IL1B, IL1RAP, IL4R, IL6ST, IRF1, LCP1, MALT1, MBL2, NFKB1, NFKB2, NLRP3, PTGER2, SAA1, SERPINE1, STAT3, TANK, TXNRD1, XBP1]
GO:0002237	response to molecule of bacterial origin	Group34	Immune/Stress	5.09397e-12	4.0798e-10	27	27	0	0	5.19615	[BIRC3, CAMP, CARD9, CCL2, CD274, CEBPB, CXCL11, CXCL2, CXCL8, HAMP, HCK, IL18, IL1B, JUNB, LYN, MALT1, NFKB1, NFKB2, NFKBIA, NLRP3, PTGER2, SBNO2, SELE, SERPINE1, THBD, TXNRD1, XBP1]
GO:0031347	regulation of defense response	Group34	Immune/Stress	2.71785e-11	1.84187e-09	39	37	2	0	5.60449	[ACSBG2, ALOX5AP, BIRC3, CARD9, CEBPB, CLEC4E, CTSL, FGA, HCK, ICAM2, IFNGR1, IL18, IL1B, IL1R2, IL6ST, IRAK4, IRF1, LCP1, LGR4, LYN, MALT1, MEFV, NFKB1, NFKBIA, NLRC3, NLRP3, PER1, PGLYRP2, PIK3R6, PTGER2, SAA1, SBNO2, SELE, SERPINE1, SOCS3, TANK, TIFA, TNIP1, VAV1]
GO:0032103	positive regulation of response to external stimulus	Group34	Immune/Stress	1.21963e-08	4.29798e-07	30	30	0	0	5.47723	[ACSBG2, ALOX5AP, BIRC3, C3AR1, CARD9, CCL19, CCL4L1, CEBPB, CLEC4E, CTSL, CXCL8, FGA, HCK, ICAM2, IL18, IL1B, IL6ST, IRAK4, LCP1, LYN, MALT1, NFKB1, NFKBIA, PTGER2, SERPINE1, TANK, THBD, TIFA, TNIP1, VAV1]
GO:0042742	defense response to bacterium	Group34	Immune/Stress	2.34402e-05	0.000206508	12	12	0	0	3.4641	[CAMP, CARD9, CEBPB, CLEC4E, FGA, HAMP, LYZ, MBL2, NLRP3, PGLYRP2, PTGER2, SERPINE1]
GO:0060548	negative regulation of cell death	Group34	Cellular process	0.000123904	0.000737566	33	33	0	0	5.74456	[BIRC3, CBL, CCL19, CCL2, CCN2, CEBPB, DNAJC5, DUSP1, FASN, FGA, HCK, ID1, IER3, IL1B, IL6ST, ITGB1, MALT1, NFKB1, NFKBIA, NLRP3, PIM2, REL, SERPINE1, SLC12A9, SOCS3, STAT3, TANK, TAP1, TCN1, TIFA, TXNRD1, XBP1, YAP1]
GO:0071396	cellular response to lipid	Group34	Immune/Stress	2.90309e-06	3.55225e-05	25	25	0	0	5	[BIRC3, CAMP, CCL2, CD274, CEBPB, CXCL11, CXCL2, CXCL8, FOXO3, HAMP, HCK, IL18, IL1B, LCP1, LYN, MALT1, NFKB1, NFKBIA, NLRP3, PLPP1, PTGER2, SBNO2, SERPINE1, XBP1, YAP1]
GO:0032496	response to lipopolysaccharide	Group34	Immune/Stress	1.41709e-11	1.04038e-09	26	26	0	0	5.09902	[BIRC3, CAMP, CCL2, CD274, CEBPB, CXCL11, CXCL2, CXCL8, HAMP, HCK, IL18, IL1B, JUNB, LYN, MALT1, NFKB1, NFKB2, NFKBIA, NLRP3, PTGER2, SBNO2, SELE, SERPINE1, THBD, TXNRD1, XBP1]
GO:0071219	cellular response to molecule of bacterial origin	Group34	Immune/Stress	6.18481e-11	3.63254e-09	20	20	0	0	4.47214	[BIRC3, CAMP, CCL2, CD274, CEBPB, CXCL11, CXCL2, CXCL8, HAMP, HCK, IL18, IL1B, LYN, MALT1, NFKB1, NFKBIA, NLRP3, SBNO2, SERPINE1, XBP1]
GO:0031349	positive regulation of defense response	Group34	Immune/Stress	5.16174e-08	1.42109e-06	25	25	0	0	5	[ACSBG2, ALOX5AP, BIRC3, CARD9, CEBPB, CLEC4E, CTSL, FGA, HCK, ICAM2, IL18, IL1B, IL6ST, IRAK4, LCP1, LYN, MALT1, NFKB1, NFKBIA, PTGER2, SERPINE1, TANK, TIFA, TNIP1, VAV1]
GO:0050727	regulation of inflammatory response	Group34	Immune/Stress	9.02616e-11	4.97003e-09	25	24	1	0	4.6	[ACSBG2, ALOX5AP, BIRC3, CEBPB, HCK, IL18, IL1B, IL1R2, IL6ST, LCP1, LYN, MEFV, NFKB1, NFKBIA, NLRC3, NLRP3, PER1, PGLYRP2, PTGER2, SAA1, SBNO2, SELE, SERPINE1, SOCS3, TNIP1]
GO:0031663	lipopolysaccharide-mediated signaling pathway	Group34	Immune/Stress	1.75315e-06	2.41332e-05	7	7	0	0	2.64575	[CCL2, HCK, IL18, IL1B, LYN, MALT1, NFKBIA]
GO:0071222	cellular response to lipopolysaccharide	Group34	Immune/Stress	3.4672e-11	2.18186e-09	20	20	0	0	4.47214	[BIRC3, CAMP, CCL2, CD274, CEBPB, CXCL11, CXCL2, CXCL8, HAMP, HCK, IL18, IL1B, LYN, MALT1, NFKB1, NFKBIA, NLRP3, SBNO2, SERPINE1, XBP1]
GO:0050728	negative regulation of inflammatory response	Group34	Immune/Stress	0.00223077	0.00741627	8	8	0	0	2.82843	[IL1R2, MEFV, NFKB1, NLRC3, NLRP3, PTGER2, SAA1, SOCS3]
GO:0050729	positive regulation of inflammatory response	Group34	Immune/Stress	3.79891e-06	4.58471e-05	11	11	0	0	3.31662	[ACSBG2, ALOX5AP, CEBPB, IL18, IL1B, IL6ST, LCP1, NFKBIA, PTGER2, SERPINE1, TNIP1]
GO:0050863	regulation of T cell activation	Group34	Immune/Stress	2.84333e-06	3.52813e-05	18	18	0	0	4.24264	[CCL19, CCL2, CD274, CEBPB, IL18, IL1B, IL4R, IL6ST, IRF1, LYN, MALT1, MAP3K8, NLRP3, PIK3R6, VAV1, ICAM1, XBP1, ZBTB16]
GO:0010950	positive regulation of endopeptidase activity	Group35	Metabolic process	1.77707e-06	2.40862e-05	14	13	1	0	3.20713	[ACSBG2, CARD9, CCN2, DIABLO, FASN, LYN, MALT1, MBL2, MEFV, NLRP3, STAT3, TANK, TAP1, TXNRD1]
GO:0010952	positive regulation of peptidase activity	Group35	Metabolic process	1.0724e-05	0.000112474	14	13	1	0	3.20713	[ACSBG2, CARD9, CCN2, DIABLO, FASN, LYN, MALT1, MBL2, MEFV, NLRP3, STAT3, TANK, TAP1, TXNRD1]
GO:0045862	positive regulation of proteolysis	Group35	Metabolic process	1.393e-05	0.000136359	19	18	1	0	3.90007	[ACSBG2, BIRC3, CARD9, CCN2, DIABLO, DVL1, FASN, IL1B, LYN, MALT1, MBL2, MEFV, MMP14, NLRP3, STAT3, TANK, TAP1, TNIP1, TXNRD1]
GO:0001934	positive regulation of protein phosphorylation	Group35	Metabolic process	2.05674e-05	0.000188749	34	34	0	0	5.83095	[BIRC3, CAMP, CARD9, CCL19, CCL2, CCL4L1, CCN2, CDH2, DVL1, FASN, FCGR1A, FGA, GADD45B, GPRC5D, IL11, IL18, IL1B, IL34, IL6ST, LYN, MALT1, MAP3K8, NLRP3, P2RY1, PIK3R6, SAA1, SLC12A9, SOCS3, STAT3, TANK, TAP1, TCN1, TRAF1, TXNRD1]
GO:0043122	regulation of I-kappaB kinase/NF-kappaB signaling	Group35	Immune/Stress	2.30457e-05	0.000205083	15	14	1	0	3.35659	[BIRC3, CARD9, CCL19, IL1B, IRAK4, MALT1, NLRC3, PER1, PIM2, REL, TANK, TIFA, TNIP1, TRAF1, TXNRD1]
GO:0010941	regulation of cell death	Group35	Cellular process	2.6099e-05	0.000223235	49	48	1	0	6.71429	[ACSBG2, BIRC3, CARD9, CBL, CCL19, CCL2, CCN2, CD274, CEBPB, DIABLO, DNAJC5, DUSP1, FASN, FGA, FOXO3, GADD45B, HCK, ID1, IER3, IL1B, IL6ST, ITGB1, LYN, MALT1, NFKB1, NFKBIA, NLRP3, PIM2, REL, RHOB, SBNO2, SERPINE1, SGK1, SLC12A9, SOCS3, SSH1, STAT3, TANK, TAP1, TCN1, TIFA, TNFRSF10C, TRAF1, TRIM35, TXNRD1, VAV1, XBP1, YAP1, ZBTB16]
GO:0042981	regulation of apoptotic process	Group35	Cellular process	2.75851e-05	0.000233677	46	45	1	0	6.48745	[ACSBG2, BIRC3, CARD9, CBL, CCL19, CCL2, CCN2, CD274, CEBPB, DIABLO, DNAJC5, DUSP1, FASN, FGA, FOXO3, GADD45B, HCK, ID1, IER3, IL1B, IL6ST, ITGB1, LYN, MALT1, NFKB1, NFKBIA, NLRP3, PIM2, RHOB, SBNO2, SERPINE1, SGK1, SLC12A9, SOCS3, TANK, TAP1, TCN1, TIFA, TNFRSF10C, TRAF1, TRIM35, TXNRD1, VAV1, XBP1, YAP1, ZBTB16]
GO:0043067	regulation of programmed cell death	Group35	Cellular process	3.71813e-05	0.000289883	46	45	1	0	6.48745	[ACSBG2, BIRC3, CARD9, CBL, CCL19, CCL2, CCN2, CD274, CEBPB, DIABLO, DNAJC5, DUSP1, FASN, FGA, FOXO3, GADD45B, HCK, ID1, IER3, IL1B, IL6ST, ITGB1, LYN, MALT1, NFKB1, NFKBIA, NLRP3, PIM2, RHOB, SBNO2, SERPINE1, SGK1, SLC12A9, SOCS3, TANK, TAP1, TCN1, TIFA, TNFRSF10C, TRAF1, TRIM35, TXNRD1, VAV1, XBP1, YAP1, ZBTB16]
GO:0032652	regulation of interleukin-1 production	Group35	Immune/Stress	4.17797e-05	0.000311931	9	9	0	0	3	[ACSBG2, CCL19, IL1R2, LCP1, MALT1, MEFV, NLRP3, SAA1, TXNRD1]
GO:2001056	positive regulation of cysteine-type endopeptidase activity	Group35	Metabolic process	6.51129e-05	0.000431312	11	10	1	0	2.7136	[ACSBG2, CARD9, CCN2, DIABLO, FASN, MALT1, MEFV, NLRP3, TANK, TAP1, TXNRD1]
GO:0042327	positive regulation of phosphorylation	Group35	Metabolic process	8.66557e-05	0.000549235	34	34	0	0	5.83095	[BIRC3, CAMP, CARD9, CCL19, CCL2, CCL4L1, CCN2, CDH2, DVL1, FASN, FCGR1A, FGA, GADD45B, GPRC5D, IL11, IL18, IL1B, IL34, IL6ST, LYN, MALT1, MAP3K8, NLRP3, P2RY1, PIK3R6, SAA1, SLC12A9, SOCS3, STAT3, TANK, TAP1, TCN1, TRAF1, TXNRD1]
GO:0043408	regulation of MAPK cascade	Group35	Cellular process	0.000103037	0.000630387	27	26	1	0	4.81125	[BIRC3, CARD9, CCL19, CCL2, CCL4L1, CCN2, CDH2, DUSP1, DUSP16, FASN, FGA, GADD45B, GBP1, ID1, IL11, IL1B, LYN, MAP3K8, P2RY1, PER1, PIK3R6, SAA1, TANK, TAP1, TNIP1, TRAF1, TXNRD1]
GO:0043280	positive regulation of cysteine-type endopeptidase activity involved in apoptotic process	Group35	Cellular process	0.000179407	0.000975663	10	9	1	0	2.52982	[ACSBG2, CARD9, CCN2, DIABLO, FASN, MALT1, NLRP3, TANK, TAP1, TXNRD1]
GO:0043068	positive regulation of programmed cell death	Group35	Cellular process	0.000178036	0.000980313	25	24	1	0	4.6	[ACSBG2, BIRC3, CARD9, CCL2, CCN2, CD274, DIABLO, DUSP1, FASN, FOXO3, GADD45B, ITGB1, LYN, MALT1, NLRP3, RHOB, SBNO2, SLC12A9, TANK, TAP1, TNFRSF10C, TRIM35, TXNRD1, VAV1, ZBTB16]
GO:0010942	positive regulation of cell death	Group35	Cellular process	0.000205774	0.00109209	26	25	1	0	4.70679	[ACSBG2, BIRC3, CARD9, CCL2, CCN2, CD274, DIABLO, DUSP1, FASN, FOXO3, GADD45B, ITGB1, LYN, MALT1, NLRP3, RHOB, SBNO2, SLC12A9, SSH1, TANK, TAP1, TNFRSF10C, TRIM35, TXNRD1, VAV1, ZBTB16]
GO:0031401	positive regulation of protein modification process	Group35	Metabolic process	0.000216561	0.00112893	36	35	1	0	5.66667	[BIRC3, CAMP, CARD9, CCL19, CCL2, CCL4L1, CCN2, CDH2, DVL1, FASN, FCGR1A, FGA, GADD45B, GPRC5D, IL11, IL18, IL1B, IL34, IL6ST, JDP2, LYN, MALT1, MAP3K8, NLRP3, P2RY1, PIK3R6, SAA1, SLC12A9, SOCS3, STAT3, TANK, TAP1, TCN1, TNIP1, TRAF1, TXNRD1]
GO:0051247	positive regulation of protein metabolic process	Group35	Metabolic process	0.000269758	0.0013427	45	43	2	0	6.11192	[ACSBG2, BIRC3, CAMP, CARD9, CCL19, CCL2, CCL4L1, CCN2, CDH2, DIABLO, DVL1, FASN, FCGR1A, FGA, GADD45B, GPRC5D, IDE, IFNGR1, IL11, IL18, IL1B, IL34, IL6ST, IRF1, JDP2, LYN, MALT1, MAP3K8, MBL2, MEFV, MMP14, NFKBIA, NLRP3, P2RY1, PIK3R6, SAA1, SLC12A9, SOCS3, STAT3, TANK, TAP1, TCN1, TNIP1, TRAF1, TXNRD1]
GO:0043123	positive regulation of I-kappaB kinase/NF-kappaB signaling	Group35	Immune/Stress	0.000289547	0.00140934	11	11	0	0	3.31662	[BIRC3, CARD9, CCL19, IL1B, IRAK4, MALT1, PIM2, REL, TANK, TIFA, TXNRD1]
GO:0010562	positive regulation of phosphorus metabolic process	Group35	Metabolic process	0.000302966	0.00146655	34	34	0	0	5.83095	[BIRC3, CAMP, CARD9, CCL19, CCL2, CCL4L1, CCN2, CDH2, DVL1, FASN, FCGR1A, FGA, GADD45B, GPRC5D, IL11, IL18, IL1B, IL34, IL6ST, LYN, MALT1, MAP3K8, NLRP3, P2RY1, PIK3R6, SAA1, SLC12A9, SOCS3, STAT3, TANK, TAP1, TCN1, TRAF1, TXNRD1]
GO:0045937	positive regulation of phosphate metabolic process	Group35	Metabolic process	0.000302966	0.00146655	34	34	0	0	5.83095	[BIRC3, CAMP, CARD9, CCL19, CCL2, CCL4L1, CCN2, CDH2, DVL1, FASN, FCGR1A, FGA, GADD45B, GPRC5D, IL11, IL18, IL1B, IL34, IL6ST, LYN, MALT1, MAP3K8, NLRP3, P2RY1, PIK3R6, SAA1, SLC12A9, SOCS3, STAT3, TANK, TAP1, TCN1, TRAF1, TXNRD1]
GO:0097191	extrinsic apoptotic signaling pathway	Group35	Cellular process	0.000356534	0.00167078	8	7	1	0	2.12132	[BIRC3, DIABLO, FASN, FOXO3, IL1B, TANK, TAP1, TNFRSF10C]
GO:0032268	regulation of cellular protein metabolic process	Group35	Metabolic process	0.00035581	0.0016763	62	59	3	0	7.11201	[ACSBG2, BIRC3, CAMP, CAPRIN1, CARD9, CBL, CCL19, CCL2, CCL4L1, CCN2, CDH2, DIABLO, DNAJC5, DUSP1, DUSP16, DVL1, FASN, FCGR1A, FGA, FOXO3, GADD45B, GBP1, GLUL, GPRC5D, HHEX, ID1, IDE, IL11, IL18, IL1B, IL1R2, IL34, IL6ST, JDP2, LYN, MALT1, MAP3K8, MBL2, MEFV, MKNK1, MMP14, NFKB1, NFKBIA, NLRP3, P2RY1, PER1, PIK3R6, PLAT, PPP1R26, SAA1, SAMSN1, SERPINE1, SLC12A9, SOCS3, SSH1, STAT3, TANK, TAP1, TC…
GO:0043065	positive regulation of apoptotic process	Group35	Cellular process	0.000387032	0.00177591	24	23	1	0	4.49073	[ACSBG2, BIRC3, CARD9, CCL2, CCN2, CD274, DIABLO, DUSP1, FASN, FOXO3, GADD45B, ITGB1, LYN, MALT1, NLRP3, RHOB, SBNO2, TANK, TAP1, TNFRSF10C, TRIM35, TXNRD1, VAV1, ZBTB16]
GO:0032663	regulation of interleukin-2 production	Group35	Immune/Stress	0.000464861	0.00203753	6	6	0	0	2.44949	[ACSBG2, CARD9, GBP1, IL1B, MALT1, TANK]
GO:0032270	positive regulation of cellular protein metabolic process	Group35	Metabolic process	0.000490574	0.00212904	42	40	2	0	5.86353	[ACSBG2, BIRC3, CAMP, CARD9, CCL19, CCL2, CCL4L1, CCN2, CDH2, DIABLO, DVL1, FASN, FCGR1A, FGA, GADD45B, GPRC5D, IL11, IL18, IL1B, IL34, IL6ST, JDP2, LYN, MALT1, MAP3K8, MBL2, MEFV, MMP14, NFKBIA, NLRP3, P2RY1, PIK3R6, SAA1, SLC12A9, SOCS3, STAT3, TANK, TAP1, TCN1, TNIP1, TRAF1, TXNRD1]
GO:0032651	regulation of interleukin-1 beta production	Group35	Immune/Stress	0.000521664	0.00222022	7	7	0	0	2.64575	[ACSBG2, CCL19, LCP1, MALT1, MEFV, NLRP3, TXNRD1]
GO:0070302	regulation of stress-activated protein kinase signaling cascade	Group35	Immune/Stress	0.000712523	0.00284042	13	12	1	0	3.05085	[BIRC3, CARD9, CCL19, CCN2, DUSP1, FASN, GADD45B, IL1B, LYN, PER1, TANK, TAP1, TRAF1]
GO:0052548	regulation of endopeptidase activity	Group35	Metabolic process	0.000871304	0.00338158	16	15	1	0	3.5	[ACSBG2, BIRC3, CARD9, CCN2, DIABLO, FASN, LYN, MALT1, MBL2, MEFV, NLRP3, SERPINE1, STAT3, TANK, TAP1, TXNRD1]
GO:0070372	regulation of ERK1 and ERK2 cascade	Group35	Cellular process	0.000989374	0.00378973	13	13	0	0	3.60555	[BIRC3, CCL19, CCL2, CCL4L1, CCN2, DUSP1, FGA, GBP1, IL1B, LYN, P2RY1, TNIP1, TXNRD1]
GO:2000116	regulation of cysteine-type endopeptidase activity	Group35	Metabolic process	0.00118576	0.00442651	12	11	1	0	2.88675	[ACSBG2, BIRC3, CARD9, CCN2, DIABLO, FASN, MALT1, MEFV, NLRP3, TANK, TAP1, TXNRD1]
GO:0030162	regulation of proteolysis	Group35	Metabolic process	0.00120973	0.00449692	23	22	1	0	4.3788	[ACSBG2, BIRC3, CARD9, CCN2, DIABLO, DVL1, FASN, IDE, IL1B, IL1R2, LYN, MALT1, MBL2, MEFV, MMP14, NLRP3, PLAT, SERPINE1, STAT3, TANK, TAP1, TNIP1, TXNRD1]
GO:1900744	regulation of p38MAPK cascade	Group35	Immune/Stress	0.00139506	0.00507872	5	4	1	0	1.34164	[BIRC3, DUSP1, GADD45B, IL1B, PER1]
GO:0052547	regulation of peptidase activity	Group35	Metabolic process	0.00196021	0.00674587	16	15	1	0	3.5	[ACSBG2, BIRC3, CARD9, CCN2, DIABLO, FASN, LYN, MALT1, MBL2, MEFV, NLRP3, SERPINE1, STAT3, TANK, TAP1, TXNRD1]
GO:0032872	regulation of stress-activated MAPK cascade	Group35	Immune/Stress	0.00204154	0.00694438	12	11	1	0	2.88675	[BIRC3, CARD9, CCL19, CCN2, DUSP1, FASN, GADD45B, IL1B, PER1, TANK, TAP1, TRAF1]
GO:0006915	apoptotic process	Group35	Cellular process	0.00209976	0.00706063	27	26	1	0	4.81125	[BIRC3, CEBPB, CTSL, CXCL8, DIABLO, FASN, FOXO3, GADD45B, IER3, IL1B, IRF1, NFKB1, NFKBIA, NLRP3, PIM2, RHOB, SGK1, SLC12A9, TANK, TAP1, TCN1, TIFA, TNFRSF10C, TRAF1, TRIM35, XBP1, ZBTB16]
GO:0043281	regulation of cysteine-type endopeptidase activity involved in apoptotic process	Group35	Cellular process	0.00217934	0.00727272	11	10	1	0	2.7136	[ACSBG2, BIRC3, CARD9, CCN2, DIABLO, FASN, MALT1, NLRP3, TANK, TAP1, TXNRD1]
GO:0051345	positive regulation of hydrolase activity	Group35	Metabolic process	0.00262984	0.00839452	23	22	1	0	4.3788	[ACSBG2, BIRC3, CARD9, CCL19, CCL2, CCL4L1, CCN2, DIABLO, FASN, ITGB1, LYN, MALT1, MBL2, MEFV, NLRP3, RGS1, RGS5, SELE, STAT3, TANK, TAP1, TXNRD1, VAV1]
GO:2001236	regulation of extrinsic apoptotic signaling pathway	Group35	Cellular process	0.00270401	0.00860013	9	9	0	0	3	[FASN, FGA, IL1B, SBNO2, SERPINE1, TANK, TAP1, TRAF1, YAP1]
GO:0051707	response to other organism	Group36	Immune/Stress	5.13233e-18	4.52159e-15	59	58	1	0	7.42077	[ACSBG2, BIRC3, C7, CAMP, CARD9, CCL19, CCL2, CCL4L1, CD274, CEBPB, CLEC4E, CLEC4M, CXCL11, CXCL2, CXCL8, FCGR1A, FGA, FKBP5, GBP1, GLUL, HAMP, HCK, IFI44, IFNGR1, IL10RB, IL18, IL1B, IL1RAP, IL34, IL4R, IRAK4, IRF1, JUNB, LCP1, LGR4, LYN, LYZ, MALT1, MBL2, MEFV, NFKB1, NFKB2, NFKBIA, NLRP3, PGLYRP2, PIM2, PTGER2, REL, RGS1, SAA1, SBNO2, SELE, SERPINE1, THBD, TIFA, TRIM35, TXNRD1, ICAM1, XBP1]
GO:0001817	regulation of cytokine production	Group36	Immune/Stress	1.75339e-12	1.71638e-10	40	38	2	0	5.6921	[ACSBG2, BIRC3, C3AR1, CARD9, CCL19, CD274, CEBPB, CLEC4E, FRMD8, GBP1, IER3, IFNGR1, IL18, IL1B, IL1R2, IL1RAP, IL4R, IL6ST, IRF1, LCP1, LGR4, LYN, MALT1, MBL2, MEFV, NFKB1, NFKB2, NLRC3, NLRP3, PER1, PGLYRP2, PTGER2, REL, SAA1, SERPINE1, STAT3, TANK, TIFA, TXNRD1, XBP1]
GO:0006954	inflammatory response	Group36	Immune/Stress	3.42735e-14	7.54874e-12	35	35	0	0	5.91608	[ACSBG2, ALOX5AP, BIRC3, C3AR1, CCL19, CCL2, CCL4L1, CEBPB, CXCL11, CXCL2, CXCL8, HAMP, HCK, IFNGR1, IL10RB, IL18, IL1B, IL1RAP, IL34, IL4R, LY75, LYN, LYZ, MBL2, MEFV, NFKB1, NFKB2, NLRP3, PTGER2, REL, SAA1, SELE, STAT3, TNIP1, TXNRD1]
GO:0022407	regulation of cell-cell adhesion	Group36	Cellular process	2.77088e-06	3.48735e-05	21	21	0	0	4.58258	[CCL19, CCL2, CD274, CEBPB, FGA, IL18, IL1B, IL4R, IL6ST, IRF1, LYN, MALT1, MAP3K8, MBL2, NLRP3, PIK3R6, SELE, VAV1, ICAM1, XBP1, ZBTB16]
GO:0032101	regulation of response to external stimulus	Group36	Immune/Stress	7.5245e-13	8.28636e-11	51	49	2	0	6.58132	[ACSBG2, ALOX5AP, BIRC3, C3AR1, CARD9, CCL19, CCL2, CCL4L1, CEBPB, CLEC4E, CTSL, CXCL8, DUSP1, DVL1, FGA, HCK, ICAM2, IFNGR1, IL18, IL1B, IL1R2, IL6ST, IRAK4, IRF1, LCP1, LGR4, LYN, MALT1, MEFV, NFKB1, NFKBIA, NLRC3, NLRP3, NUCB2, PER1, PGLYRP2, PIK3R6, PLAT, PTGER2, SAA1, SBNO2, SELE, SERPINE1, SLC12A9, SOCS3, TANK, THBD, TIFA, TNIP1, TXNRD1, VAV1]
GO:0032880	regulation of protein localization	Group36	Cellular process	4.42549e-05	0.000324905	35	34	1	0	5.57802	[ABHD17B, CCL19, CD22, CD274, CDH2, CLEC4E, DVL1, FGA, FRMD8, GBP1, GLUL, IER3, IFNGR1, IL1B, IL1R2, IL1RAP, IL4R, ITGB1, JUP, LCP1, LGR4, LYN, MBL2, MMP14, NADK, NLRP3, PTGER2, SAA1, SEC24A, SSH1, STOM, TANK, TAP1, TXNRD1, XBP1]
GO:0050776	regulation of immune response	Group36	Immune/Stress	8.05012e-10	3.37722e-08	43	42	1	0	6.25244	[BIRC3, C3AR1, C7, CARD9, CCL19, CD22, CD274, CLEC4E, CTSL, CXCL8, FCGR1A, FGA, GBP1, HCK, ICAM2, IFNGR1, IL18, IL1B, IL4R, IL6ST, IRAK4, IRF1, ITGB1, LGR4, LYN, MALT1, MBL2, NFKB1, NFKBIA, NLRC3, NLRP3, PGLYRP2, PIGR, PIK3R6, SAMSN1, SLA2, SOCS3, TANK, TIFA, TNIP1, VAV1, ICAM1, XBP1]
GO:0051049	regulation of transport	Group36	Cellular process	3.47185e-07	6.79712e-06	56	53	3	0	6.68153	[ACSBG2, ANK2, BIRC3, CACNB2, CBL, CCL19, CCL2, CCL4L1, CD22, CD274, CDH2, CEBPB, CLEC4E, CLIC2, CLTCL1, CXCL11, DNAJC5, DPP6, DVL1, FGA, FRMD8, GBP1, GLUL, HAMP, HCK, IER3, IFNGR1, IL11, IL1B, IL1R2, IL1RAP, IL4R, JUP, KCNC1, LCP1, LGR4, LYN, MBL2, NADK, NFKB1, NFKBIA, NLRP3, P2RY1, PER1, PTGER2, SAA1, SEC24A, SELE, SEPTIN8, SERPINE1, SGK1, STOM, TANK, TAP1, TXNRD1, XBP1]
GO:0051240	positive regulation of multicellular organismal process	Group36	Development/Healing	9.98183e-07	1.51621e-05	54	53	1	0	7.0763	[ACSBG2, BIRC3, C3AR1, CAMP, CAPRIN1, CARD9, CCL19, CCN2, CD274, CEBPB, CLEC4E, CXCL8, DVL1, FGA, FOXO3, FRMD8, HAMP, IFNGR1, IL18, IL1B, IL1RAP, IL34, IL4R, IL6ST, IRF1, ITGB1, JUP, LCP1, LGR4, LYN, MALT1, MBL2, MMP14, NFKB1, NFKB2, NLRP3, P2RY1, PIK3R6, PLEKHM1, PTGER2, RHOB, SAA1, SBNO2, SERPINE1, SSH1, STAT3, TANK, THBD, TMEM100, TXNRD1, UTP25, XBP1, YAP1, ZBTB16]
GO:0051241	negative regulation of multicellular organismal process	Group36	Development/Healing	0.00083799	0.00328119	34	33	1	0	5.48795	[ADAMTS1, BIRC3, CD274, FGA, FOXO3, GBP1, GPR4, HAMP, HHEX, ID1, IER3, IFNGR1, IL1B, IL1R2, IL4R, IRF1, JUP, LGR4, LYN, MEFV, NFKB1, NFKBIA, NLRC3, NLRP3, PGLYRP2, PLAT, PTGER2, REL, SERPINE1, STAT3, THBD, TIFA, TXNRD1, ZBTB16]
GO:0080134	regulation of response to stress	Group36	Immune/Stress	4.65924e-09	1.78469e-07	55	52	3	0	6.60716	[ACSBG2, ALOX5AP, BIRC3, CARD9, CCL19, CCN2, CEBPB, CLEC4E, CTSL, DUSP1, FASN, FGA, FOXO3, GADD45B, HCK, ICAM2, IER3, IFNGR1, IL18, IL1B, IL1R2, IL6ST, IRAK4, IRF1, ITGB1, LCP1, LGR4, LYN, MALT1, MEFV, NFKB1, NFKBIA, NLRC3, NLRP3, PER1, PGLYRP2, PIK3R6, PLAT, PTGER2, SAA1, SBNO2, SELE, SERPINE1, SESN1, SLC12A9, SOCS3, TANK, TAP1, THBD, TIFA, TNIP1, TRAF1, TXNRD1, VAV1, XBP1]
GO:0098542	defense response to other organism	Group36	Immune/Stress	8.3657e-14	1.47404e-11	42	41	1	0	6.17213	[ACSBG2, BIRC3, C7, CAMP, CARD9, CCL19, CCL2, CCL4L1, CEBPB, CLEC4E, CLEC4M, FCGR1A, FGA, GBP1, GLUL, HAMP, HCK, IFNGR1, IL10RB, IL18, IL1RAP, IL34, IL4R, IRAK4, IRF1, LGR4, LYN, LYZ, MALT1, MBL2, MEFV, NFKB1, NFKB2, NLRP3, PGLYRP2, PTGER2, REL, SAA1, SERPINE1, TIFA, TRIM35, ICAM1]
GO:0045087	innate immune response	Group36	Immune/Stress	4.04536e-12	3.56396e-10	35	34	1	0	5.57802	[ACSBG2, BIRC3, C7, CAMP, CARD9, CCL19, CCL2, CCL4L1, CLEC4E, CLEC4M, FCGR1A, FGA, GBP1, GLUL, HCK, IFNGR1, IL18, IL1RAP, IL34, IRAK4, IRF1, LGR4, LYN, MALT1, MBL2, MEFV, NFKB1, NFKB2, NLRP3, PGLYRP2, REL, SAA1, TIFA, TRIM35, ICAM1]
GO:0051050	positive regulation of transport	Group36	Cellular process	4.66725e-07	8.93881e-06	38	37	1	0	5.83997	[ACSBG2, ANK2, BIRC3, CACNB2, CBL, CCL19, CCL2, CCL4L1, CD274, CDH2, CEBPB, CLEC4E, CLTCL1, CXCL11, FGA, FRMD8, GLUL, IFNGR1, IL1B, IL1RAP, IL4R, JUP, KCNC1, LCP1, MBL2, NADK, NFKBIA, NLRP3, P2RY1, PTGER2, SAA1, SEC24A, SELE, SERPINE1, SGK1, STOM, TXNRD1, XBP1]
GO:0060627	regulation of vesicle-mediated transport	Group36	Cellular process	0.00025495	0.00129087	21	21	0	0	4.58258	[ACSBG2, BIRC3, CACNB2, CBL, CCL19, CCL2, CD22, CDH2, DNAJC5, DVL1, FGA, HCK, IL1B, IL4R, LYN, MBL2, P2RY1, SELE, SEPTIN8, SERPINE1, TAP1]
GO:0001818	negative regulation of cytokine production	Group36	Immune/Stress	0.000376985	0.00173887	13	12	1	0	3.05085	[CD274, GBP1, IER3, IL1R2, LGR4, MEFV, NFKB1, NLRC3, NLRP3, PGLYRP2, PTGER2, REL, TIFA]
GO:0001819	positive regulation of cytokine production	Group36	Immune/Stress	3.30732e-10	1.53355e-08	28	28	0	0	5.2915	[ACSBG2, C3AR1, CARD9, CCL19, CD274, CEBPB, CLEC4E, FRMD8, IFNGR1, IL18, IL1B, IL1RAP, IL4R, IL6ST, IRF1, LCP1, MALT1, MBL2, NFKB1, NFKB2, NLRP3, PTGER2, SAA1, SERPINE1, STAT3, TANK, TXNRD1, XBP1]
GO:0002819	regulation of adaptive immune response	Group36	Immune/Stress	1.73629e-05	0.000164481	11	11	0	0	3.31662	[CCL19, CD274, IL18, IL1B, IL4R, IL6ST, IRF1, MALT1, NLRP3, SAMSN1, TANK]
GO:0031347	regulation of defense response	Group36	Immune/Stress	2.71785e-11	1.84187e-09	39	37	2	0	5.60449	[ACSBG2, ALOX5AP, BIRC3, CARD9, CEBPB, CLEC4E, CTSL, FGA, HCK, ICAM2, IFNGR1, IL18, IL1B, IL1R2, IL6ST, IRAK4, IRF1, LCP1, LGR4, LYN, MALT1, MEFV, NFKB1, NFKBIA, NLRC3, NLRP3, PER1, PGLYRP2, PIK3R6, PTGER2, SAA1, SBNO2, SELE, SERPINE1, SOCS3, TANK, TIFA, TNIP1, VAV1]
GO:0032103	positive regulation of response to external stimulus	Group36	Immune/Stress	1.21963e-08	4.29798e-07	30	30	0	0	5.47723	[ACSBG2, ALOX5AP, BIRC3, C3AR1, CARD9, CCL19, CCL4L1, CEBPB, CLEC4E, CTSL, CXCL8, FGA, HCK, ICAM2, IL18, IL1B, IL6ST, IRAK4, LCP1, LYN, MALT1, NFKB1, NFKBIA, PTGER2, SERPINE1, TANK, THBD, TIFA, TNIP1, VAV1]
GO:0032675	regulation of interleukin-6 production	Group36	Immune/Stress	9.7936e-06	0.000105222	11	11	0	0	3.31662	[ACSBG2, CARD9, CEBPB, IL1B, IL1RAP, LCP1, MBL2, NLRC3, STAT3, TXNRD1, XBP1]
GO:0050778	positive regulation of immune response	Group36	Immune/Stress	1.26787e-06	1.83114e-05	30	30	0	0	5.47723	[BIRC3, C3AR1, C7, CARD9, CCL19, CD274, CLEC4E, CTSL, CXCL8, FCGR1A, FGA, HCK, ICAM2, IL18, IL1B, IL4R, IL6ST, IRAK4, LYN, MALT1, MBL2, NFKB1, NFKBIA, NLRP3, SLA2, TANK, TIFA, TNIP1, VAV1, XBP1]
GO:0051046	regulation of secretion	Group36	Cellular process	9.52142e-07	1.47164e-05	32	31	1	0	5.3033	[BIRC3, CACNB2, CCL19, CD22, CD274, CLEC4E, DVL1, FGA, FRMD8, GBP1, GLUL, IER3, IFNGR1, IL11, IL1B, IL1R2, IL1RAP, IL4R, LCP1, LGR4, LYN, MBL2, NADK, NLRP3, P2RY1, PTGER2, SAA1, SEC24A, SGK1, TANK, TXNRD1, XBP1]
GO:0070201	regulation of establishment of protein localization	Group36	Cellular process	3.67083e-05	0.00028875	29	28	1	0	5.01377	[CCL19, CD22, CD274, CLEC4E, FGA, FRMD8, GBP1, GLUL, IER3, IFNGR1, IL1B, IL1R2, IL1RAP, IL4R, JUP, LCP1, LGR4, LYN, MBL2, NADK, NLRP3, PTGER2, SAA1, SEC24A, STOM, TANK, TAP1, TXNRD1, XBP1]
GO:0090087	regulation of peptide transport	Group36	Cellular process	2.01542e-05	0.000186903	29	28	1	0	5.01377	[CCL19, CD22, CD274, CLEC4E, FGA, FRMD8, GBP1, GLUL, IER3, IFNGR1, IL1B, IL1R2, IL1RAP, IL4R, JUP, LCP1, LGR4, LYN, MBL2, NADK, NLRP3, PTGER2, SAA1, SEC24A, STOM, TANK, TAP1, TXNRD1, XBP1]
GO:1903530	regulation of secretion by cell	Group36	Cellular process	9.51749e-07	1.4973e-05	31	30	1	0	5.20855	[BIRC3, CACNB2, CCL19, CD22, CD274, CLEC4E, DVL1, FGA, FRMD8, GBP1, GLUL, IER3, IFNGR1, IL11, IL1B, IL1R2, IL1RAP, IL4R, LCP1, LGR4, LYN, MBL2, NADK, NLRP3, P2RY1, PTGER2, SAA1, SEC24A, TANK, TXNRD1, XBP1]
GO:1904950	negative regulation of establishment of protein localization	Group36	Cellular process	0.00149991	0.00541565	10	9	1	0	2.52982	[CD22, GBP1, IER3, IL1B, IL1R2, LGR4, NLRP3, PTGER2, TAP1, TXNRD1]
GO:1904951	positive regulation of establishment of protein localization	Group36	Cellular process	5.52606e-05	0.000386386	21	21	0	0	4.58258	[CCL19, CD274, CLEC4E, FGA, FRMD8, GLUL, IFNGR1, IL1B, IL1RAP, IL4R, JUP, LCP1, MBL2, NADK, NLRP3, PTGER2, SAA1, SEC24A, STOM, TXNRD1, XBP1]
GO:0050727	regulation of inflammatory response	Group36	Immune/Stress	9.02616e-11	4.97003e-09	25	24	1	0	4.6	[ACSBG2, ALOX5AP, BIRC3, CEBPB, HCK, IL18, IL1B, IL1R2, IL6ST, LCP1, LYN, MEFV, NFKB1, NFKBIA, NLRC3, NLRP3, PER1, PGLYRP2, PTGER2, SAA1, SBNO2, SELE, SERPINE1, SOCS3, TNIP1]
GO:0051047	positive regulation of secretion	Group36	Cellular process	1.58544e-06	2.25286e-05	22	22	0	0	4.69042	[BIRC3, CACNB2, CCL19, CD274, CLEC4E, FGA, FRMD8, GLUL, IFNGR1, IL1B, IL1RAP, IL4R, LCP1, MBL2, NADK, NLRP3, P2RY1, PTGER2, SAA1, SEC24A, TXNRD1, XBP1]
GO:0051048	negative regulation of secretion	Group36	Cellular process	0.00108633	0.00410752	11	10	1	0	2.7136	[CD22, GBP1, IER3, IL11, IL1B, IL1R2, LGR4, NLRP3, P2RY1, PTGER2, TXNRD1]
GO:0002791	regulation of peptide secretion	Group36	Cellular process	1.53688e-07	3.47178e-06	26	25	1	0	4.70679	[CCL19, CD22, CD274, CLEC4E, FGA, FRMD8, GBP1, GLUL, IER3, IFNGR1, IL1B, IL1R2, IL1RAP, IL4R, LCP1, LGR4, LYN, MBL2, NADK, NLRP3, PTGER2, SAA1, SEC24A, TANK, TXNRD1, XBP1]
GO:0002821	positive regulation of adaptive immune response	Group36	Immune/Stress	9.63678e-05	0.000597888	8	8	0	0	2.82843	[CCL19, CD274, IL18, IL1B, IL6ST, MALT1, NLRP3, TANK]
GO:0002822	regulation of adaptive immune response based on somatic recombination of immune receptors built from immunoglobulin superfamily domains	Group36	Immune/Stress	0.00107706	0.00409006	8	8	0	0	2.82843	[CCL19, CD274, IL18, IL1B, IL4R, MALT1, NLRP3, TANK]
GO:0032755	positive regulation of interleukin-6 production	Group36	Immune/Stress	9.20534e-06	0.000101374	9	9	0	0	3	[ACSBG2, CARD9, IL1B, IL1RAP, LCP1, MBL2, STAT3, TXNRD1, XBP1]
GO:0050708	regulation of protein secretion	Group36	Cellular process	6.18698e-08	1.65174e-06	26	25	1	0	4.70679	[CCL19, CD22, CD274, CLEC4E, FGA, FRMD8, GBP1, GLUL, IER3, IFNGR1, IL1B, IL1R2, IL1RAP, IL4R, LCP1, LGR4, LYN, MBL2, NADK, NLRP3, PTGER2, SAA1, SEC24A, TANK, TXNRD1, XBP1]
GO:0051222	positive regulation of protein transport	Group36	Cellular process	1.30959e-05	0.000131108	21	21	0	0	4.58258	[CCL19, CD274, CLEC4E, FGA, FRMD8, GLUL, IFNGR1, IL1B, IL1RAP, IL4R, JUP, LCP1, MBL2, NADK, NLRP3, PTGER2, SAA1, SEC24A, STOM, TXNRD1, XBP1]
GO:0051223	regulation of protein transport	Group36	Cellular process	1.0984e-05	0.000113846	29	28	1	0	5.01377	[CCL19, CD22, CD274, CLEC4E, FGA, FRMD8, GBP1, GLUL, IER3, IFNGR1, IL1B, IL1R2, IL1RAP, IL4R, JUP, LCP1, LGR4, LYN, MBL2, NADK, NLRP3, PTGER2, SAA1, SEC24A, STOM, TANK, TAP1, TXNRD1, XBP1]
GO:0051224	negative regulation of protein transport	Group36	Cellular process	0.00123281	0.00456348	10	9	1	0	2.52982	[CD22, GBP1, IER3, IL1B, IL1R2, LGR4, NLRP3, PTGER2, TAP1, TXNRD1]
GO:1903531	negative regulation of secretion by cell	Group36	Cellular process	0.000535063	0.0022663	11	10	1	0	2.7136	[CD22, GBP1, IER3, IL11, IL1B, IL1R2, LGR4, NLRP3, P2RY1, PTGER2, TXNRD1]
GO:1903532	positive regulation of secretion by cell	Group36	Cellular process	4.7182e-07	8.65986e-06	22	22	0	0	4.69042	[BIRC3, CACNB2, CCL19, CD274, CLEC4E, FGA, FRMD8, GLUL, IFNGR1, IL1B, IL1RAP, IL4R, LCP1, MBL2, NADK, NLRP3, P2RY1, PTGER2, SAA1, SEC24A, TXNRD1, XBP1]
GO:0050707	regulation of cytokine secretion	Group36	Immune/Stress	1.84765e-10	9.04322e-09	20	19	1	0	4.02492	[CCL19, CD274, CLEC4E, FRMD8, GBP1, IER3, IFNGR1, IL1B, IL1R2, IL1RAP, IL4R, LCP1, LGR4, LYN, MBL2, NLRP3, PTGER2, SAA1, TXNRD1, XBP1]
GO:0002792	negative regulation of peptide secretion	Group36	Cellular process	0.00060294	0.0024822	9	8	1	0	2.33333	[CD22, GBP1, IER3, IL1B, IL1R2, LGR4, NLRP3, PTGER2, TXNRD1]
GO:0002793	positive regulation of peptide secretion	Group36	Cellular process	1.73801e-07	3.7346e-06	19	19	0	0	4.3589	[CCL19, CD274, CLEC4E, FGA, FRMD8, GLUL, IFNGR1, IL1B, IL1RAP, IL4R, LCP1, MBL2, NADK, NLRP3, PTGER2, SAA1, SEC24A, TXNRD1, XBP1]
GO:0050728	negative regulation of inflammatory response	Group36	Immune/Stress	0.00223077	0.00741627	8	8	0	0	2.82843	[IL1R2, MEFV, NFKB1, NLRC3, NLRP3, PTGER2, SAA1, SOCS3]
GO:0050863	regulation of T cell activation	Group36	Immune/Stress	2.84333e-06	3.52813e-05	18	18	0	0	4.24264	[CCL19, CCL2, CD274, CEBPB, IL18, IL1B, IL4R, IL6ST, IRF1, LYN, MALT1, MAP3K8, NLRP3, PIK3R6, VAV1, ICAM1, XBP1, ZBTB16]
GO:0050709	negative regulation of protein secretion	Group36	Cellular process	0.000394608	0.00178282	9	8	1	0	2.33333	[CD22, GBP1, IER3, IL1B, IL1R2, LGR4, NLRP3, PTGER2, TXNRD1]
GO:0050714	positive regulation of protein secretion	Group36	Cellular process	7.68291e-08	1.9339e-06	19	19	0	0	4.3589	[CCL19, CD274, CLEC4E, FGA, FRMD8, GLUL, IFNGR1, IL1B, IL1RAP, IL4R, LCP1, MBL2, NADK, NLRP3, PTGER2, SAA1, SEC24A, TXNRD1, XBP1]
GO:0050710	negative regulation of cytokine secretion	Group36	Immune/Stress	0.000658951	0.00267528	6	5	1	0	1.63299	[GBP1, IER3, IL1R2, LGR4, NLRP3, PTGER2]
GO:0050715	positive regulation of cytokine secretion	Group36	Immune/Stress	7.15144e-09	2.62517e-07	15	15	0	0	3.87298	[CCL19, CD274, CLEC4E, FRMD8, IFNGR1, IL1B, IL1RAP, IL4R, LCP1, MBL2, NLRP3, PTGER2, SAA1, TXNRD1, XBP1]
GO:2000778	positive regulation of interleukin-6 secretion	Group36	Immune/Stress	2.51785e-05	0.000217473	6	6	0	0	2.44949	[IL1B, IL1RAP, LCP1, MBL2, TXNRD1, XBP1]
GO:0051092	positive regulation of NF-kappaB transcription factor activity	Group36	Immune/Stress	0.000496941	0.00213563	10	10	0	0	3.16228	[IL18, IL1B, IL1RAP, MALT1, NFKB1, NFKB2, NLRP3, STAT3, TANK, TRAF1]
GO:0032101	regulation of response to external stimulus	Group37	Immune/Stress	7.5245e-13	8.28636e-11	51	49	2	0	6.58132	[ACSBG2, ALOX5AP, BIRC3, C3AR1, CARD9, CCL19, CCL2, CCL4L1, CEBPB, CLEC4E, CTSL, CXCL8, DUSP1, DVL1, FGA, HCK, ICAM2, IFNGR1, IL18, IL1B, IL1R2, IL6ST, IRAK4, IRF1, LCP1, LGR4, LYN, MALT1, MEFV, NFKB1, NFKBIA, NLRC3, NLRP3, NUCB2, PER1, PGLYRP2, PIK3R6, PLAT, PTGER2, SAA1, SBNO2, SELE, SERPINE1, SLC12A9, SOCS3, TANK, THBD, TIFA, TNIP1, TXNRD1, VAV1]
GO:0002684	positive regulation of immune system process	Group37	Immune/Stress	3.61937e-10	1.59433e-08	44	44	0	0	6.63325	[ACSBG2, BIRC3, C3AR1, C7, CARD9, CCL19, CCL2, CCL4L1, CD274, CLEC4E, CTSL, CXCL8, FCGR1A, FGA, FOXO3, HCK, ICAM2, IL18, IL1B, IL34, IL4R, IL6ST, IRAK4, LYN, MALT1, MAP3K8, MBL2, MMP14, NFKB1, NFKBIA, NLRP3, PIK3R6, SELE, SERPINE1, SLA2, SLC12A9, STAT3, TANK, TIFA, TNIP1, VAV1, ICAM1, XBP1, ZBTB16]
GO:0050776	regulation of immune response	Group37	Immune/Stress	8.05012e-10	3.37722e-08	43	42	1	0	6.25244	[BIRC3, C3AR1, C7, CARD9, CCL19, CD22, CD274, CLEC4E, CTSL, CXCL8, FCGR1A, FGA, GBP1, HCK, ICAM2, IFNGR1, IL18, IL1B, IL4R, IL6ST, IRAK4, IRF1, ITGB1, LGR4, LYN, MALT1, MBL2, NFKB1, NFKBIA, NLRC3, NLRP3, PGLYRP2, PIGR, PIK3R6, SAMSN1, SLA2, SOCS3, TANK, TIFA, TNIP1, VAV1, ICAM1, XBP1]
GO:0048584	positive regulation of response to stimulus	Group37	Immune/Stress	3.94376e-09	1.5793e-07	71	70	1	0	8.18879	[ACSBG2, ALOX5AP, BIRC3, C3AR1, C7, CARD9, CBL, CCL19, CCL2, CCL4L1, CCN2, CD274, CDH2, CEBPB, CLEC4E, CTSL, CXCL8, DKK2, DVL1, FASN, FCGR1A, FGA, FOXO3, GADD45B, GPR4, HCK, HHEX, ICAM2, IL10RB, IL11, IL18, IL1B, IL4R, IL6ST, IRAK4, ITGB1, JUP, LCP1, LGR4, LYN, MALT1, MAP3K8, MBL2, NADK, NFKB1, NFKBIA, NLRP3, P2RY1, PIK3R6, PIM2, PTGER2, RAB39A, REL, SAA1, SBNO2, SERPINE1, SLA2, SOCS3, SSH1, STAT…
GO:0080134	regulation of response to stress	Group37	Immune/Stress	4.65924e-09	1.78469e-07	55	52	3	0	6.60716	[ACSBG2, ALOX5AP, BIRC3, CARD9, CCL19, CCN2, CEBPB, CLEC4E, CTSL, DUSP1, FASN, FGA, FOXO3, GADD45B, HCK, ICAM2, IER3, IFNGR1, IL18, IL1B, IL1R2, IL6ST, IRAK4, IRF1, ITGB1, LCP1, LGR4, LYN, MALT1, MEFV, NFKB1, NFKBIA, NLRC3, NLRP3, PER1, PGLYRP2, PIK3R6, PLAT, PTGER2, SAA1, SBNO2, SELE, SERPINE1, SESN1, SLC12A9, SOCS3, TANK, TAP1, THBD, TIFA, TNIP1, TRAF1, TXNRD1, VAV1, XBP1]
GO:0032103	positive regulation of response to external stimulus	Group37	Immune/Stress	1.21963e-08	4.29798e-07	30	30	0	0	5.47723	[ACSBG2, ALOX5AP, BIRC3, C3AR1, CARD9, CCL19, CCL4L1, CEBPB, CLEC4E, CTSL, CXCL8, FGA, HCK, ICAM2, IL18, IL1B, IL6ST, IRAK4, LCP1, LYN, MALT1, NFKB1, NFKBIA, PTGER2, SERPINE1, TANK, THBD, TIFA, TNIP1, VAV1]
GO:0007166	cell surface receptor signaling pathway	Group37	Cellular process	1.4301e-08	4.84583e-07	66	63	3	0	7.38549	[ADAMTS1, BIRC3, C3AR1, CARD9, CBL, CCL19, CCL2, CCL4L1, CCN2, CCR8, CD274, CDH6, CLEC4E, CXCL11, CXCL2, CXCL8, DIABLO, DKK2, DVL1, FASN, FCGR1A, FOXO3, GBP1, GPR182, HCK, HHEX, ICAM2, ID1, IDE, IFNGR1, IL10RB, IL11, IL18, IL1B, IL1R2, IL1RAP, IL34, IL4R, IL6ST, IRAK4, IRF1, ITGB1, JUNB, LCP1, LGR4, LYN, MALT1, MAP3K8, NFKB1, NFKBIA, P2RY1, PIGR, PLAT, SAA1, SBNO2, SLA2, SLC12A9, SOCS3, STAT3, TA…
GO:0071310	cellular response to organic substance	Group37	Immune/Stress	2.04978e-08	6.68837e-07	69	67	2	0	7.82508	[ACSBG2, BIRC3, CAMP, CBL, CCL19, CCL2, CCL4L1, CCN2, CCR8, CD274, CEBPB, CTSL, CXCL11, CXCL2, CXCL8, DNAJC5, DUSP1, FASN, FCGR1A, FOXO3, GBP1, GLUL, HAMP, HCK, ID1, IDE, IFNGR1, IL10RB, IL11, IL18, IL1B, IL1R2, IL1RAP, IL34, IL4R, IL6ST, IRAK4, IRF1, ITGB1, JUNB, JUP, LCP1, LGR4, LYN, MALT1, MAP3K8, NFKB1, NFKBIA, NLRP3, P2RY1, PFKP, PLPP1, PTGER2, SAA1, SBNO2, SERPINE1, SESN1, SLA2, SLC12A9, SO…
GO:0048522	positive regulation of cellular process	Group37	Cellular process	8.18502e-07	1.36057e-05	112	106	6	0	9.44911	[ACSBG2, ADAMTS1, BIRC3, C3AR1, CACNB2, CAMP, CAPRIN1, CARD9, CBL, CCL19, CCL2, CCL4L1, CCN2, CD274, CD53, CDH2, CEBPB, CLEC4E, CLIC2, CREM, CXCL11, CXCL8, DIABLO, DKK2, DNAJC5, DUSP1, DVL1, FASN, FCGR1A, FGA, FOSL2, FOXO3, FRMD8, GADD45B, GLUL, GPR4, GPRC5D, HAMP, HCK, HHEX, ID1, IER2, IFNGR1, IL10RB, IL11, IL18, IL1B, IL1RAP, IL34, IL4R, IL6ST, IRAK4, IRF1, ITGB1, JDP2, JUNB, JUP, LCP1, LGR4, L…
GO:0048585	negative regulation of response to stimulus	Group37	Immune/Stress	8.44094e-07	1.37712e-05	51	48	3	0	6.30126	[BIRC3, CBL, CCL2, CD22, CDH2, CLIC2, CXCL8, DKK2, DUSP1, DUSP16, DVL1, FASN, FGA, FOXO3, GBP1, HHEX, IL1B, IL1R2, IL4R, ITGB1, LCP1, LGR4, LYN, MEFV, MMP14, NFKB1, NFKBIA, NLRC3, NLRP3, NUCB2, PER1, PGLYRP2, PLAT, PTGER2, RGS1, RGS5, SAA1, SAMSN1, SBNO2, SERPINE1, SESN1, SLA2, SLC12A9, SOCS3, TANK, TAP1, TCN1, THBD, TNIP1, XBP1, YAP1]
GO:0051240	positive regulation of multicellular organismal process	Group37	Development/Healing	9.98183e-07	1.51621e-05	54	53	1	0	7.0763	[ACSBG2, BIRC3, C3AR1, CAMP, CAPRIN1, CARD9, CCL19, CCN2, CD274, CEBPB, CLEC4E, CXCL8, DVL1, FGA, FOXO3, FRMD8, HAMP, IFNGR1, IL18, IL1B, IL1RAP, IL34, IL4R, IL6ST, IRF1, ITGB1, JUP, LCP1, LGR4, LYN, MALT1, MBL2, MMP14, NFKB1, NFKB2, NLRP3, P2RY1, PIK3R6, PLEKHM1, PTGER2, RHOB, SAA1, SBNO2, SERPINE1, SSH1, STAT3, TANK, THBD, TMEM100, TXNRD1, UTP25, XBP1, YAP1, ZBTB16]
GO:0050778	positive regulation of immune response	Group37	Immune/Stress	1.26787e-06	1.83114e-05	30	30	0	0	5.47723	[BIRC3, C3AR1, C7, CARD9, CCL19, CD274, CLEC4E, CTSL, CXCL8, FCGR1A, FGA, HCK, ICAM2, IL18, IL1B, IL4R, IL6ST, IRAK4, LYN, MALT1, MBL2, NFKB1, NFKBIA, NLRP3, SLA2, TANK, TIFA, TNIP1, VAV1, XBP1]
GO:0010950	positive regulation of endopeptidase activity	Group37	Metabolic process	1.77707e-06	2.40862e-05	14	13	1	0	3.20713	[ACSBG2, CARD9, CCN2, DIABLO, FASN, LYN, MALT1, MBL2, MEFV, NLRP3, STAT3, TANK, TAP1, TXNRD1]
GO:0010952	positive regulation of peptidase activity	Group37	Metabolic process	1.0724e-05	0.000112474	14	13	1	0	3.20713	[ACSBG2, CARD9, CCN2, DIABLO, FASN, LYN, MALT1, MBL2, MEFV, NLRP3, STAT3, TANK, TAP1, TXNRD1]
GO:0045862	positive regulation of proteolysis	Group37	Metabolic process	1.393e-05	0.000136359	19	18	1	0	3.90007	[ACSBG2, BIRC3, CARD9, CCN2, DIABLO, DVL1, FASN, IL1B, LYN, MALT1, MBL2, MEFV, MMP14, NLRP3, STAT3, TANK, TAP1, TNIP1, TXNRD1]
GO:0001934	positive regulation of protein phosphorylation	Group37	Metabolic process	2.05674e-05	0.000188749	34	34	0	0	5.83095	[BIRC3, CAMP, CARD9, CCL19, CCL2, CCL4L1, CCN2, CDH2, DVL1, FASN, FCGR1A, FGA, GADD45B, GPRC5D, IL11, IL18, IL1B, IL34, IL6ST, LYN, MALT1, MAP3K8, NLRP3, P2RY1, PIK3R6, SAA1, SLC12A9, SOCS3, STAT3, TANK, TAP1, TCN1, TRAF1, TXNRD1]
GO:0043122	regulation of I-kappaB kinase/NF-kappaB signaling	Group37	Immune/Stress	2.30457e-05	0.000205083	15	14	1	0	3.35659	[BIRC3, CARD9, CCL19, IL1B, IRAK4, MALT1, NLRC3, PER1, PIM2, REL, TANK, TIFA, TNIP1, TRAF1, TXNRD1]
GO:0010941	regulation of cell death	Group37	Cellular process	2.6099e-05	0.000223235	49	48	1	0	6.71429	[ACSBG2, BIRC3, CARD9, CBL, CCL19, CCL2, CCN2, CD274, CEBPB, DIABLO, DNAJC5, DUSP1, FASN, FGA, FOXO3, GADD45B, HCK, ID1, IER3, IL1B, IL6ST, ITGB1, LYN, MALT1, NFKB1, NFKBIA, NLRP3, PIM2, REL, RHOB, SBNO2, SERPINE1, SGK1, SLC12A9, SOCS3, SSH1, STAT3, TANK, TAP1, TCN1, TIFA, TNFRSF10C, TRAF1, TRIM35, TXNRD1, VAV1, XBP1, YAP1, ZBTB16]
GO:0042981	regulation of apoptotic process	Group37	Cellular process	2.75851e-05	0.000233677	46	45	1	0	6.48745	[ACSBG2, BIRC3, CARD9, CBL, CCL19, CCL2, CCN2, CD274, CEBPB, DIABLO, DNAJC5, DUSP1, FASN, FGA, FOXO3, GADD45B, HCK, ID1, IER3, IL1B, IL6ST, ITGB1, LYN, MALT1, NFKB1, NFKBIA, NLRP3, PIM2, RHOB, SBNO2, SERPINE1, SGK1, SLC12A9, SOCS3, TANK, TAP1, TCN1, TIFA, TNFRSF10C, TRAF1, TRIM35, TXNRD1, VAV1, XBP1, YAP1, ZBTB16]
GO:0010647	positive regulation of cell communication	Group37	Cellular process	3.01181e-05	0.000250321	51	50	1	0	6.86137	[BIRC3, CACNB2, CARD9, CBL, CCL19, CCL2, CCL4L1, CCN2, CDH2, DKK2, DVL1, FASN, FGA, GADD45B, GLUL, GPR4, HHEX, IL10RB, IL11, IL18, IL1B, IL6ST, IRAK4, ITGB1, JUP, LGR4, LYN, MALT1, MAP3K8, NADK, NFKB1, P2RY1, PIK3R6, PIM2, RAB39A, REL, SAA1, SBNO2, SLA2, SOCS3, SSH1, STAT3, TANK, TAP1, TCN1, TIFA, TRAF1, TXNRD1, VAV1, XBP1, YAP1]
GO:0043067	regulation of programmed cell death	Group37	Cellular process	3.71813e-05	0.000289883	46	45	1	0	6.48745	[ACSBG2, BIRC3, CARD9, CBL, CCL19, CCL2, CCN2, CD274, CEBPB, DIABLO, DNAJC5, DUSP1, FASN, FGA, FOXO3, GADD45B, HCK, ID1, IER3, IL1B, IL6ST, ITGB1, LYN, MALT1, NFKB1, NFKBIA, NLRP3, PIM2, RHOB, SBNO2, SERPINE1, SGK1, SLC12A9, SOCS3, TANK, TAP1, TCN1, TIFA, TNFRSF10C, TRAF1, TRIM35, TXNRD1, VAV1, XBP1, YAP1, ZBTB16]
GO:0023056	positive regulation of signaling	Group37	Cellular process	3.62379e-05	0.000290232	51	50	1	0	6.86137	[BIRC3, CACNB2, CARD9, CBL, CCL19, CCL2, CCL4L1, CCN2, CDH2, DKK2, DVL1, FASN, FGA, GADD45B, GLUL, GPR4, HHEX, IL10RB, IL11, IL18, IL1B, IL6ST, IRAK4, ITGB1, JUP, LGR4, LYN, MALT1, MAP3K8, NADK, NFKB1, P2RY1, PIK3R6, PIM2, RAB39A, REL, SAA1, SBNO2, SLA2, SOCS3, SSH1, STAT3, TANK, TAP1, TCN1, TIFA, TRAF1, TXNRD1, VAV1, XBP1, YAP1]
GO:0009967	positive regulation of signal transduction	Group37	Cellular process	3.90549e-05	0.000299195	48	47	1	0	6.63953	[BIRC3, CARD9, CBL, CCL19, CCL2, CCL4L1, CCN2, CDH2, DKK2, DVL1, FASN, FGA, GADD45B, GPR4, HHEX, IL10RB, IL11, IL18, IL1B, IL6ST, IRAK4, ITGB1, JUP, LGR4, LYN, MALT1, MAP3K8, NFKB1, P2RY1, PIK3R6, PIM2, RAB39A, REL, SAA1, SBNO2, SLA2, SOCS3, SSH1, STAT3, TANK, TAP1, TCN1, TIFA, TRAF1, TXNRD1, VAV1, XBP1, YAP1]
GO:0010646	regulation of cell communication	Group37	Cellular process	4.48876e-05	0.000326826	78	74	4	0	7.92594	[ANK2, BIRC3, CACNB2, CARD9, CBL, CCL19, CCL2, CCL4L1, CCN2, CD22, CDH2, CLIC2, CXCL8, DKK2, DUSP1, DUSP16, DVL1, FASN, FGA, FOXO3, GADD45B, GBP1, GLUL, GPR4, HHEX, ID1, IER3, IFNGR1, IL10RB, IL11, IL18, IL1B, IL1R2, IL6ST, IRAK4, IRF1, ITGB1, JUP, LGR4, LYN, MALT1, MAP3K8, MMP14, NADK, NFKB1, NFKBIA, NLRC3, NLRP3, P2RY1, PER1, PIK3R6, PIM2, PLAT, RAB39A, REL, RGS1, RGS5, RHOB, SAA1, SBNO2, SERPI…
GO:0001932	regulation of protein phosphorylation	Group37	Metabolic process	4.78536e-05	0.000342756	43	42	1	0	6.25244	[BIRC3, CAMP, CARD9, CBL, CCL19, CCL2, CCL4L1, CCN2, CDH2, DUSP1, DUSP16, DVL1, FASN, FCGR1A, FGA, GADD45B, GBP1, GPRC5D, HHEX, ID1, IL11, IL18, IL1B, IL34, IL6ST, LYN, MALT1, MAP3K8, NLRP3, P2RY1, PER1, PIK3R6, SAA1, SAMSN1, SLC12A9, SOCS3, STAT3, TANK, TAP1, TCN1, TNIP1, TRAF1, TXNRD1]
GO:0009966	regulation of signal transduction	Group37	Cellular process	5.12097e-05	0.000360926	72	69	3	0	7.77817	[BIRC3, CARD9, CBL, CCL19, CCL2, CCL4L1, CCN2, CD22, CDH2, CLIC2, CXCL8, DKK2, DUSP1, DUSP16, DVL1, FASN, FGA, FOXO3, GADD45B, GBP1, GPR4, HHEX, ID1, IER3, IFNGR1, IL10RB, IL11, IL18, IL1B, IL1R2, IL6ST, IRAK4, IRF1, ITGB1, JUP, LGR4, LYN, MALT1, MAP3K8, MMP14, NFKB1, NFKBIA, NLRC3, NLRP3, P2RY1, PER1, PIK3R6, PIM2, RAB39A, REL, RGS1, RGS5, RHOB, SAA1, SBNO2, SERPINE1, SESN1, SLA2, SOCS3, SSH1, S…
GO:1902531	regulation of intracellular signal transduction	Group37	Cellular process	6.82298e-05	0.000448585	50	48	2	0	6.50538	[BIRC3, CARD9, CBL, CCL19, CCL2, CCL4L1, CCN2, CD22, CDH2, CLIC2, DUSP1, DUSP16, FASN, FGA, GADD45B, GBP1, GPR4, ID1, IER3, IL11, IL18, IL1B, IRAK4, ITGB1, LYN, MALT1, MAP3K8, NFKBIA, NLRC3, NLRP3, P2RY1, PER1, PIK3R6, PIM2, REL, RHOB, SAA1, SBNO2, SESN1, SLA2, TANK, TAP1, TCN1, TIFA, TMEM100, TNIP1, TRAF1, TXNRD1, VAV1, XBP1]
GO:0042327	positive regulation of phosphorylation	Group37	Metabolic process	8.66557e-05	0.000549235	34	34	0	0	5.83095	[BIRC3, CAMP, CARD9, CCL19, CCL2, CCL4L1, CCN2, CDH2, DVL1, FASN, FCGR1A, FGA, GADD45B, GPRC5D, IL11, IL18, IL1B, IL34, IL6ST, LYN, MALT1, MAP3K8, NLRP3, P2RY1, PIK3R6, SAA1, SLC12A9, SOCS3, STAT3, TANK, TAP1, TCN1, TRAF1, TXNRD1]
GO:0043408	regulation of MAPK cascade	Group37	Cellular process	0.000103037	0.000630387	27	26	1	0	4.81125	[BIRC3, CARD9, CCL19, CCL2, CCL4L1, CCN2, CDH2, DUSP1, DUSP16, FASN, FGA, GADD45B, GBP1, ID1, IL11, IL1B, LYN, MAP3K8, P2RY1, PER1, PIK3R6, SAA1, TANK, TAP1, TNIP1, TRAF1, TXNRD1]
GO:0009968	negative regulation of signal transduction	Group37	Cellular process	0.000102599	0.000632095	38	35	3	0	5.19109	[BIRC3, CBL, CD22, CDH2, CLIC2, CXCL8, DKK2, DUSP1, DUSP16, DVL1, FASN, FGA, FOXO3, GBP1, HHEX, IL1B, IL1R2, ITGB1, LGR4, LYN, MMP14, NFKBIA, NLRC3, NLRP3, PER1, RGS1, RGS5, SBNO2, SERPINE1, SESN1, SLA2, SOCS3, TANK, TAP1, TCN1, TNIP1, XBP1, YAP1]
GO:0060548	negative regulation of cell death	Group37	Cellular process	0.000123904	0.000737566	33	33	0	0	5.74456	[BIRC3, CBL, CCL19, CCL2, CCN2, CEBPB, DNAJC5, DUSP1, FASN, FGA, HCK, ID1, IER3, IL1B, IL6ST, ITGB1, MALT1, NFKB1, NFKBIA, NLRP3, PIM2, REL, SERPINE1, SLC12A9, SOCS3, STAT3, TANK, TAP1, TCN1, TIFA, TXNRD1, XBP1, YAP1]
GO:0042325	regulation of phosphorylation	Group37	Metabolic process	0.000124928	0.00073867	45	44	1	0	6.41006	[BIRC3, CAMP, CARD9, CBL, CCL19, CCL2, CCL4L1, CCN2, CDH2, DUSP1, DUSP16, DVL1, FASN, FCGR1A, FGA, GADD45B, GBP1, GPRC5D, HHEX, ID1, IL11, IL18, IL1B, IL34, IL6ST, LYN, MALT1, MAP3K8, NLRP3, P2RY1, PER1, PIK3R6, SAA1, SAMSN1, SLA2, SLC12A9, SLC2A6, SOCS3, STAT3, TANK, TAP1, TCN1, TNIP1, TRAF1, TXNRD1]
GO:0010604	positive regulation of macromolecule metabolic process	Group37	Metabolic process	0.000145474	0.000832223	75	69	6	0	7.27461	[ACSBG2, ANK2, BIRC3, CAMP, CARD9, CCL19, CCL2, CCL4L1, CCN2, CDH2, CEBPB, CREM, DIABLO, DNAJC5, DVL1, FASN, FCGR1A, FGA, FOSL2, FOXO3, GADD45B, GPRC5D, HHEX, ID1, IDE, IER2, IFNGR1, IL11, IL18, IL1B, IL34, IL6ST, IRF1, JDP2, JUNB, JUP, LGR4, LYN, MALT1, MAP3K8, MBL2, MED30, MEFV, MMP14, NFKB1, NFKB2, NFKBIA, NLRP3, NPAT, P2RY1, PER1, PIK3R6, PIM2, REL, SAA1, SBNO2, SELE, SERPINE1, SETDB1, SLA2, …
GO:0051246	regulation of protein metabolic process	Group37	Metabolic process	0.000173902	0.000969669	66	63	3	0	7.38549	[ACSBG2, BIRC3, CAMP, CAPRIN1, CARD9, CBL, CCL19, CCL2, CCL4L1, CCN2, CDH2, CEBPB, DIABLO, DNAJC5, DUSP1, DUSP16, DVL1, FASN, FCGR1A, FGA, FOXO3, GADD45B, GBP1, GLUL, GPRC5D, HHEX, ID1, IDE, IFNGR1, IL11, IL18, IL1B, IL1R2, IL34, IL6ST, IRF1, JDP2, LYN, MALT1, MAP3K8, MBL2, MEFV, MKNK1, MMP14, NFKB1, NFKBIA, NLRP3, P2RY1, PER1, PIK3R6, PLAT, PPP1R26, SAA1, SAMSN1, SEC24A, SERPINE1, SLC12A9, SOCS3…
GO:0010648	negative regulation of cell communication	Group37	Cellular process	0.000189832	0.00102603	39	36	3	0	5.28423	[BIRC3, CBL, CD22, CDH2, CLIC2, CXCL8, DKK2, DUSP1, DUSP16, DVL1, FASN, FGA, FOXO3, GBP1, HHEX, IL11, IL1B, IL1R2, ITGB1, LGR4, LYN, MMP14, NFKBIA, NLRC3, NLRP3, PER1, RGS1, RGS5, SBNO2, SERPINE1, SESN1, SLA2, SOCS3, TANK, TAP1, TCN1, TNIP1, XBP1, YAP1]
GO:0023057	negative regulation of signaling	Group37	Cellular process	0.000202315	0.00108024	39	36	3	0	5.28423	[BIRC3, CBL, CD22, CDH2, CLIC2, CXCL8, DKK2, DUSP1, DUSP16, DVL1, FASN, FGA, FOXO3, GBP1, HHEX, IL11, IL1B, IL1R2, ITGB1, LGR4, LYN, MMP14, NFKBIA, NLRC3, NLRP3, PER1, RGS1, RGS5, SBNO2, SERPINE1, SESN1, SLA2, SOCS3, TANK, TAP1, TCN1, TNIP1, XBP1, YAP1]
GO:0031401	positive regulation of protein modification process	Group37	Metabolic process	0.000216561	0.00112893	36	35	1	0	5.66667	[BIRC3, CAMP, CARD9, CCL19, CCL2, CCL4L1, CCN2, CDH2, DVL1, FASN, FCGR1A, FGA, GADD45B, GPRC5D, IL11, IL18, IL1B, IL34, IL6ST, JDP2, LYN, MALT1, MAP3K8, NLRP3, P2RY1, PIK3R6, SAA1, SLC12A9, SOCS3, STAT3, TANK, TAP1, TCN1, TNIP1, TRAF1, TXNRD1]
GO:0051247	positive regulation of protein metabolic process	Group37	Metabolic process	0.000269758	0.0013427	45	43	2	0	6.11192	[ACSBG2, BIRC3, CAMP, CARD9, CCL19, CCL2, CCL4L1, CCN2, CDH2, DIABLO, DVL1, FASN, FCGR1A, FGA, GADD45B, GPRC5D, IDE, IFNGR1, IL11, IL18, IL1B, IL34, IL6ST, IRF1, JDP2, LYN, MALT1, MAP3K8, MBL2, MEFV, MMP14, NFKBIA, NLRP3, P2RY1, PIK3R6, SAA1, SLC12A9, SOCS3, STAT3, TANK, TAP1, TCN1, TNIP1, TRAF1, TXNRD1]
GO:0043123	positive regulation of I-kappaB kinase/NF-kappaB signaling	Group37	Immune/Stress	0.000289547	0.00140934	11	11	0	0	3.31662	[BIRC3, CARD9, CCL19, IL1B, IRAK4, MALT1, PIM2, REL, TANK, TIFA, TXNRD1]
GO:0010562	positive regulation of phosphorus metabolic process	Group37	Metabolic process	0.000302966	0.00146655	34	34	0	0	5.83095	[BIRC3, CAMP, CARD9, CCL19, CCL2, CCL4L1, CCN2, CDH2, DVL1, FASN, FCGR1A, FGA, GADD45B, GPRC5D, IL11, IL18, IL1B, IL34, IL6ST, LYN, MALT1, MAP3K8, NLRP3, P2RY1, PIK3R6, SAA1, SLC12A9, SOCS3, STAT3, TANK, TAP1, TCN1, TRAF1, TXNRD1]
GO:0045937	positive regulation of phosphate metabolic process	Group37	Metabolic process	0.000302966	0.00146655	34	34	0	0	5.83095	[BIRC3, CAMP, CARD9, CCL19, CCL2, CCL4L1, CCN2, CDH2, DVL1, FASN, FCGR1A, FGA, GADD45B, GPRC5D, IL11, IL18, IL1B, IL34, IL6ST, LYN, MALT1, MAP3K8, NLRP3, P2RY1, PIK3R6, SAA1, SLC12A9, SOCS3, STAT3, TANK, TAP1, TCN1, TRAF1, TXNRD1]
GO:0032268	regulation of cellular protein metabolic process	Group37	Metabolic process	0.00035581	0.0016763	62	59	3	0	7.11201	[ACSBG2, BIRC3, CAMP, CAPRIN1, CARD9, CBL, CCL19, CCL2, CCL4L1, CCN2, CDH2, DIABLO, DNAJC5, DUSP1, DUSP16, DVL1, FASN, FCGR1A, FGA, FOXO3, GADD45B, GBP1, GLUL, GPRC5D, HHEX, ID1, IDE, IL11, IL18, IL1B, IL1R2, IL34, IL6ST, JDP2, LYN, MALT1, MAP3K8, MBL2, MEFV, MKNK1, MMP14, NFKB1, NFKBIA, NLRP3, P2RY1, PER1, PIK3R6, PLAT, PPP1R26, SAA1, SAMSN1, SERPINE1, SLC12A9, SOCS3, SSH1, STAT3, TANK, TAP1, TC…
GO:0051173	positive regulation of nitrogen compound metabolic process	Group37	Metabolic process	0.00045557	0.00200678	70	66	4	0	7.41042	[ACSBG2, BIRC3, CAMP, CARD9, CCL19, CCL2, CCL4L1, CCN2, CDH2, CEBPB, CREM, DIABLO, DNAJC5, DVL1, FASN, FCGR1A, FGA, FOSL2, FOXO3, GADD45B, GPRC5D, HHEX, ID1, IDE, IER2, IFNGR1, IL11, IL18, IL1B, IL34, IL6ST, IRF1, JDP2, JUNB, JUP, LGR4, LYN, MALT1, MAP3K8, MBL2, MED30, MEFV, MMP14, NFKB1, NFKB2, NFKBIA, NLRP3, NPAT, P2RY1, PER1, PIK3R6, PIM2, REL, SAA1, SBNO2, SERPINE1, SLA2, SLC12A9, SLX1A, SOCS…
GO:0032270	positive regulation of cellular protein metabolic process	Group37	Metabolic process	0.000490574	0.00212904	42	40	2	0	5.86353	[ACSBG2, BIRC3, CAMP, CARD9, CCL19, CCL2, CCL4L1, CCN2, CDH2, DIABLO, DVL1, FASN, FCGR1A, FGA, GADD45B, GPRC5D, IL11, IL18, IL1B, IL34, IL6ST, JDP2, LYN, MALT1, MAP3K8, MBL2, MEFV, MMP14, NFKBIA, NLRP3, P2RY1, PIK3R6, SAA1, SLC12A9, SOCS3, STAT3, TANK, TAP1, TCN1, TNIP1, TRAF1, TXNRD1]
GO:0019220	regulation of phosphate metabolic process	Group37	Metabolic process	0.000565314	0.00236038	46	45	1	0	6.48745	[BIRC3, CAMP, CARD9, CBL, CCL19, CCL2, CCL4L1, CCN2, CDH2, DUSP1, DUSP16, DVL1, FASN, FCGR1A, FGA, GADD45B, GBP1, GPRC5D, HHEX, ID1, IL11, IL18, IL1B, IL34, IL6ST, LYN, MALT1, MAP3K8, NLRP3, P2RY1, PER1, PIK3R6, PPP1R26, SAA1, SAMSN1, SLA2, SLC12A9, SLC2A6, SOCS3, STAT3, TANK, TAP1, TCN1, TNIP1, TRAF1, TXNRD1]
GO:0051174	regulation of phosphorus metabolic process	Group37	Metabolic process	0.000572619	0.00237961	46	45	1	0	6.48745	[BIRC3, CAMP, CARD9, CBL, CCL19, CCL2, CCL4L1, CCN2, CDH2, DUSP1, DUSP16, DVL1, FASN, FCGR1A, FGA, GADD45B, GBP1, GPRC5D, HHEX, ID1, IL11, IL18, IL1B, IL34, IL6ST, LYN, MALT1, MAP3K8, NLRP3, P2RY1, PER1, PIK3R6, PPP1R26, SAA1, SAMSN1, SLA2, SLC12A9, SLC2A6, SOCS3, STAT3, TANK, TAP1, TCN1, TNIP1, TRAF1, TXNRD1]
GO:1902533	positive regulation of intracellular signal transduction	Group37	Cellular process	0.000665271	0.00268855	31	31	0	0	5.56776	[BIRC3, CARD9, CBL, CCL19, CCL2, CCL4L1, CCN2, CDH2, FGA, GADD45B, GPR4, IL11, IL18, IL1B, IRAK4, ITGB1, LYN, MALT1, MAP3K8, P2RY1, PIK3R6, PIM2, REL, SAA1, SBNO2, TANK, TCN1, TIFA, TRAF1, TXNRD1, VAV1]
GO:0009893	positive regulation of metabolic process	Group37	Metabolic process	0.000676669	0.00272212	77	70	7	0	7.17952	[ACSBG2, ANK2, BIRC3, CAMP, CARD9, CCL19, CCL2, CCL4L1, CCN2, CDH2, CEBPB, CREM, DIABLO, DNAJC5, DVL1, FASN, FCGR1A, FGA, FOSL2, FOXO3, GADD45B, GPRC5D, HHEX, ID1, IDE, IER2, IFNGR1, IL11, IL18, IL1B, IL34, IL4R, IL6ST, IRF1, JDP2, JUNB, JUP, LGR4, LYN, MALT1, MAP3K8, MBL2, MED30, MEFV, MMP14, NFKB1, NFKB2, NFKBIA, NLRP3, NPAT, P2RY1, PER1, PIK3R6, PIM2, REL, SAA1, SBNO2, SELE, SERPINE1, SESN1, S…
GO:0070302	regulation of stress-activated protein kinase signaling cascade	Group37	Immune/Stress	0.000712523	0.00284042	13	12	1	0	3.05085	[BIRC3, CARD9, CCL19, CCN2, DUSP1, FASN, GADD45B, IL1B, LYN, PER1, TANK, TAP1, TRAF1]
GO:0031325	positive regulation of cellular metabolic process	Group37	Metabolic process	0.000759905	0.00301566	72	66	6	0	7.07107	[ACSBG2, BIRC3, CAMP, CARD9, CCL19, CCL2, CCL4L1, CCN2, CDH2, CEBPB, CREM, DIABLO, DNAJC5, DVL1, FASN, FCGR1A, FGA, FOSL2, FOXO3, GADD45B, GPRC5D, HHEX, ID1, IER2, IFNGR1, IL11, IL18, IL1B, IL34, IL6ST, IRF1, JDP2, JUNB, JUP, LGR4, LYN, MALT1, MAP3K8, MBL2, MED30, MEFV, MMP14, NFKB1, NFKB2, NFKBIA, NLRP3, NPAT, P2RY1, PER1, PIK3R6, PIM2, REL, SAA1, SBNO2, SELE, SERPINE1, SESN1, SLA2, SLC12A9, SLX…
GO:0048523	negative regulation of cellular process	Group37	Cellular process	0.000814823	0.00320473	91	87	4	0	8.70076	[ADAMTS1, BIRC3, CAPRIN1, CBL, CCL19, CCL2, CCL4L1, CCN2, CD22, CD274, CDH2, CEBPB, CLIC2, CREM, CXCL8, DKK2, DNAJC5, DUSP1, DUSP16, DVL1, FASN, FGA, FOXO3, GADD45B, GBP1, GLUL, HAMP, HCK, HHEX, ID1, IDE, IER3, IL11, IL18, IL1B, IL1R2, IL4R, IL6ST, IRF1, ITGB1, JDP2, JUNB, JUP, LCP1, LGR4, LYN, MALT1, MBL2, MEFV, MMP14, NFKB1, NFKB2, NFKBIA, NLRC3, NLRP3, NPAT, P2RY1, PER1, PGLYRP2, PIM2, PLAT, P…
GO:0052548	regulation of endopeptidase activity	Group37	Metabolic process	0.000871304	0.00338158	16	15	1	0	3.5	[ACSBG2, BIRC3, CARD9, CCN2, DIABLO, FASN, LYN, MALT1, MBL2, MEFV, NLRP3, SERPINE1, STAT3, TANK, TAP1, TXNRD1]
GO:0070372	regulation of ERK1 and ERK2 cascade	Group37	Cellular process	0.000989374	0.00378973	13	13	0	0	3.60555	[BIRC3, CCL19, CCL2, CCL4L1, CCN2, DUSP1, FGA, GBP1, IL1B, LYN, P2RY1, TNIP1, TXNRD1]
GO:0030162	regulation of proteolysis	Group37	Metabolic process	0.00120973	0.00449692	23	22	1	0	4.3788	[ACSBG2, BIRC3, CARD9, CCN2, DIABLO, DVL1, FASN, IDE, IL1B, IL1R2, LYN, MALT1, MBL2, MEFV, MMP14, NLRP3, PLAT, SERPINE1, STAT3, TANK, TAP1, TNIP1, TXNRD1]
GO:0052547	regulation of peptidase activity	Group37	Metabolic process	0.00196021	0.00674587	16	15	1	0	3.5	[ACSBG2, BIRC3, CARD9, CCN2, DIABLO, FASN, LYN, MALT1, MBL2, MEFV, NLRP3, SERPINE1, STAT3, TANK, TAP1, TXNRD1]
GO:0032872	regulation of stress-activated MAPK cascade	Group37	Immune/Stress	0.00204154	0.00694438	12	11	1	0	2.88675	[BIRC3, CARD9, CCL19, CCN2, DUSP1, FASN, GADD45B, IL1B, PER1, TANK, TAP1, TRAF1]
GO:0031399	regulation of protein modification process	Group37	Metabolic process	0.00229588	0.00754727	45	43	2	0	6.11192	[BIRC3, CAMP, CARD9, CBL, CCL19, CCL2, CCL4L1, CCN2, CDH2, DUSP1, DUSP16, DVL1, FASN, FCGR1A, FGA, GADD45B, GBP1, GPRC5D, HHEX, ID1, IL11, IL18, IL1B, IL34, IL6ST, JDP2, LYN, MALT1, MAP3K8, NLRP3, P2RY1, PER1, PIK3R6, PPP1R26, SAA1, SAMSN1, SLC12A9, SOCS3, STAT3, TANK, TAP1, TCN1, TNIP1, TRAF1, TXNRD1]
GO:0051345	positive regulation of hydrolase activity	Group37	Metabolic process	0.00262984	0.00839452	23	22	1	0	4.3788	[ACSBG2, BIRC3, CARD9, CCL19, CCL2, CCL4L1, CCN2, DIABLO, FASN, ITGB1, LYN, MALT1, MBL2, MEFV, NLRP3, RGS1, RGS5, SELE, STAT3, TANK, TAP1, TXNRD1, VAV1]
GO:0051707	response to other organism	Group38	Immune/Stress	5.13233e-18	4.52159e-15	59	58	1	0	7.42077	[ACSBG2, BIRC3, C7, CAMP, CARD9, CCL19, CCL2, CCL4L1, CD274, CEBPB, CLEC4E, CLEC4M, CXCL11, CXCL2, CXCL8, FCGR1A, FGA, FKBP5, GBP1, GLUL, HAMP, HCK, IFI44, IFNGR1, IL10RB, IL18, IL1B, IL1RAP, IL34, IL4R, IRAK4, IRF1, JUNB, LCP1, LGR4, LYN, LYZ, MALT1, MBL2, MEFV, NFKB1, NFKB2, NFKBIA, NLRP3, PGLYRP2, PIM2, PTGER2, REL, RGS1, SAA1, SBNO2, SELE, SERPINE1, THBD, TIFA, TRIM35, TXNRD1, ICAM1, XBP1]
GO:0098542	defense response to other organism	Group38	Immune/Stress	8.3657e-14	1.47404e-11	42	41	1	0	6.17213	[ACSBG2, BIRC3, C7, CAMP, CARD9, CCL19, CCL2, CCL4L1, CEBPB, CLEC4E, CLEC4M, FCGR1A, FGA, GBP1, GLUL, HAMP, HCK, IFNGR1, IL10RB, IL18, IL1RAP, IL34, IL4R, IRAK4, IRF1, LGR4, LYN, LYZ, MALT1, MBL2, MEFV, NFKB1, NFKB2, NLRP3, PGLYRP2, PTGER2, REL, SAA1, SERPINE1, TIFA, TRIM35, ICAM1]
GO:0009617	response to bacterium	Group38	Immune/Stress	1.52009e-13	1.91314e-11	36	36	0	0	6	[BIRC3, CAMP, CARD9, CCL2, CD274, CEBPB, CLEC4E, CXCL11, CXCL2, CXCL8, FGA, FKBP5, HAMP, HCK, IFI44, IL18, IL1B, JUNB, LCP1, LYN, LYZ, MALT1, MBL2, NFKB1, NFKB2, NFKBIA, NLRP3, PGLYRP2, PTGER2, RGS1, SBNO2, SELE, SERPINE1, THBD, TXNRD1, XBP1]
GO:0032101	regulation of response to external stimulus	Group38	Immune/Stress	7.5245e-13	8.28636e-11	51	49	2	0	6.58132	[ACSBG2, ALOX5AP, BIRC3, C3AR1, CARD9, CCL19, CCL2, CCL4L1, CEBPB, CLEC4E, CTSL, CXCL8, DUSP1, DVL1, FGA, HCK, ICAM2, IFNGR1, IL18, IL1B, IL1R2, IL6ST, IRAK4, IRF1, LCP1, LGR4, LYN, MALT1, MEFV, NFKB1, NFKBIA, NLRC3, NLRP3, NUCB2, PER1, PGLYRP2, PIK3R6, PLAT, PTGER2, SAA1, SBNO2, SELE, SERPINE1, SLC12A9, SOCS3, TANK, THBD, TIFA, TNIP1, TXNRD1, VAV1]
GO:0001817	regulation of cytokine production	Group38	Immune/Stress	1.75339e-12	1.71638e-10	40	38	2	0	5.6921	[ACSBG2, BIRC3, C3AR1, CARD9, CCL19, CD274, CEBPB, CLEC4E, FRMD8, GBP1, IER3, IFNGR1, IL18, IL1B, IL1R2, IL1RAP, IL4R, IL6ST, IRF1, LCP1, LGR4, LYN, MALT1, MBL2, MEFV, NFKB1, NFKB2, NLRC3, NLRP3, PER1, PGLYRP2, PTGER2, REL, SAA1, SERPINE1, STAT3, TANK, TIFA, TXNRD1, XBP1]
GO:0045087	innate immune response	Group38	Immune/Stress	4.04536e-12	3.56396e-10	35	34	1	0	5.57802	[ACSBG2, BIRC3, C7, CAMP, CARD9, CCL19, CCL2, CCL4L1, CLEC4E, CLEC4M, FCGR1A, FGA, GBP1, GLUL, HCK, IFNGR1, IL18, IL1RAP, IL34, IRAK4, IRF1, LGR4, LYN, MALT1, MBL2, MEFV, NFKB1, NFKB2, NLRP3, PGLYRP2, REL, SAA1, TIFA, TRIM35, ICAM1]
GO:0031347	regulation of defense response	Group38	Immune/Stress	2.71785e-11	1.84187e-09	39	37	2	0	5.60449	[ACSBG2, ALOX5AP, BIRC3, CARD9, CEBPB, CLEC4E, CTSL, FGA, HCK, ICAM2, IFNGR1, IL18, IL1B, IL1R2, IL6ST, IRAK4, IRF1, LCP1, LGR4, LYN, MALT1, MEFV, NFKB1, NFKBIA, NLRC3, NLRP3, PER1, PGLYRP2, PIK3R6, PTGER2, SAA1, SBNO2, SELE, SERPINE1, SOCS3, TANK, TIFA, TNIP1, VAV1]
GO:0050727	regulation of inflammatory response	Group38	Immune/Stress	9.02616e-11	4.97003e-09	25	24	1	0	4.6	[ACSBG2, ALOX5AP, BIRC3, CEBPB, HCK, IL18, IL1B, IL1R2, IL6ST, LCP1, LYN, MEFV, NFKB1, NFKBIA, NLRC3, NLRP3, PER1, PGLYRP2, PTGER2, SAA1, SBNO2, SELE, SERPINE1, SOCS3, TNIP1]
GO:0001819	positive regulation of cytokine production	Group38	Immune/Stress	3.30732e-10	1.53355e-08	28	28	0	0	5.2915	[ACSBG2, C3AR1, CARD9, CCL19, CD274, CEBPB, CLEC4E, FRMD8, IFNGR1, IL18, IL1B, IL1RAP, IL4R, IL6ST, IRF1, LCP1, MALT1, MBL2, NFKB1, NFKB2, NLRP3, PTGER2, SAA1, SERPINE1, STAT3, TANK, TXNRD1, XBP1]
GO:0002684	positive regulation of immune system process	Group38	Immune/Stress	3.61937e-10	1.59433e-08	44	44	0	0	6.63325	[ACSBG2, BIRC3, C3AR1, C7, CARD9, CCL19, CCL2, CCL4L1, CD274, CLEC4E, CTSL, CXCL8, FCGR1A, FGA, FOXO3, HCK, ICAM2, IL18, IL1B, IL34, IL4R, IL6ST, IRAK4, LYN, MALT1, MAP3K8, MBL2, MMP14, NFKB1, NFKBIA, NLRP3, PIK3R6, SELE, SERPINE1, SLA2, SLC12A9, STAT3, TANK, TIFA, TNIP1, VAV1, ICAM1, XBP1, ZBTB16]
GO:0050776	regulation of immune response	Group38	Immune/Stress	8.05012e-10	3.37722e-08	43	42	1	0	6.25244	[BIRC3, C3AR1, C7, CARD9, CCL19, CD22, CD274, CLEC4E, CTSL, CXCL8, FCGR1A, FGA, GBP1, HCK, ICAM2, IFNGR1, IL18, IL1B, IL4R, IL6ST, IRAK4, IRF1, ITGB1, LGR4, LYN, MALT1, MBL2, NFKB1, NFKBIA, NLRC3, NLRP3, PGLYRP2, PIGR, PIK3R6, SAMSN1, SLA2, SOCS3, TANK, TIFA, TNIP1, VAV1, ICAM1, XBP1]
GO:0048584	positive regulation of response to stimulus	Group38	Immune/Stress	3.94376e-09	1.5793e-07	71	70	1	0	8.18879	[ACSBG2, ALOX5AP, BIRC3, C3AR1, C7, CARD9, CBL, CCL19, CCL2, CCL4L1, CCN2, CD274, CDH2, CEBPB, CLEC4E, CTSL, CXCL8, DKK2, DVL1, FASN, FCGR1A, FGA, FOXO3, GADD45B, GPR4, HCK, HHEX, ICAM2, IL10RB, IL11, IL18, IL1B, IL4R, IL6ST, IRAK4, ITGB1, JUP, LCP1, LGR4, LYN, MALT1, MAP3K8, MBL2, NADK, NFKB1, NFKBIA, NLRP3, P2RY1, PIK3R6, PIM2, PTGER2, RAB39A, REL, SAA1, SBNO2, SERPINE1, SLA2, SOCS3, SSH1, STAT…
GO:0080134	regulation of response to stress	Group38	Immune/Stress	4.65924e-09	1.78469e-07	55	52	3	0	6.60716	[ACSBG2, ALOX5AP, BIRC3, CARD9, CCL19, CCN2, CEBPB, CLEC4E, CTSL, DUSP1, FASN, FGA, FOXO3, GADD45B, HCK, ICAM2, IER3, IFNGR1, IL18, IL1B, IL1R2, IL6ST, IRAK4, IRF1, ITGB1, LCP1, LGR4, LYN, MALT1, MEFV, NFKB1, NFKBIA, NLRC3, NLRP3, PER1, PGLYRP2, PIK3R6, PLAT, PTGER2, SAA1, SBNO2, SELE, SERPINE1, SESN1, SLC12A9, SOCS3, TANK, TAP1, THBD, TIFA, TNIP1, TRAF1, TXNRD1, VAV1, XBP1]
GO:0032103	positive regulation of response to external stimulus	Group38	Immune/Stress	1.21963e-08	4.29798e-07	30	30	0	0	5.47723	[ACSBG2, ALOX5AP, BIRC3, C3AR1, CARD9, CCL19, CCL4L1, CEBPB, CLEC4E, CTSL, CXCL8, FGA, HCK, ICAM2, IL18, IL1B, IL6ST, IRAK4, LCP1, LYN, MALT1, NFKB1, NFKBIA, PTGER2, SERPINE1, TANK, THBD, TIFA, TNIP1, VAV1]
GO:0051249	regulation of lymphocyte activation	Group38	Immune/Stress	2.46088e-08	7.74297e-07	25	25	0	0	5	[ACSBG2, CCL19, CCL2, CD22, CD274, CEBPB, IL18, IL1B, IL4R, IL6ST, IRF1, LYN, MALT1, MAP3K8, MMP14, NLRP3, PGLYRP2, PIK3R6, SAMSN1, SLA2, SLC12A9, VAV1, ICAM1, XBP1, ZBTB16]
GO:0031349	positive regulation of defense response	Group38	Immune/Stress	5.16174e-08	1.42109e-06	25	25	0	0	5	[ACSBG2, ALOX5AP, BIRC3, CARD9, CEBPB, CLEC4E, CTSL, FGA, HCK, ICAM2, IL18, IL1B, IL6ST, IRAK4, LCP1, LYN, MALT1, NFKB1, NFKBIA, PTGER2, SERPINE1, TANK, TIFA, TNIP1, VAV1]
GO:1903039	positive regulation of leukocyte cell-cell adhesion	Group38	Immune/Stress	1.20233e-07	2.94236e-06	17	17	0	0	4.12311	[CCL19, CCL2, CD274, IL18, IL1B, IL4R, IL6ST, LYN, MALT1, MAP3K8, NLRP3, PIK3R6, SELE, VAV1, ICAM1, XBP1, ZBTB16]
GO:0033993	response to lipid	Group38	Immune/Stress	1.2354e-07	2.9416e-06	37	37	0	0	6.08276	[BIRC3, CAMP, CBL, CCL19, CCL2, CCN2, CD274, CEBPB, CXCL11, CXCL2, CXCL8, DUSP1, FOXO3, HAMP, HCK, HSD11B2, IL18, IL1B, JUNB, LCP1, LYN, MALT1, NFKB1, NFKB2, NFKBIA, NLRP3, PLPP1, PTGER2, SBNO2, SELE, SERPINE1, SLC12A9, STAT3, THBD, TXNRD1, XBP1, YAP1]
GO:0051251	positive regulation of lymphocyte activation	Group38	Immune/Stress	1.38411e-07	3.20895e-06	19	19	0	0	4.3589	[ACSBG2, CCL19, CCL2, CD274, IL18, IL1B, IL4R, IL6ST, LYN, MALT1, MAP3K8, MMP14, NLRP3, PIK3R6, SLC12A9, VAV1, ICAM1, XBP1, ZBTB16]
GO:0050870	positive regulation of T cell activation	Group38	Immune/Stress	1.75157e-07	3.67413e-06	16	16	0	0	4	[CCL19, CCL2, CD274, IL18, IL1B, IL4R, IL6ST, LYN, MALT1, MAP3K8, NLRP3, PIK3R6, VAV1, ICAM1, XBP1, ZBTB16]
GO:0050865	regulation of cell activation	Group38	Cellular process	2.0469e-07	4.19376e-06	27	27	0	0	5.19615	[ACSBG2, CCL19, CCL2, CCN2, CD22, CD274, CEBPB, IL18, IL1B, IL4R, IL6ST, IRF1, LYN, MALT1, MAP3K8, MMP14, NLRP3, PGLYRP2, PIK3R6, SAMSN1, SLA2, SLC12A9, THBD, VAV1, ICAM1, XBP1, ZBTB16]
GO:0022409	positive regulation of cell-cell adhesion	Group38	Cellular process	3.43881e-07	6.88543e-06	18	18	0	0	4.24264	[CCL19, CCL2, CD274, FGA, IL18, IL1B, IL4R, IL6ST, LYN, MALT1, MAP3K8, NLRP3, PIK3R6, SELE, VAV1, ICAM1, XBP1, ZBTB16]
GO:0050867	positive regulation of cell activation	Group38	Cellular process	4.67666e-07	8.76626e-06	20	20	0	0	4.47214	[ACSBG2, CCL19, CCL2, CCN2, CD274, IL18, IL1B, IL4R, IL6ST, LYN, MALT1, MAP3K8, MMP14, NLRP3, PIK3R6, SLC12A9, VAV1, ICAM1, XBP1, ZBTB16]
GO:1903037	regulation of leukocyte cell-cell adhesion	Group38	Immune/Stress	4.84685e-07	8.71443e-06	19	19	0	0	4.3589	[CCL19, CCL2, CD274, CEBPB, IL18, IL1B, IL4R, IL6ST, IRF1, LYN, MALT1, MAP3K8, NLRP3, PIK3R6, SELE, VAV1, ICAM1, XBP1, ZBTB16]
GO:0002694	regulation of leukocyte activation	Group38	Immune/Stress	6.84998e-07	1.20697e-05	25	25	0	0	5	[ACSBG2, CCL19, CCL2, CD22, CD274, CEBPB, IL18, IL1B, IL4R, IL6ST, IRF1, LYN, MALT1, MAP3K8, MMP14, NLRP3, PGLYRP2, PIK3R6, SAMSN1, SLA2, SLC12A9, VAV1, ICAM1, XBP1, ZBTB16]
GO:0007249	I-kappaB kinase/NF-kappaB signaling	Group38	Immune/Stress	7.7103e-07	1.3063e-05	10	10	0	0	3.16228	[BIRC3, CARD9, CXCL8, NFKB1, NFKB2, NFKBIA, NLRC3, REL, TANK, TIFA]
GO:0048585	negative regulation of response to stimulus	Group38	Immune/Stress	8.44094e-07	1.37712e-05	51	48	3	0	6.30126	[BIRC3, CBL, CCL2, CD22, CDH2, CLIC2, CXCL8, DKK2, DUSP1, DUSP16, DVL1, FASN, FGA, FOXO3, GBP1, HHEX, IL1B, IL1R2, IL4R, ITGB1, LCP1, LGR4, LYN, MEFV, MMP14, NFKB1, NFKBIA, NLRC3, NLRP3, NUCB2, PER1, PGLYRP2, PLAT, PTGER2, RGS1, RGS5, SAA1, SAMSN1, SBNO2, SERPINE1, SESN1, SLA2, SLC12A9, SOCS3, TANK, TAP1, TCN1, THBD, TNIP1, XBP1, YAP1]
GO:0002696	positive regulation of leukocyte activation	Group38	Immune/Stress	1.12991e-06	1.6872e-05	19	19	0	0	4.3589	[ACSBG2, CCL19, CCL2, CD274, IL18, IL1B, IL4R, IL6ST, LYN, MALT1, MAP3K8, MMP14, NLRP3, PIK3R6, SLC12A9, VAV1, ICAM1, XBP1, ZBTB16]
GO:0050778	positive regulation of immune response	Group38	Immune/Stress	1.26787e-06	1.83114e-05	30	30	0	0	5.47723	[BIRC3, C3AR1, C7, CARD9, CCL19, CD274, CLEC4E, CTSL, CXCL8, FCGR1A, FGA, HCK, ICAM2, IL18, IL1B, IL4R, IL6ST, IRAK4, LYN, MALT1, MBL2, NFKB1, NFKBIA, NLRP3, SLA2, TANK, TIFA, TNIP1, VAV1, XBP1]
GO:0002831	regulation of response to biotic stimulus	Group38	Immune/Stress	2.15049e-06	2.87058e-05	24	23	1	0	4.49073	[BIRC3, CARD9, CD274, CLEC4E, CTSL, FGA, HCK, ICAM2, IFNGR1, IL1B, IRAK4, IRF1, LGR4, LYN, MALT1, NFKB1, NFKBIA, NLRC3, PIK3R6, SOCS3, TANK, TIFA, TNIP1, VAV1]
GO:0045088	regulation of innate immune response	Group38	Immune/Stress	2.62862e-06	3.35625e-05	22	21	1	0	4.26401	[BIRC3, CARD9, CLEC4E, CTSL, FGA, HCK, ICAM2, IFNGR1, IRAK4, IRF1, LGR4, LYN, MALT1, NFKB1, NFKBIA, NLRC3, PIK3R6, SOCS3, TANK, TIFA, TNIP1, VAV1]
GO:0022407	regulation of cell-cell adhesion	Group38	Cellular process	2.77088e-06	3.48735e-05	21	21	0	0	4.58258	[CCL19, CCL2, CD274, CEBPB, FGA, IL18, IL1B, IL4R, IL6ST, IRF1, LYN, MALT1, MAP3K8, MBL2, NLRP3, PIK3R6, SELE, VAV1, ICAM1, XBP1, ZBTB16]
GO:0050863	regulation of T cell activation	Group38	Immune/Stress	2.84333e-06	3.52813e-05	18	18	0	0	4.24264	[CCL19, CCL2, CD274, CEBPB, IL18, IL1B, IL4R, IL6ST, IRF1, LYN, MALT1, MAP3K8, NLRP3, PIK3R6, VAV1, ICAM1, XBP1, ZBTB16]
GO:0050729	positive regulation of inflammatory response	Group38	Immune/Stress	3.79891e-06	4.58471e-05	11	11	0	0	3.31662	[ACSBG2, ALOX5AP, CEBPB, IL18, IL1B, IL6ST, LCP1, NFKBIA, PTGER2, SERPINE1, TNIP1]
GO:0045785	positive regulation of cell adhesion	Group38	Cellular process	5.54179e-06	6.50975e-05	21	21	0	0	4.58258	[CCL19, CCL2, CD274, FGA, IL18, IL1B, IL4R, IL6ST, JUP, LYN, MALT1, MAP3K8, NLRP3, OLFM4, PIK3R6, SAA1, SELE, VAV1, ICAM1, XBP1, ZBTB16]
GO:0002758	innate immune response-activating signal transduction	Group38	Immune/Stress	6.73283e-06	7.7034e-05	15	15	0	0	3.87298	[BIRC3, CARD9, CLEC4E, CTSL, FGA, HCK, ICAM2, IRAK4, LYN, MALT1, NFKB1, NFKBIA, TANK, TIFA, TNIP1]
GO:0002218	activation of innate immune response	Group38	Immune/Stress	2.30457e-05	0.000205083	15	15	0	0	3.87298	[BIRC3, CARD9, CLEC4E, CTSL, FGA, HCK, ICAM2, IRAK4, LYN, MALT1, NFKB1, NFKBIA, TANK, TIFA, TNIP1]
GO:0043122	regulation of I-kappaB kinase/NF-kappaB signaling	Group38	Immune/Stress	2.30457e-05	0.000205083	15	14	1	0	3.35659	[BIRC3, CARD9, CCL19, IL1B, IRAK4, MALT1, NLRC3, PER1, PIM2, REL, TANK, TIFA, TNIP1, TRAF1, TXNRD1]
GO:0010941	regulation of cell death	Group38	Cellular process	2.6099e-05	0.000223235	49	48	1	0	6.71429	[ACSBG2, BIRC3, CARD9, CBL, CCL19, CCL2, CCN2, CD274, CEBPB, DIABLO, DNAJC5, DUSP1, FASN, FGA, FOXO3, GADD45B, HCK, ID1, IER3, IL1B, IL6ST, ITGB1, LYN, MALT1, NFKB1, NFKBIA, NLRP3, PIM2, REL, RHOB, SBNO2, SERPINE1, SGK1, SLC12A9, SOCS3, SSH1, STAT3, TANK, TAP1, TCN1, TIFA, TNFRSF10C, TRAF1, TRIM35, TXNRD1, VAV1, XBP1, YAP1, ZBTB16]
GO:0042981	regulation of apoptotic process	Group38	Cellular process	2.75851e-05	0.000233677	46	45	1	0	6.48745	[ACSBG2, BIRC3, CARD9, CBL, CCL19, CCL2, CCN2, CD274, CEBPB, DIABLO, DNAJC5, DUSP1, FASN, FGA, FOXO3, GADD45B, HCK, ID1, IER3, IL1B, IL6ST, ITGB1, LYN, MALT1, NFKB1, NFKBIA, NLRP3, PIM2, RHOB, SBNO2, SERPINE1, SGK1, SLC12A9, SOCS3, TANK, TAP1, TCN1, TIFA, TNFRSF10C, TRAF1, TRIM35, TXNRD1, VAV1, XBP1, YAP1, ZBTB16]
GO:0010647	positive regulation of cell communication	Group38	Cellular process	3.01181e-05	0.000250321	51	50	1	0	6.86137	[BIRC3, CACNB2, CARD9, CBL, CCL19, CCL2, CCL4L1, CCN2, CDH2, DKK2, DVL1, FASN, FGA, GADD45B, GLUL, GPR4, HHEX, IL10RB, IL11, IL18, IL1B, IL6ST, IRAK4, ITGB1, JUP, LGR4, LYN, MALT1, MAP3K8, NADK, NFKB1, P2RY1, PIK3R6, PIM2, RAB39A, REL, SAA1, SBNO2, SLA2, SOCS3, SSH1, STAT3, TANK, TAP1, TCN1, TIFA, TRAF1, TXNRD1, VAV1, XBP1, YAP1]
GO:0002764	immune response-regulating signaling pathway	Group38	Immune/Stress	3.39177e-05	0.000274142	21	21	0	0	4.58258	[BIRC3, C3AR1, CARD9, CLEC4E, CTSL, CXCL8, FCGR1A, FGA, HCK, ICAM2, IRAK4, LYN, MALT1, NFKB1, NFKBIA, PIGR, SLA2, TANK, TIFA, TNIP1, VAV1]
GO:0023056	positive regulation of signaling	Group38	Cellular process	3.62379e-05	0.000290232	51	50	1	0	6.86137	[BIRC3, CACNB2, CARD9, CBL, CCL19, CCL2, CCL4L1, CCN2, CDH2, DKK2, DVL1, FASN, FGA, GADD45B, GLUL, GPR4, HHEX, IL10RB, IL11, IL18, IL1B, IL6ST, IRAK4, ITGB1, JUP, LGR4, LYN, MALT1, MAP3K8, NADK, NFKB1, P2RY1, PIK3R6, PIM2, RAB39A, REL, SAA1, SBNO2, SLA2, SOCS3, SSH1, STAT3, TANK, TAP1, TCN1, TIFA, TRAF1, TXNRD1, VAV1, XBP1, YAP1]
GO:0043067	regulation of programmed cell death	Group38	Cellular process	3.71813e-05	0.000289883	46	45	1	0	6.48745	[ACSBG2, BIRC3, CARD9, CBL, CCL19, CCL2, CCN2, CD274, CEBPB, DIABLO, DNAJC5, DUSP1, FASN, FGA, FOXO3, GADD45B, HCK, ID1, IER3, IL1B, IL6ST, ITGB1, LYN, MALT1, NFKB1, NFKBIA, NLRP3, PIM2, RHOB, SBNO2, SERPINE1, SGK1, SLC12A9, SOCS3, TANK, TAP1, TCN1, TIFA, TNFRSF10C, TRAF1, TRIM35, TXNRD1, VAV1, XBP1, YAP1, ZBTB16]
GO:0009967	positive regulation of signal transduction	Group38	Cellular process	3.90549e-05	0.000299195	48	47	1	0	6.63953	[BIRC3, CARD9, CBL, CCL19, CCL2, CCL4L1, CCN2, CDH2, DKK2, DVL1, FASN, FGA, GADD45B, GPR4, HHEX, IL10RB, IL11, IL18, IL1B, IL6ST, IRAK4, ITGB1, JUP, LGR4, LYN, MALT1, MAP3K8, NFKB1, P2RY1, PIK3R6, PIM2, RAB39A, REL, SAA1, SBNO2, SLA2, SOCS3, SSH1, STAT3, TANK, TAP1, TCN1, TIFA, TRAF1, TXNRD1, VAV1, XBP1, YAP1]
GO:0002221	pattern recognition receptor signaling pathway	Group38	Cellular process	4.34675e-05	0.000321806	10	10	0	0	3.16228	[BIRC3, CLEC4E, CTSL, FGA, IRAK4, LYN, NFKBIA, TANK, TIFA, TNIP1]
GO:0002253	activation of immune response	Group38	Immune/Stress	4.7322e-05	0.000341727	22	22	0	0	4.69042	[BIRC3, C3AR1, C7, CARD9, CLEC4E, CTSL, CXCL8, FCGR1A, FGA, HCK, ICAM2, IRAK4, LYN, MALT1, MBL2, NFKB1, NFKBIA, SLA2, TANK, TIFA, TNIP1, VAV1]
GO:0002757	immune response-activating signal transduction	Group38	Immune/Stress	4.99031e-05	0.000354553	20	20	0	0	4.47214	[BIRC3, C3AR1, CARD9, CLEC4E, CTSL, CXCL8, FCGR1A, FGA, HCK, ICAM2, IRAK4, LYN, MALT1, NFKB1, NFKBIA, SLA2, TANK, TIFA, TNIP1, VAV1]
GO:0009966	regulation of signal transduction	Group38	Cellular process	5.12097e-05	0.000360926	72	69	3	0	7.77817	[BIRC3, CARD9, CBL, CCL19, CCL2, CCL4L1, CCN2, CD22, CDH2, CLIC2, CXCL8, DKK2, DUSP1, DUSP16, DVL1, FASN, FGA, FOXO3, GADD45B, GBP1, GPR4, HHEX, ID1, IER3, IFNGR1, IL10RB, IL11, IL18, IL1B, IL1R2, IL6ST, IRAK4, IRF1, ITGB1, JUP, LGR4, LYN, MALT1, MAP3K8, MMP14, NFKB1, NFKBIA, NLRC3, NLRP3, P2RY1, PER1, PIK3R6, PIM2, RAB39A, REL, RGS1, RGS5, RHOB, SAA1, SBNO2, SERPINE1, SESN1, SLA2, SOCS3, SSH1, S…
GO:0002833	positive regulation of response to biotic stimulus	Group38	Immune/Stress	5.85351e-05	0.000406058	17	17	0	0	4.12311	[BIRC3, CARD9, CD274, CLEC4E, CTSL, FGA, HCK, ICAM2, IRAK4, LYN, MALT1, NFKB1, NFKBIA, TANK, TIFA, TNIP1, VAV1]
GO:1902531	regulation of intracellular signal transduction	Group38	Cellular process	6.82298e-05	0.000448585	50	48	2	0	6.50538	[BIRC3, CARD9, CBL, CCL19, CCL2, CCL4L1, CCN2, CD22, CDH2, CLIC2, DUSP1, DUSP16, FASN, FGA, GADD45B, GBP1, GPR4, ID1, IER3, IL11, IL18, IL1B, IRAK4, ITGB1, LYN, MALT1, MAP3K8, NFKBIA, NLRC3, NLRP3, P2RY1, PER1, PIK3R6, PIM2, REL, RHOB, SAA1, SBNO2, SESN1, SLA2, TANK, TAP1, TCN1, TIFA, TMEM100, TNIP1, TRAF1, TXNRD1, VAV1, XBP1]
GO:0032102	negative regulation of response to external stimulus	Group38	Immune/Stress	9.25312e-05	0.000582286	17	17	0	0	4.12311	[CCL2, DUSP1, DVL1, FGA, IL1R2, MEFV, NFKB1, NLRC3, NLRP3, NUCB2, PLAT, PTGER2, SAA1, SERPINE1, SLC12A9, SOCS3, THBD]
GO:0045089	positive regulation of innate immune response	Group38	Immune/Stress	9.42444e-05	0.00058886	16	16	0	0	4	[BIRC3, CARD9, CLEC4E, CTSL, FGA, HCK, ICAM2, IRAK4, LYN, MALT1, NFKB1, NFKBIA, TANK, TIFA, TNIP1, VAV1]
GO:0060548	negative regulation of cell death	Group38	Cellular process	0.000123904	0.000737566	33	33	0	0	5.74456	[BIRC3, CBL, CCL19, CCL2, CCN2, CEBPB, DNAJC5, DUSP1, FASN, FGA, HCK, ID1, IER3, IL1B, IL6ST, ITGB1, MALT1, NFKB1, NFKBIA, NLRP3, PIM2, REL, SERPINE1, SLC12A9, SOCS3, STAT3, TANK, TAP1, TCN1, TIFA, TXNRD1, XBP1, YAP1]
GO:0043066	negative regulation of apoptotic process	Group38	Cellular process	0.000161163	0.000916029	30	30	0	0	5.47723	[BIRC3, CBL, CCL19, CCL2, CEBPB, DNAJC5, DUSP1, FASN, FGA, HCK, ID1, IER3, IL1B, IL6ST, ITGB1, MALT1, NFKB1, NFKBIA, NLRP3, PIM2, SERPINE1, SLC12A9, SOCS3, TANK, TAP1, TCN1, TIFA, TXNRD1, XBP1, YAP1]
GO:0043068	positive regulation of programmed cell death	Group38	Cellular process	0.000178036	0.000980313	25	24	1	0	4.6	[ACSBG2, BIRC3, CARD9, CCL2, CCN2, CD274, DIABLO, DUSP1, FASN, FOXO3, GADD45B, ITGB1, LYN, MALT1, NLRP3, RHOB, SBNO2, SLC12A9, TANK, TAP1, TNFRSF10C, TRIM35, TXNRD1, VAV1, ZBTB16]
GO:0010942	positive regulation of cell death	Group38	Cellular process	0.000205774	0.00109209	26	25	1	0	4.70679	[ACSBG2, BIRC3, CARD9, CCL2, CCN2, CD274, DIABLO, DUSP1, FASN, FOXO3, GADD45B, ITGB1, LYN, MALT1, NLRP3, RHOB, SBNO2, SLC12A9, SSH1, TANK, TAP1, TNFRSF10C, TRIM35, TXNRD1, VAV1, ZBTB16]
GO:0043069	negative regulation of programmed cell death	Group38	Cellular process	0.000241627	0.00123763	30	30	0	0	5.47723	[BIRC3, CBL, CCL19, CCL2, CEBPB, DNAJC5, DUSP1, FASN, FGA, HCK, ID1, IER3, IL1B, IL6ST, ITGB1, MALT1, NFKB1, NFKBIA, NLRP3, PIM2, SERPINE1, SLC12A9, SOCS3, TANK, TAP1, TCN1, TIFA, TXNRD1, XBP1, YAP1]
GO:0043123	positive regulation of I-kappaB kinase/NF-kappaB signaling	Group38	Immune/Stress	0.000289547	0.00140934	11	11	0	0	3.31662	[BIRC3, CARD9, CCL19, IL1B, IRAK4, MALT1, PIM2, REL, TANK, TIFA, TXNRD1]
GO:0002224	toll-like receptor signaling pathway	Group38	Immune/Stress	0.000334051	0.00159081	8	8	0	0	2.82843	[BIRC3, CTSL, FGA, IRAK4, LYN, NFKBIA, TANK, TNIP1]
GO:0043065	positive regulation of apoptotic process	Group38	Cellular process	0.000387032	0.00177591	24	23	1	0	4.49073	[ACSBG2, BIRC3, CARD9, CCL2, CCN2, CD274, DIABLO, DUSP1, FASN, FOXO3, GADD45B, ITGB1, LYN, MALT1, NLRP3, RHOB, SBNO2, TANK, TAP1, TNFRSF10C, TRIM35, TXNRD1, VAV1, ZBTB16]
GO:0002697	regulation of immune effector process	Group38	Immune/Stress	0.000428703	0.0019172	16	16	0	0	4	[BIRC3, C3AR1, C7, CCL19, CD22, IL18, IL1B, IL4R, LYN, MALT1, NLRP3, PGLYRP2, PIK3R6, TANK, VAV1, XBP1]
GO:0051173	positive regulation of nitrogen compound metabolic process	Group38	Metabolic process	0.00045557	0.00200678	70	66	4	0	7.41042	[ACSBG2, BIRC3, CAMP, CARD9, CCL19, CCL2, CCL4L1, CCN2, CDH2, CEBPB, CREM, DIABLO, DNAJC5, DVL1, FASN, FCGR1A, FGA, FOSL2, FOXO3, GADD45B, GPRC5D, HHEX, ID1, IDE, IER2, IFNGR1, IL11, IL18, IL1B, IL34, IL6ST, IRF1, JDP2, JUNB, JUP, LGR4, LYN, MALT1, MAP3K8, MBL2, MED30, MEFV, MMP14, NFKB1, NFKB2, NFKBIA, NLRP3, NPAT, P2RY1, PER1, PIK3R6, PIM2, REL, SAA1, SBNO2, SERPINE1, SLA2, SLC12A9, SLX1A, SOCS…
GO:0032270	positive regulation of cellular protein metabolic process	Group38	Metabolic process	0.000490574	0.00212904	42	40	2	0	5.86353	[ACSBG2, BIRC3, CAMP, CARD9, CCL19, CCL2, CCL4L1, CCN2, CDH2, DIABLO, DVL1, FASN, FCGR1A, FGA, GADD45B, GPRC5D, IL11, IL18, IL1B, IL34, IL6ST, JDP2, LYN, MALT1, MAP3K8, MBL2, MEFV, MMP14, NFKBIA, NLRP3, P2RY1, PIK3R6, SAA1, SLC12A9, SOCS3, STAT3, TANK, TAP1, TCN1, TNIP1, TRAF1, TXNRD1]
GO:0043902	positive regulation of multi-organism process	Group38	Immune/Stress	0.000537724	0.00226667	19	19	0	0	4.3589	[ACSBG2, BIRC3, CARD9, CLEC4E, CTSL, FGA, HCK, ICAM2, IRAK4, LYN, MALT1, NFKB1, NFKBIA, P2RY1, STOM, TANK, TIFA, TNIP1, VAV1]
GO:0002699	positive regulation of immune effector process	Group38	Immune/Stress	0.0010059	0.00383635	10	10	0	0	3.16228	[CCL19, IL18, IL1B, IL4R, LYN, MALT1, NLRP3, TANK, VAV1, XBP1]
GO:0006915	apoptotic process	Group38	Cellular process	0.00209976	0.00706063	27	26	1	0	4.81125	[BIRC3, CEBPB, CTSL, CXCL8, DIABLO, FASN, FOXO3, GADD45B, IER3, IL1B, IRF1, NFKB1, NFKBIA, NLRP3, PIM2, RHOB, SGK1, SLC12A9, TANK, TAP1, TCN1, TIFA, TNFRSF10C, TRAF1, TRIM35, XBP1, ZBTB16]
GO:0043280	positive regulation of cysteine-type endopeptidase activity involved in apoptotic process	Group39	Cellular process	0.000179407	0.000975663	10	9	1	0	2.52982	[ACSBG2, CARD9, CCN2, DIABLO, FASN, MALT1, NLRP3, TANK, TAP1, TXNRD1]
GO:0043372	positive regulation of CD4-positive, alpha-beta T cell differentiation	Group39	Immune/Stress	3.18651e-05	0.000259937	5	5	0	0	2.23607	[CCL19, IL18, IL4R, MALT1, NLRP3]
GO:0002683	negative regulation of immune system process	Group39	Immune/Stress	0.000273428	0.00135331	18	17	1	0	3.77124	[BIRC3, CCL2, CD22, CD274, CEBPB, DUSP1, GBP1, IL4R, IRF1, LGR4, LYN, NFKBIA, NLRC3, PGLYRP2, PTGER2, SAMSN1, SLA2, ZBTB16]
GO:0002684	positive regulation of immune system process	Group39	Immune/Stress	3.61937e-10	1.59433e-08	44	44	0	0	6.63325	[ACSBG2, BIRC3, C3AR1, C7, CARD9, CCL19, CCL2, CCL4L1, CD274, CLEC4E, CTSL, CXCL8, FCGR1A, FGA, FOXO3, HCK, ICAM2, IL18, IL1B, IL34, IL4R, IL6ST, IRAK4, LYN, MALT1, MAP3K8, MBL2, MMP14, NFKB1, NFKBIA, NLRP3, PIK3R6, SELE, SERPINE1, SLA2, SLC12A9, STAT3, TANK, TIFA, TNIP1, VAV1, ICAM1, XBP1, ZBTB16]
GO:0002697	regulation of immune effector process	Group39	Immune/Stress	0.000428703	0.0019172	16	16	0	0	4	[BIRC3, C3AR1, C7, CCL19, CD22, IL18, IL1B, IL4R, LYN, MALT1, NLRP3, PGLYRP2, PIK3R6, TANK, VAV1, XBP1]
GO:0022407	regulation of cell-cell adhesion	Group39	Cellular process	2.77088e-06	3.48735e-05	21	21	0	0	4.58258	[CCL19, CCL2, CD274, CEBPB, FGA, IL18, IL1B, IL4R, IL6ST, IRF1, LYN, MALT1, MAP3K8, MBL2, NLRP3, PIK3R6, SELE, VAV1, ICAM1, XBP1, ZBTB16]
GO:0045785	positive regulation of cell adhesion	Group39	Cellular process	5.54179e-06	6.50975e-05	21	21	0	0	4.58258	[CCL19, CCL2, CD274, FGA, IL18, IL1B, IL4R, IL6ST, JUP, LYN, MALT1, MAP3K8, NLRP3, OLFM4, PIK3R6, SAA1, SELE, VAV1, ICAM1, XBP1, ZBTB16]
GO:0050776	regulation of immune response	Group39	Immune/Stress	8.05012e-10	3.37722e-08	43	42	1	0	6.25244	[BIRC3, C3AR1, C7, CARD9, CCL19, CD22, CD274, CLEC4E, CTSL, CXCL8, FCGR1A, FGA, GBP1, HCK, ICAM2, IFNGR1, IL18, IL1B, IL4R, IL6ST, IRAK4, IRF1, ITGB1, LGR4, LYN, MALT1, MBL2, NFKB1, NFKBIA, NLRC3, NLRP3, PGLYRP2, PIGR, PIK3R6, SAMSN1, SLA2, SOCS3, TANK, TIFA, TNIP1, VAV1, ICAM1, XBP1]
GO:0050865	regulation of cell activation	Group39	Cellular process	2.0469e-07	4.19376e-06	27	27	0	0	5.19615	[ACSBG2, CCL19, CCL2, CCN2, CD22, CD274, CEBPB, IL18, IL1B, IL4R, IL6ST, IRF1, LYN, MALT1, MAP3K8, MMP14, NLRP3, PGLYRP2, PIK3R6, SAMSN1, SLA2, SLC12A9, THBD, VAV1, ICAM1, XBP1, ZBTB16]
GO:0051094	positive regulation of developmental process	Group39	Development/Healing	8.22981e-06	9.29547e-05	44	43	1	0	6.33174	[ACSBG2, BIRC3, C3AR1, CAMP, CAPRIN1, CCL19, CCN2, CD274, CD53, CDH2, CEBPB, CXCL8, DVL1, FGA, FOXO3, HAMP, IL18, IL1B, IL1RAP, IL34, IL4R, IL6ST, ITGB1, JUNB, JUP, LCP1, LGR4, LYN, MALT1, MMP14, NFKB1, NLRP3, OLFM4, PIK3R6, RHOB, SBNO2, SERPINE1, SOCS3, STAT3, TMEM100, UTP25, XBP1, YAP1, ZBTB16]
GO:2000026	regulation of multicellular organismal development	Group39	Development/Healing	0.00158031	0.00561394	49	48	1	0	6.71429	[ADAMTS1, BIRC3, C3AR1, CAMP, CAPRIN1, CCL19, CCN2, CD274, CDH2, CEBPB, CTSL, CXCL8, DVL1, FOXO3, GLUL, GPR4, HAMP, HHEX, ID1, IER3, IFITM5, IL18, IL1B, IL1RAP, IL34, IL4R, IL6ST, IRF1, ITGB1, JUP, LGR4, LYN, MALT1, MBL2, MMP14, NFKBIA, NLRP3, PGLYRP2, PIK3R6, RHOB, SBNO2, SERPINE1, STAT3, TCN1, TMEM100, UTP25, XBP1, YAP1, ZBTB16]
GO:0002694	regulation of leukocyte activation	Group39	Immune/Stress	6.84998e-07	1.20697e-05	25	25	0	0	5	[ACSBG2, CCL19, CCL2, CD22, CD274, CEBPB, IL18, IL1B, IL4R, IL6ST, IRF1, LYN, MALT1, MAP3K8, MMP14, NLRP3, PGLYRP2, PIK3R6, SAMSN1, SLA2, SLC12A9, VAV1, ICAM1, XBP1, ZBTB16]
GO:1903706	regulation of hemopoiesis	Group39	Immune/Stress	6.39711e-05	0.000433527	20	20	0	0	4.47214	[CCL19, CEBPB, FOXO3, IL18, IL1B, IL34, IL4R, IRF1, LYN, MALT1, MMP14, NFKBIA, NLRP3, PGLYRP2, PIK3R6, STAT3, TCN1, XBP1, YAP1, ZBTB16]
GO:0001819	positive regulation of cytokine production	Group39	Immune/Stress	3.30732e-10	1.53355e-08	28	28	0	0	5.2915	[ACSBG2, C3AR1, CARD9, CCL19, CD274, CEBPB, CLEC4E, FRMD8, IFNGR1, IL18, IL1B, IL1RAP, IL4R, IL6ST, IRF1, LCP1, MALT1, MBL2, NFKB1, NFKB2, NLRP3, PTGER2, SAA1, SERPINE1, STAT3, TANK, TXNRD1, XBP1]
GO:0002699	positive regulation of immune effector process	Group39	Immune/Stress	0.0010059	0.00383635	10	10	0	0	3.16228	[CCL19, IL18, IL1B, IL4R, LYN, MALT1, NLRP3, TANK, VAV1, XBP1]
GO:0002700	regulation of production of molecular mediator of immune response	Group39	Immune/Stress	0.0021321	0.00714212	8	8	0	0	2.82843	[CD22, IL18, IL1B, IL4R, MALT1, NLRP3, TANK, XBP1]
GO:0002703	regulation of leukocyte mediated immunity	Group39	Immune/Stress	0.00167124	0.0058427	9	9	0	0	3	[IL18, IL1B, IL4R, LYN, MALT1, NLRP3, PIK3R6, TANK, VAV1]
GO:0002819	regulation of adaptive immune response	Group39	Immune/Stress	1.73629e-05	0.000164481	11	11	0	0	3.31662	[CCL19, CD274, IL18, IL1B, IL4R, IL6ST, IRF1, MALT1, NLRP3, SAMSN1, TANK]
GO:0022409	positive regulation of cell-cell adhesion	Group39	Cellular process	3.43881e-07	6.88543e-06	18	18	0	0	4.24264	[CCL19, CCL2, CD274, FGA, IL18, IL1B, IL4R, IL6ST, LYN, MALT1, MAP3K8, NLRP3, PIK3R6, SELE, VAV1, ICAM1, XBP1, ZBTB16]
GO:0032652	regulation of interleukin-1 production	Group39	Immune/Stress	4.17797e-05	0.000311931	9	9	0	0	3	[ACSBG2, CCL19, IL1R2, LCP1, MALT1, MEFV, NLRP3, SAA1, TXNRD1]
GO:0032663	regulation of interleukin-2 production	Group39	Immune/Stress	0.000464861	0.00203753	6	6	0	0	2.44949	[ACSBG2, CARD9, GBP1, IL1B, MALT1, TANK]
GO:0038061	NIK/NF-kappaB signaling	Group39	Immune/Stress	0.00226	0.00745716	6	6	0	0	2.44949	[BIRC3, MALT1, NFKB1, NFKB2, REL, TANK]
GO:0045597	positive regulation of cell differentiation	Group39	Development/Healing	8.44976e-05	0.000539438	33	33	0	0	5.74456	[ACSBG2, BIRC3, CAPRIN1, CCL19, CCN2, CD53, CDH2, CEBPB, DVL1, FGA, FOXO3, HAMP, IL18, IL1B, IL34, IL4R, IL6ST, JUNB, LCP1, LYN, MALT1, MMP14, NFKB1, NLRP3, OLFM4, PIK3R6, SBNO2, SERPINE1, SOCS3, STAT3, TMEM100, XBP1, ZBTB16]
GO:0050778	positive regulation of immune response	Group39	Immune/Stress	1.26787e-06	1.83114e-05	30	30	0	0	5.47723	[BIRC3, C3AR1, C7, CARD9, CCL19, CD274, CLEC4E, CTSL, CXCL8, FCGR1A, FGA, HCK, ICAM2, IL18, IL1B, IL4R, IL6ST, IRAK4, LYN, MALT1, MBL2, NFKB1, NFKBIA, NLRP3, SLA2, TANK, TIFA, TNIP1, VAV1, XBP1]
GO:0050867	positive regulation of cell activation	Group39	Cellular process	4.67666e-07	8.76626e-06	20	20	0	0	4.47214	[ACSBG2, CCL19, CCL2, CCN2, CD274, IL18, IL1B, IL4R, IL6ST, LYN, MALT1, MAP3K8, MMP14, NLRP3, PIK3R6, SLC12A9, VAV1, ICAM1, XBP1, ZBTB16]
GO:0070663	regulation of leukocyte proliferation	Group39	Immune/Stress	0.000176364	0.000977209	12	12	0	0	3.4641	[CCL19, CD22, CD274, CEBPB, HHEX, IL18, IL1B, IL6ST, IRF1, LYN, SLC12A9, ICAM1]
GO:0071396	cellular response to lipid	Group39	Immune/Stress	2.90309e-06	3.55225e-05	25	25	0	0	5	[BIRC3, CAMP, CCL2, CD274, CEBPB, CXCL11, CXCL2, CXCL8, FOXO3, HAMP, HCK, IL18, IL1B, LCP1, LYN, MALT1, NFKB1, NFKBIA, NLRP3, PLPP1, PTGER2, SBNO2, SERPINE1, XBP1, YAP1]
GO:1903037	regulation of leukocyte cell-cell adhesion	Group39	Immune/Stress	4.84685e-07	8.71443e-06	19	19	0	0	4.3589	[CCL19, CCL2, CD274, CEBPB, IL18, IL1B, IL4R, IL6ST, IRF1, LYN, MALT1, MAP3K8, NLRP3, PIK3R6, SELE, VAV1, ICAM1, XBP1, ZBTB16]
GO:0071219	cellular response to molecule of bacterial origin	Group39	Immune/Stress	6.18481e-11	3.63254e-09	20	20	0	0	4.47214	[BIRC3, CAMP, CCL2, CD274, CEBPB, CXCL11, CXCL2, CXCL8, HAMP, HCK, IL18, IL1B, LYN, MALT1, NFKB1, NFKBIA, NLRP3, SBNO2, SERPINE1, XBP1]
GO:0002696	positive regulation of leukocyte activation	Group39	Immune/Stress	1.12991e-06	1.6872e-05	19	19	0	0	4.3589	[ACSBG2, CCL19, CCL2, CD274, IL18, IL1B, IL4R, IL6ST, LYN, MALT1, MAP3K8, MMP14, NLRP3, PIK3R6, SLC12A9, VAV1, ICAM1, XBP1, ZBTB16]
GO:0042035	regulation of cytokine biosynthetic process	Group39	Immune/Stress	0.0012947	0.0047725	7	7	0	0	2.64575	[ACSBG2, CARD9, CEBPB, IL1B, IRF1, NFKB1, STAT3]
GO:0051249	regulation of lymphocyte activation	Group39	Immune/Stress	2.46088e-08	7.74297e-07	25	25	0	0	5	[ACSBG2, CCL19, CCL2, CD22, CD274, CEBPB, IL18, IL1B, IL4R, IL6ST, IRF1, LYN, MALT1, MAP3K8, MMP14, NLRP3, PGLYRP2, PIK3R6, SAMSN1, SLA2, SLC12A9, VAV1, ICAM1, XBP1, ZBTB16]
GO:1902105	regulation of leukocyte differentiation	Group39	Immune/Stress	2.1012e-05	0.000190841	15	15	0	0	3.87298	[CCL19, CEBPB, IL18, IL1B, IL34, IL4R, IRF1, LYN, MALT1, MMP14, NLRP3, PGLYRP2, PIK3R6, XBP1, ZBTB16]
GO:1903708	positive regulation of hemopoiesis	Group39	Immune/Stress	9.45787e-06	0.000102869	13	13	0	0	3.60555	[CCL19, FOXO3, IL18, IL1B, IL34, IL4R, MALT1, MMP14, NLRP3, PIK3R6, STAT3, XBP1, ZBTB16]
GO:0031294	lymphocyte costimulation	Group39	Immune/Stress	0.00271093	0.00859113	5	5	0	0	2.23607	[CCL19, CD274, LYN, MAP3K8, VAV1]
GO:0002702	positive regulation of production of molecular mediator of immune response	Group39	Immune/Stress	0.000839835	0.00327387	7	7	0	0	2.64575	[IL18, IL1B, IL4R, MALT1, NLRP3, TANK, XBP1]
GO:0002705	positive regulation of leukocyte mediated immunity	Group39	Immune/Stress	0.00154044	0.00551679	7	7	0	0	2.64575	[IL18, IL1B, IL4R, MALT1, NLRP3, TANK, VAV1]
GO:0002706	regulation of lymphocyte mediated immunity	Group39	Immune/Stress	0.00276547	0.00873254	7	7	0	0	2.64575	[IL18, IL1B, MALT1, NLRP3, PIK3R6, TANK, VAV1]
GO:0002821	positive regulation of adaptive immune response	Group39	Immune/Stress	9.63678e-05	0.000597888	8	8	0	0	2.82843	[CCL19, CD274, IL18, IL1B, IL6ST, MALT1, NLRP3, TANK]
GO:0002822	regulation of adaptive immune response based on somatic recombination of immune receptors built from immunoglobulin superfamily domains	Group39	Immune/Stress	0.00107706	0.00409006	8	8	0	0	2.82843	[CCL19, CD274, IL18, IL1B, IL4R, MALT1, NLRP3, TANK]
GO:0032651	regulation of interleukin-1 beta production	Group39	Immune/Stress	0.000521664	0.00222022	7	7	0	0	2.64575	[ACSBG2, CCL19, LCP1, MALT1, MEFV, NLRP3, TXNRD1]
GO:0032732	positive regulation of interleukin-1 production	Group39	Immune/Stress	0.000318526	0.00153345	6	6	0	0	2.44949	[ACSBG2, CCL19, LCP1, MALT1, NLRP3, SAA1]
GO:0032944	regulation of mononuclear cell proliferation	Group39	Immune/Stress	0.0004517	0.00199974	11	11	0	0	3.31662	[CCL19, CD22, CD274, CEBPB, IL18, IL1B, IL6ST, IRF1, LYN, SLC12A9, ICAM1]
GO:0070665	positive regulation of leukocyte proliferation	Group39	Immune/Stress	0.00091823	0.00354807	8	8	0	0	2.82843	[CCL19, CD274, IL18, IL1B, IL6ST, LYN, SLC12A9, ICAM1]
GO:1903039	positive regulation of leukocyte cell-cell adhesion	Group39	Immune/Stress	1.20233e-07	2.94236e-06	17	17	0	0	4.12311	[CCL19, CCL2, CD274, IL18, IL1B, IL4R, IL6ST, LYN, MALT1, MAP3K8, NLRP3, PIK3R6, SELE, VAV1, ICAM1, XBP1, ZBTB16]
GO:0031663	lipopolysaccharide-mediated signaling pathway	Group39	Immune/Stress	1.75315e-06	2.41332e-05	7	7	0	0	2.64575	[CCL2, HCK, IL18, IL1B, LYN, MALT1, NFKBIA]
GO:0071222	cellular response to lipopolysaccharide	Group39	Immune/Stress	3.4672e-11	2.18186e-09	20	20	0	0	4.47214	[BIRC3, CAMP, CCL2, CD274, CEBPB, CXCL11, CXCL2, CXCL8, HAMP, HCK, IL18, IL1B, LYN, MALT1, NFKB1, NFKBIA, NLRP3, SBNO2, SERPINE1, XBP1]
GO:0002720	positive regulation of cytokine production involved in immune response	Group39	Immune/Stress	0.00232111	0.00760186	5	5	0	0	2.23607	[IL18, IL1B, MALT1, NLRP3, TANK]
GO:0045408	regulation of interleukin-6 biosynthetic process	Group39	Immune/Stress	3.97101e-05	0.000301591	5	5	0	0	2.23607	[ACSBG2, CARD9, CEBPB, IL1B, STAT3]
GO:0045619	regulation of lymphocyte differentiation	Group39	Immune/Stress	9.10612e-06	0.000101551	12	12	0	0	3.4641	[CCL19, IL18, IL1B, IL4R, IRF1, MALT1, MMP14, NLRP3, PGLYRP2, PIK3R6, XBP1, ZBTB16]
GO:0050670	regulation of lymphocyte proliferation	Group39	Immune/Stress	0.000363068	0.00168349	11	11	0	0	3.31662	[CCL19, CD22, CD274, CEBPB, IL18, IL1B, IL6ST, IRF1, LYN, SLC12A9, ICAM1]
GO:0050863	regulation of T cell activation	Group39	Immune/Stress	2.84333e-06	3.52813e-05	18	18	0	0	4.24264	[CCL19, CCL2, CD274, CEBPB, IL18, IL1B, IL4R, IL6ST, IRF1, LYN, MALT1, MAP3K8, NLRP3, PIK3R6, VAV1, ICAM1, XBP1, ZBTB16]
GO:0051250	negative regulation of lymphocyte activation	Group39	Immune/Stress	0.00233301	0.00761252	8	8	0	0	2.82843	[CD274, CEBPB, IL4R, IRF1, LYN, PGLYRP2, SAMSN1, SLA2]
GO:0051251	positive regulation of lymphocyte activation	Group39	Immune/Stress	1.38411e-07	3.20895e-06	19	19	0	0	4.3589	[ACSBG2, CCL19, CCL2, CD274, IL18, IL1B, IL4R, IL6ST, LYN, MALT1, MAP3K8, MMP14, NLRP3, PIK3R6, SLC12A9, VAV1, ICAM1, XBP1, ZBTB16]
GO:1901222	regulation of NIK/NF-kappaB signaling	Group39	Immune/Stress	0.000116579	0.000698682	9	9	0	0	3	[CCL19, IL18, IL1B, MALT1, NFKBIA, NLRC3, NLRP3, TANK, TCN1]
GO:1902107	positive regulation of leukocyte differentiation	Group39	Immune/Stress	2.27634e-05	0.000204638	11	11	0	0	3.31662	[CCL19, IL18, IL1B, IL34, IL4R, MALT1, MMP14, NLRP3, PIK3R6, XBP1, ZBTB16]
GO:0031295	T cell costimulation	Group39	Immune/Stress	0.00271093	0.00859113	5	5	0	0	2.23607	[CCL19, CD274, LYN, MAP3K8, VAV1]
GO:0002708	positive regulation of lymphocyte mediated immunity	Group39	Immune/Stress	0.00132249	0.0048345	6	6	0	0	2.44949	[IL18, IL1B, MALT1, NLRP3, TANK, VAV1]
GO:0002709	regulation of T cell mediated immunity	Group39	Immune/Stress	0.00139506	0.00507872	5	5	0	0	2.23607	[IL18, IL1B, MALT1, NLRP3, TANK]
GO:0002724	regulation of T cell cytokine production	Group39	Immune/Stress	7.24268e-05	0.000465752	5	5	0	0	2.23607	[IL18, IL1B, MALT1, NLRP3, TANK]
GO:0002824	positive regulation of adaptive immune response based on somatic recombination of immune receptors built from immunoglobulin superfamily domains	Group39	Immune/Stress	0.000388596	0.00176471	7	7	0	0	2.64575	[CCL19, CD274, IL18, IL1B, MALT1, NLRP3, TANK]
GO:0032731	positive regulation of interleukin-1 beta production	Group39	Immune/Stress	0.00139506	0.00507872	5	5	0	0	2.23607	[ACSBG2, CCL19, LCP1, MALT1, NLRP3]
GO:0051090	regulation of DNA-binding transcription factor activity	Group39	Cellular process	0.000191095	0.00102655	19	19	0	0	4.3589	[BIRC3, HCK, ID1, IL18, IL1B, IL1RAP, JUP, MALT1, NFKB1, NFKB2, NFKBIA, NFKBIE, NLRC3, NLRP3, SGK1, STAT3, TANK, TIFA, TRAF1]
GO:0043123	positive regulation of I-kappaB kinase/NF-kappaB signaling	Group39	Immune/Stress	0.000289547	0.00140934	11	11	0	0	3.31662	[BIRC3, CARD9, CCL19, IL1B, IRAK4, MALT1, PIM2, REL, TANK, TIFA, TXNRD1]
GO:0045580	regulation of T cell differentiation	Group39	Immune/Stress	3.78367e-05	0.000292405	10	10	0	0	3.16228	[CCL19, IL18, IL1B, IL4R, IRF1, MALT1, NLRP3, PIK3R6, XBP1, ZBTB16]
GO:0045621	positive regulation of lymphocyte differentiation	Group39	Immune/Stress	1.22053e-06	1.79214e-05	10	10	0	0	3.16228	[CCL19, IL18, IL1B, IL4R, MALT1, MMP14, NLRP3, PIK3R6, XBP1, ZBTB16]
GO:0046634	regulation of alpha-beta T cell activation	Group39	Immune/Stress	6.88393e-05	0.00044924	8	8	0	0	2.82843	[CCL19, CD274, IL18, IL4R, IRF1, MALT1, NLRP3, ZBTB16]
GO:0050671	positive regulation of lymphocyte proliferation	Group39	Immune/Stress	0.0032029	0.00979777	7	7	0	0	2.64575	[CCL19, CD274, IL18, IL1B, IL6ST, SLC12A9, ICAM1]
GO:0050870	positive regulation of T cell activation	Group39	Immune/Stress	1.75157e-07	3.67413e-06	16	16	0	0	4	[CCL19, CCL2, CD274, IL18, IL1B, IL4R, IL6ST, LYN, MALT1, MAP3K8, NLRP3, PIK3R6, VAV1, ICAM1, XBP1, ZBTB16]
GO:1901224	positive regulation of NIK/NF-kappaB signaling	Group39	Immune/Stress	0.00255761	0.00822357	6	6	0	0	2.44949	[CCL19, IL18, IL1B, MALT1, TANK, TCN1]
GO:0002711	positive regulation of T cell mediated immunity	Group39	Immune/Stress	0.000168877	0.000947645	5	5	0	0	2.23607	[IL18, IL1B, MALT1, NLRP3, TANK]
GO:0002726	positive regulation of T cell cytokine production	Group39	Immune/Stress	1.16241e-05	0.000117711	5	5	0	0	2.23607	[IL18, IL1B, MALT1, NLRP3, TANK]
GO:2000116	regulation of cysteine-type endopeptidase activity	Group39	Metabolic process	0.00118576	0.00442651	12	11	1	0	2.88675	[ACSBG2, BIRC3, CARD9, CCN2, DIABLO, FASN, MALT1, MEFV, NLRP3, TANK, TAP1, TXNRD1]
GO:0043281	regulation of cysteine-type endopeptidase activity involved in apoptotic process	Group39	Cellular process	0.00217934	0.00727272	11	10	1	0	2.7136	[ACSBG2, BIRC3, CARD9, CCN2, DIABLO, FASN, MALT1, NLRP3, TANK, TAP1, TXNRD1]
GO:0042102	positive regulation of T cell proliferation	Group39	Immune/Stress	0.00305803	0.00942001	6	6	0	0	2.44949	[CCL19, CD274, IL18, IL1B, IL6ST, ICAM1]
GO:0045582	positive regulation of T cell differentiation	Group39	Immune/Stress	3.94418e-06	4.6957e-05	9	9	0	0	3	[CCL19, IL18, IL1B, IL4R, MALT1, NLRP3, PIK3R6, XBP1, ZBTB16]
GO:0046635	positive regulation of alpha-beta T cell activation	Group39	Immune/Stress	0.000424165	0.00190658	6	6	0	0	2.44949	[CCL19, IL18, IL4R, MALT1, NLRP3, ZBTB16]
GO:0046637	regulation of alpha-beta T cell differentiation	Group39	Immune/Stress	0.000318526	0.00153345	6	6	0	0	2.44949	[CCL19, IL18, IL4R, MALT1, NLRP3, ZBTB16]
GO:2000514	regulation of CD4-positive, alpha-beta T cell activation	Group39	Immune/Stress	0.000211028	0.00111327	6	6	0	0	2.44949	[CCL19, CD274, IL18, IL4R, MALT1, NLRP3]
GO:0045622	regulation of T-helper cell differentiation	Group39	Immune/Stress	7.24268e-05	0.000465752	5	5	0	0	2.23607	[CCL19, IL18, IL4R, MALT1, NLRP3]
GO:0051092	positive regulation of NF-kappaB transcription factor activity	Group39	Immune/Stress	0.000496941	0.00213563	10	10	0	0	3.16228	[IL18, IL1B, IL1RAP, MALT1, NFKB1, NFKB2, NLRP3, STAT3, TANK, TRAF1]
GO:0042531	positive regulation of tyrosine phosphorylation of STAT protein	Group39	Immune/Stress	0.00181513	0.00627109	5	5	0	0	2.23607	[IL18, IL6ST, LYN, SOCS3, STAT3]
GO:0043370	regulation of CD4-positive, alpha-beta T cell differentiation	Group39	Immune/Stress	0.000388259	0.00177231	5	5	0	0	2.23607	[CCL19, IL18, IL4R, MALT1, NLRP3]
GO:0046638	positive regulation of alpha-beta T cell differentiation	Group39	Immune/Stress	7.15423e-05	0.000463447	6	6	0	0	2.44949	[CCL19, IL18, IL4R, MALT1, NLRP3, ZBTB16]
GO:2000516	positive regulation of CD4-positive, alpha-beta T cell activation	Group39	Immune/Stress	0.000144424	0.000831618	5	5	0	0	2.23607	[CCL19, IL18, IL4R, MALT1, NLRP3]
GO:0045624	positive regulation of T-helper cell differentiation	Group39	Immune/Stress	6.35585e-06	7.36777e-05	5	5	0	0	2.23607	[CCL19, IL18, IL4R, MALT1, NLRP3]
GO:2001056	positive regulation of cysteine-type endopeptidase activity	Group39	Metabolic process	6.51129e-05	0.000431312	11	10	1	0	2.7136	[ACSBG2, CARD9, CCN2, DIABLO, FASN, MALT1, MEFV, NLRP3, TANK, TAP1, TXNRD1]
Summary by theme4
Theme	Number of GO terms	% of total	No. Genes	Associated Genes Found
Metabolic process	29	0.0963455	95	[ACSBG2, ANK2, BIRC3, CAMP, CAPRIN1, CARD9, CBL, CCL19, CCL2, CCL4L1, CCN2, CDH2, CEBPB, CREM, DIABLO, DNAJC5, DUSP1, DUSP16, DVL1, FASN, FCGR1A, FGA, FOSL2, FOXO3, GADD45B, GBP1, GLUL, GPRC5D, HHEX, ID1, IDE, IER2, IFNGR1, IL11, IL18, IL1B, IL1R2, IL34, IL4R, IL6ST, IRF1, ITGB1, JDP2, JUNB, JUP, LGR4, LYN, MALT1, MAP3K8, MBL2, MED30, MEFV, MKNK1, MMP14, NFKB1, NFKB2, NFKBIA, NLRP3, NPAT, P2RY1, …
Cellular process	77	0.255814	159	[ABHD17B, ACSBG2, ADAMTS1, ALOXE3, ANK2, BIRC3,C3AR1, CACNB2, CAMP, CAPRIN1, CARD9, CBL, CCL19, CCL2, CCL4L1, CCN2, CCR8, CD22, CD274, CD53, CDH2, CDH6, CEBPB, CLEC4E, CLEC4M, CLIC2, CLTCL1, CREM, CRISPLD2, CTSL, CXCL11, CXCL2, CXCL8, DIABLO, DKK2, DNAJC5, DPP6, DUSP1, DUSP16, DVL1, ENDOD1, F5, FASN, FCGR1A, FGA, FOSL2, FOXO3, FRMD8, GADD45B, GBP1, GGH, GLUL, GPR182, GPR4, GPRC5D, HAMP, HCK, HHEX…
Immune/Stress	173	0.574751	131	[ACSBG2, ALOX5AP, BIRC3, C3AR1, C7, CAMP, CARD9, CBL, CCL19, CCL2, CCL4L1, CCN2, CCR8, CD22, CD274, CD53, CDH2, CEBPB, CLEC4E, CLEC4M, CLIC2, CRISPLD2, CTSL, CXCL11, CXCL2, CXCL8, DKK2, DNAJC5, DUSP1, DUSP16, DVL1, FASN, FCGR1A, FGA, FKBP5, FOXO3, FRMD8, GADD45B, GBP1, GGH, GLRX5, GLUL, GPR4, HAMP, HCK, HHEX, HSD11B2, ICAM1, ICAM2, ID1, IDE, IER3, IFI44, IFNGR1, IL10RB, IL11, IL18, IL1B, IL1R2, I…
Development/Healing	22	0.0730897	88	[ACSBG2, ADAMTS1, ANK2, BIRC3, C3AR1, CAMP, CAPRIN1, CARD9, CCL19, CCL2, CCN2, CD274, CD53, CDH2, CEBPB, CLEC4E, CRISPLD2, CTSL, CXCL8, DNAJC5, DUSP1, DVL1, F5, FGA, FOXO3, FRMD8, GBP1, GLUL, GPR4, HAMP, HCK, HHEX, HPS5, ICAM1, ICAM2, ID1, IER3, IFITM5, IFNGR1, IL18, IL1B, IL1RAP, IL34, IL4R, IL6ST, IRF1, ITGB1, JUNB, JUP, LCP1, LGR4, LYN, MALT1, MBL2, MMP14, MYOM2, NFKB1, NFKB2, NFKBIA, NLRP3, O…
Total	230	1
1 Gene Ontology (GO) term identifier.
2 Gene Ontology (GO) term identified as over-represented based on right-sided hypergeometric tests using the Gene Ontology database (UniProt: 27.02.2019), with adjusted p-value cut-off levels (Benjamini-Hochberg test) of 0.05.
3 Group of GO terms to which the GO term belongs. ClueGO linked the over-represented GO terms using kappa statistics, thus generating GO term networks. Cohen’s kappa coefficients are calculated for each term-term relationship based on the shared genes between them. The obtained term-term kappa coefficients were also used to define groups of highly connected terms within the GO term networks. The …
4 GO terms were classified into 4 functional themes (i.e., metabolic process, cellular process, immune/stress, and development/healing). The GO terms were classified based on the biological process to which they were related and/or their parent terms (especially for highly-specific terms). Briefly, GO terms of biological processes and pathways associated with metabolism-related processes and path…
5 p-value associated with the GO term over-representation.
6 Benjamini-Hochberg-corrected p-value (i.e., adjusted p-value).
7 Total number of differentially expressed genes (DEGs) over-representing the GO term.
8 Number of up-regulated DEGs over-representing the GO term.
9 Number of down-regulated DEGs over-representing the GO term.
10 Number of DEGs with up- and down-regulated microarray probes over-representing the GO term.
11 z-score calculared based on the ratio between up- and down-regulated genes. The formula used to calculate the z-score was: z-score= ((up-down))/sqrt(total), where up and down are the number of up- and down-regulated DEGs, respectively, and total the total count of DEGs (Doniger et al. (2003) Genome Biol 4(1):R7)
12 Symbols of the genes over-representing the GO term. Human gene symbols were assigned to the annotated probes to enable the use of human GO database. Gene symbols were formatted following the convention for human genes (i.e., italicized uppercase letters).
