# Supplementary material for: Interacting Effects of Sea Louse (Lepeophtheirus salmonis) Infection and Formalin-Killed Aeromonas salmonicida on Atlantic Salmon Skin Transcriptome
Source: Front Immunol. 2022 Mar 24;13:804987. doi: 10.3389/fimmu.2022.804987 (PMC8987027; doi:10.3389/fimmu.2022.804987)
Supplement: Supplementary file 9 [file Table_6.xlsx]

## Sheet: Table S6
Supplemental Table S6
List of over-represented GO terms in the ASAL(no lice) list identified using ClueGO plugin in Cytoscape. The table includes all information about the functional theme to which the GO terms were assigned, the significance of their over-representation, their presence on other lists, and their associated differentially expressed genes. An additional table below shows the contribution (%) of each fun…
GOID1	GOTerm2	GOGroups3	Theme4	Term p5	Term adj-p6	No. Genes7	Genes up8	Genes down9	Genes up/down10	z-score11	Associated Genes Found12
GO:0007165	signal transduction	Group0	Cellular process	0.00236339	0.00551458	12	12	0	0	3.4641	[C3AR1, CCL2, CCR8, CD274, CTSL, FASN, FCGR1A, GPR4, HAMP, HCK, MYO1E, SLC7A8]
GO:0007166	cell surface receptor signaling pathway	Group0	Cellular process	0.00131523	0.0039457	9	9	0	0	3	[C3AR1, CCL2, CCR8, CD274, FASN, FCGR1A, HCK, MYO1E, SLC7A8]
GO:0048584	positive regulation of response to stimulus	Group0	Immune/Stress	0.000459793	0.00160927	10	10	0	0	3.16228	[C3AR1, CCL2, CD274, CTSL, FASN, FCGR1A, GPR4, HCK, MYO1E, SLC7A8]
GO:0071310	cellular response to organic substance	Group0	Immune/Stress	0.00228987	0.00565732	9	9	0	0	3	[CCL2, CCR8, CD274, CTSL, FASN, FCGR1A, HAMP, HCK, MYO1E]
GO:0019725	cellular homeostasis	Group1	Cellular process	0.00594127	0.0113424	5	5	0	0	2.23607	[C3AR1, CCL2, CCR8, GPR4, HAMP]
GO:0048878	chemical homeostasis	Group1	Cellular process	0.00258832	0.00572154	6	6	0	0	2.44949	[C3AR1, CCR8, CETP, GPR4, HAMP, SLC7A8]
GO:0050801	ion homeostasis	Group1	Cellular process	0.000400991	0.00153106	6	6	0	0	2.44949	[C3AR1, CCR8, CETP, GPR4, HAMP, SLC7A8]
GO:0055080	cation homeostasis	Group1	Cellular process	0.00171485	0.00480159	5	5	0	0	2.23607	[C3AR1, CCR8, GPR4, HAMP, SLC7A8]
GO:0098771	inorganic ion homeostasis	Group1	Cellular process	0.00189624	0.00497764	5	5	0	0	2.23607	[C3AR1, CCR8, GPR4, HAMP, SLC7A8]
GO:0055065	metal ion homeostasis	Group1	Cellular process	0.00105354	0.00340375	5	5	0	0	2.23607	[C3AR1, CCR8, GPR4, HAMP, SLC7A8]
GO:0007165	signal transduction	Group2	Cellular process	0.00236339	0.00551458	12	12	0	0	3.4641	[C3AR1, CCL2, CCR8, CD274, CTSL, FASN, FCGR1A, GPR4, HAMP, HCK, MYO1E, SLC7A8]
GO:0051707	response to other organism	Group2	Immune/Stress	0.00310162	0.00620324	6	6	0	0	2.44949	[CCL2, CD274, FCGR1A, HAMP, HCK, MYO1E]
GO:0007166	cell surface receptor signaling pathway	Group2	Cellular process	0.00131523	0.0039457	9	9	0	0	3	[C3AR1, CCL2, CCR8, CD274, FASN, FCGR1A, HCK, MYO1E, SLC7A8]
GO:0034097	response to cytokine	Group2	Immune/Stress	4.83103e-05	0.000405806	8	8	0	0	2.82843	[CCL2, CCR8, CD274, FASN, FCGR1A, HAMP, HCK, MYO1E]
GO:0071310	cellular response to organic substance	Group2	Immune/Stress	0.00228987	0.00565732	9	9	0	0	3	[CCL2, CCR8, CD274, CTSL, FASN, FCGR1A, HAMP, HCK, MYO1E]
GO:0098542	defense response to other organism	Group2	Immune/Stress	0.00280282	0.00588592	5	5	0	0	2.23607	[CCL2, FCGR1A, HAMP, HCK, MYO1E]
GO:0071345	cellular response to cytokine stimulus	Group2	Immune/Stress	0.000242699	0.00113259	7	7	0	0	2.64575	[CCL2, CCR8, FASN, FCGR1A, HAMP, HCK, MYO1E]
GO:0007165	signal transduction	Group3	Cellular process	0.00236339	0.00551458	12	12	0	0	3.4641	[C3AR1, CCL2, CCR8, CD274, CTSL, FASN, FCGR1A, GPR4, HAMP, HCK, MYO1E, SLC7A8]
GO:0002253	activation of immune response	Group3	Immune/Stress	7.64202e-05	0.000534942	6	6	0	0	2.44949	[C3AR1, CTSL, FCGR1A, HCK, MYO1E, SLC7A8]
GO:0002684	positive regulation of immune system process	Group3	Immune/Stress	3.36867e-06	0.000141484	9	9	0	0	3	[C3AR1, CCL2, CD274, CTSL, FCGR1A, HCK, MYO1E, SLC7A8, ZBTB16]
GO:0002764	immune response-regulating signaling pathway	Group3	Immune/Stress	4.42579e-05	0.000464708	6	6	0	0	2.44949	[C3AR1, CTSL, FCGR1A, HCK, MYO1E, SLC7A8]
GO:0007166	cell surface receptor signaling pathway	Group3	Cellular process	0.00131523	0.0039457	9	9	0	0	3	[C3AR1, CCL2, CCR8, CD274, FASN, FCGR1A, HCK, MYO1E, SLC7A8]
GO:0034097	response to cytokine	Group3	Immune/Stress	4.83103e-05	0.000405806	8	8	0	0	2.82843	[CCL2, CCR8, CD274, FASN, FCGR1A, HAMP, HCK, MYO1E]
GO:0048584	positive regulation of response to stimulus	Group3	Immune/Stress	0.000459793	0.00160927	10	10	0	0	3.16228	[C3AR1, CCL2, CD274, CTSL, FASN, FCGR1A, GPR4, HCK, MYO1E, SLC7A8]
GO:0050776	regulation of immune response	Group3	Immune/Stress	0.000281061	0.00118046	7	7	0	0	2.64575	[C3AR1, CD274, CTSL, FCGR1A, HCK, MYO1E, SLC7A8]
GO:0002757	immune response-activating signal transduction	Group3	Immune/Stress	3.29073e-05	0.000691052	6	6	0	0	2.44949	[C3AR1, CTSL, FCGR1A, HCK, MYO1E, SLC7A8]
GO:0002768	immune response-regulating cell surface receptor signaling pathway	Group3	Immune/Stress	0.00015807	0.00082987	5	5	0	0	2.23607	[C3AR1, FCGR1A, HCK, MYO1E, SLC7A8]
GO:0050778	positive regulation of immune response	Group3	Immune/Stress	3.96596e-05	0.000555234	7	7	0	0	2.64575	[C3AR1, CD274, CTSL, FCGR1A, HCK, MYO1E, SLC7A8]
GO:0071345	cellular response to cytokine stimulus	Group3	Immune/Stress	0.000242699	0.00113259	7	7	0	0	2.64575	[CCL2, CCR8, FASN, FCGR1A, HAMP, HCK, MYO1E]
GO:0002429	immune response-activating cell surface receptor signaling pathway	Group3	Immune/Stress	0.000111424	0.000668542	5	5	0	0	2.23607	[C3AR1, FCGR1A, HCK, MYO1E, SLC7A8]
Summary by theme4
Theme	Number of GO terms	% of total	No. Genes	Associated Genes Found
Cellular process	8	0.363636	13	[C3AR1, CCL2, CCR8, CD274, CETP, CTSL, FASN, FCGR1A, GPR4, HAMP, HCK, MYO1E, SLC7A8]
Immune/Stress	14	0.636364	14	[C3AR1, CCL2, CD274, CTSL, FASN, FCGR1A, GPR4, HCK, MYO1E, SLC7A8, CCR8, HAMP, C3AR1, ZBTB16]
Total	22	1
1 Gene Ontology (GO) term identifier.
2 Gene Ontology (GO) term identified as over-represented based on right-sided hypergeometric tests using the Gene Ontology database (UniProt: 27.02.2019), with adjusted p-value cut-off levels (Benjamini-Hochberg test) of 0.05.
3 Group of GO terms to which the GO term belongs. ClueGO linked the over-represented GO terms using kappa statistics, thus generating GO term networks. Cohen’s kappa coefficients are calculated for each term-term relationship based on the shared genes between them. The obtained term-term kappa coefficients were also used to define groups of highly connected terms within the GO term networks. The …
4 GO terms were classified into 4 functional themes (i.e., metabolic process, cellular process, immune/stress, and development/healing). The GO terms were classified based on the biological process to which they were related and/or their parent terms (especially for highly-specific terms). Briefly, GO terms of biological processes and pathways associated with metabolism-related processes and path…
5 p-value associated with the GO term over-representation.
6 Benjamini-Hochberg-corrected p-value (i.e., adjusted p-value).
7 Total number of differentially expressed genes (DEGs) over-representing the GO term.
8 Number of up-regulated DEGs over-representing the GO term.
9 Number of down-regulated DEGs over-representing the GO term.
10 Number of DEGs with up- and down-regulated microarray probes over-representing the GO term.
11 z-score calculared based on the ratio between up- and down-regulated genes. The formula used to calculate the z-score was: z-score= ((up-down))/sqrt(total), where up and down are the number of up- and down-regulated DEGs, respectively, and total the total count of DEGs (Doniger et al. (2003) Genome Biol 4(1):R7)
12 Symbols of the genes over-representing the GO term. Human gene symbols were assigned to the annotated probes to enable the use of human GO database. Gene symbols were formatted following the convention for human genes (i.e., italicized uppercase letters).
