# Supplementary material for: Interacting Effects of Sea Louse (Lepeophtheirus salmonis) Infection and Formalin-Killed Aeromonas salmonicida on Atlantic Salmon Skin Transcriptome
Source: Front Immunol. 2022 Mar 24;13:804987. doi: 10.3389/fimmu.2022.804987 (PMC8987027; doi:10.3389/fimmu.2022.804987)
Supplement: Supplementary file 10 [file Table_7.xlsx]

## Sheet: Table S7
Supplemental Table S7
List of over-represented GO terms in the COS list identified using ClueGO plugin in Cytoscape. The table includes all information about the functional theme to which the GO terms were assigned, the significance of their over-representation, their presence on other lists, and their associated differentially expressed genes. An additional table below shows the contribution (%) of each functional th…
GOID1	GOTerm2	GOGroups3	Theme4	Term p5	Term adj-p6	No. Genes7	Genes up8	Genes down9	Genes up/down10	z-score11	Associated Genes Found12
GO:0001522	pseudouridine synthesis	Group00	Metabolic process	0.000351281	0.00462332	11	1	10	0	-2.7136	[DKC1, GAR1, NHP2, NOP10, PUS1, PUS10, PUS3, PUS7, RPUSD4, TNIP1, TRUB1]
GO:0048010	vascular endothelial growth factor receptor signaling pathway	Group01	Cellular process	0.000309477	0.00413989	38	18	18	1	0	[CDC42, CSE1L, CTNND1, CXCL8, CYBA, CYBB, DAB2IP, ELMO1, FLT1, FLT4, HNRNPK, HSP90AA1, ITGAV, ITGB3, KDR, MAPK14, MAPKAPK2, NAA25, NCF2, NCF4, NCKAP1, NCOA1, NRP1, OPTN, PAK2, PIK3CB, PIK3R1, PIK3R2, PKD2, PXN, RAC1, RHOA, SCAP, TAB3, VAV1, VAV2, WASF2, WDR1]
GO:0050821	protein stabilization	Group02	Cellular process	0.000598145	0.0072488	70	22	41	7	-2.27093	[ANK2, BAG2, BAG3, C3, CALR, CCL2, CCT3, CCT4, CCT6A, CCT8, CDKN1A, COG3, CRTAP, CTNND1, DVL1, EP300, FLOT2, GAPDH, GNAQ, GPI, GRN, HBP1, HCFC1, HPS4, HSP90AA1, HSPD1, LAMP1, LONP1, MSX1, NAA15, NLK, NOP53, OTUD3, PCYT1A, PDCD10, PFN2, PHB, PHB2, PIK3R1, PIM2, PLPP3, PPIB, PRKCD, PRKN, PRKRA, PTEN, RPL17, RPL5, RPS7, SLC12A9, STX12, SUGT1, SUMO1, SYVN1, TAF1, TAF10, TBRG1, TCP1, TELO2, TRIM39, TS…
GO:0051701	interaction with host	Group03	Immune/Stress	0.000145878	0.00226018	64	26	36	2	-1.25	[ALYREF, ANPEP, ARAF, BAD, BCL2L1, C3, CD209, CD55, CD81, CDH1, CDKN1A, CLDN6, CLEC4M, CR2, CTNNB1, CTNND1, CTSB, CTSH, DAG1, DDX39A, DDX39B, EFNB2, EIF2AK4, EPHA2, F2RL1, GAPDH, HPSE, ICAM1, IDE, INSR, IST1, ITGAV, ITGB3, ITGB5, LAMP1, MARS1, MET, MRC1, NCAM1, NCOA1, NECTIN2, NEDD4, PABPN1, PCYT1A, PMPCA, PPIA, RAB7A, RFT1, RNMT, RPSA, SAMD11, SCARB2, SLC7A9, TCP1, THOC1, THOC2, THOC3, THOC5, TN…
GO:1900034	regulation of cellular response to heat	Group04	Immune/Stress	0.000522075	0.00648751	39	8	29	2	-3.36269	[ANTXR1, ATM, BAG2, BAG3, CALM1, DNAJB1, DNAJC2, DNAJC7, EIF4E, EP300, FKBP4, HIKESHI, HSBP1, HSP90AA1, HSPA8, IER5, MAPK1, MAPKAPK2, NUP107, NUP155, NUP205, NUP35, NUP42, NUP58, NUP62, NUP85, NUP88, NUP93, PMPCB, POLR1A, POLR1B, RAE1, RANBP2, SAFB, SEC13, SFRP1, SIRT1, TPR, YWHAE]
GO:1901796	regulation of signal transduction by p53 class mediator	Group05	Cellular process	0.000275799	0.003793	76	14	60	1	-5.27656	[ACKR3, ANKRD1, ANTXR1, ATM, ATRIP, BANP, BOP1, BRIP1, CA8, CACYBP, CD74, CDK5RAP3, CHD4, CHD6, CLP1, CRYBG1, CSNK2A1, CSNK2B, DDX5, EEF1E1, EHMT1, EHMT2, EP300, GET1, HDAC1, HDAC2, HNRNPK, ING2, ING5, KDM1A, L3MBTL2, MAPK14, MSX1, MUC1, NOC2L, NOP2, NOP53, NUAK1, PAK1IP1, POLR1A, POLR1B, PRKAA1, PRKAG2, PRKAG3, PRKN, PRMT5, PSMD10, PTTG1IP, RASD1, RBBP7, RBM14, RFFL, RNF13, RPF2, RPL17, RPL5, RP…
GO:1902806	regulation of cell cycle G1/S phase transition	Group06	Cellular process	0.000673632	0.00796643	71	24	43	4	-2.25489	[ACTR1B, ADAMTS1, APC, ATM, BTG2, BTN2A2, CACYBP, CARM1, CBX8, CCL2, CCND1, CCND2, CDK6, CDKN1A, CDKN2B, CFH, CIB1, CNOT1, CNOT11, CNOT3, CNOT6, CPOX, CTDSP1, CTDSP2, CUL4B, DACT1, DCAF1, DDX3X, E2F4, ECD, EIF4E, EIF4G1, EP300, ERCC3, EZH2, FHL1, GIGYF2, LSM11, MEN1, MUC1, PEX2, PHB2, PKD2, PLPP2, PLRG1, POLR1B, PRMT1, PRMT2, PSME1, PSME3, PTEN, PTPN6, RBL1, RBL2, RBM14, REEP5, RNF13, RPAIN, S100…
GO:1903312	negative regulation of mRNA metabolic process	Group07	Metabolic process	0.000690385	0.00808642	36	7	28	1	-3.5	[AXIN2, C1QBP, CELF4, CIRBP, CNOT6, DNAAF4, ELAVL1, ERMAP, FMR1, FUS, HNRNPA0, HNRNPK, HNRNPL, HNRNPU, LARP1, MAL, MAPK14, MAPKAPK2, PABPC1, PKP3, RBMX, RNF20, RNF40, RNPS1, SECISBP2, SH3BP4, SRSF4, SRSF6, SRSF7, SRSF9, SYNCRIP, TARDBP, TENT5C, YBX1, ZC3H14, ZFP36]
GO:1904872	regulation of telomerase RNA localization to Cajal body	Group08	Cellular process	0.000876871	0.00975718	13	3	8	2	-1.38675	[CCT3, CCT4, CCT6A, CCT8, DCP2, DKC1, EXOSC10, NHP2, NOP10, PCYT1A, RUVBL2, TCP1, TNIP1]
GO:0002474	antigen processing and presentation of peptide antigen via MHC class I	Group09	Immune/Stress	0.000853821	0.00954408	39	27	8	3	3.04243	[B2M, CALR, CANX, CYBA, CYBB, FCER1G, FCGR1A, HLA-A, HLA-F, IDE, IFI30, IKBKG, ITGAV, ITGB5, MR1, NCF2, NCF4, PSMA4, PSMA6, PSMA7, PSMB5, PSMB6, PSMC3, PSMC5, PSMD1, PSMD10, PSMD11, PSMD2, PSMD9, PSME1, PSME3, PSME4, SEC13, SEC24B, SEC31A, SNAP23, TAP1, TAPBP, TAPBPL]
GO:0002720	positive regulation of cytokine production involved in immune response	Group10	Immune/Stress	0.000582084	0.00708926	26	13	12	0	0.196116	[B2M, CD74, CD81, CHN1, DDX21, DDX56, DDX58, F2RL1, FCER1G, GPRC5B, HLA-A, HLA-F, HNRNPK, IL18, IL1B, IL1RN, KARS1, MAP3K20, MAPK14, RSAD2, SASH3, SEMA3A, TANK, TICAM1, TRAF2, WNT5A]
GO:0010243	response to organonitrogen compound	Group11	Immune/Stress	0.000503236	0.00631755	302	116	172	14	-3.22244	[AACS, AATF, ABCC1, ABCC4, ACTR1B, ACTR2, ADA, ADCY8, ADM, ADSS2, AKAP7, AKT2, ALPL, ANO1, AP3S1, APC, APLP1, APP, ARPP19, ASAP1, ASS1, ATF4, ATP6AP1, ATP6V0B, ATP6V1A, ATP6V1C1, ATP6V1E1, BAD, BCL11A, BCL2L1, BGLAP, BRIP1, BTG2, C1QTNF1, C4BPA, CACNA1S, CACNG4, CACYBP, CAD, CALM1, CAMP, CAPN10, CARD9, CARM1, CASP3, CAT, CBX8, CCN1, CCN2, CCND1, CCT6A, CD40, CD81, CDC5L, CDH1, CDH4, CDKN1A, CEACA…
GO:0040029	regulation of gene expression, epigenetic	Group12	Metabolic process	0.00034322	0.00454164	82	17	63	2	-5.07985	[AGO1, AJUBA, ARID4A, ATAD2, BAZ2A, BMI1, CAST, CELF1, CLP1, CNOT1, CNOT6, CTCF, CTNNB1, DDX21, DDX56, DEK, DNMT1, DROSHA, EED, EIF1, EIF3A, ELOF1, EP300, EPC1, EXOSC10, EZH2, GARS1, GIGYF2, H1-0, H2AC21, H2AX, H2AZ2, H3-3B, HDAC1, HDAC2, HELZ, HIRA, HMGA1, HMGB1, HNRNPU, INTS3, JARID2, KAT2A, KAT2B, MACROH2A2, MRPL44, MTA1, MYBBP1A, MYO1E, NRDE2, PADI2, PCGF1, PCGF5, PHF2, POLR1A, POLR1B, POLR1C…
GO:0016032	viral process	Group13	Immune/Stress	3.36628e-11	3.74575e-09	290	108	167	15	-3.4646	[ABCE1, ACKR3, ALYREF, ANPEP, ANXA2, AP2M1, ATP6AP1, ATP6V1C1, B2M, BAD, BCL2L1, BNIP3, BRD4, C1QA, C1QBP, C3, CADM1, CALCOCO2, CALM1, CARM1, CCL2, CCN1, CCNT2, CCR3, CD209, CD55, CD81, CD93, CDC42, CDK5RAP3, CDKN1A, CFH, CHD6, CHMP1A, CHMP2A, CHMP2B, CHMP3, CHMP7, CLDN6, CLEC4M, COPB1, CPOX, CR2, CROCC, CRTC2, CTNNB1, CTSB, CTSH, CUL2, CXCL8, DAB2IP, DAG1, DAPK2, DCAF1, DDB1, DDX3X, DDX58, DDX6,…
GO:0016073	snRNA metabolic process	Group14	Metabolic process	0.000360078	0.00471374	18	0	18	0	-4.24264	[DDX56, DKC1, EXOSC10, EXOSC2, EXOSC6, EXOSC7, EXOSC9, INTS1, INTS10, INTS3, INTS4, INTS8, METTL16, NHP2, NOP10, TOE1, TUT1, ZCCHC8]
GO:0000959	mitochondrial RNA metabolic process	Group15	Metabolic process	0.000240939	0.00338977	21	1	20	0	-4.14614	[AARS1, AARS2, CDK5RAP1, DARS2, ELAC2, FASTKD1, FASTKD5, FOXO3, GARS1, GART, MRPL12, PNPT1, PUS1, SARS2, TEFM, TFB2M, TRMT10A, TRMT5, TRMT61B, TRNT1, YARS2]
GO:0045786	negative regulation of cell cycle	Group16	Cellular process	0.000427179	0.00544653	199	74	116	9	-2.9773	[ACTR1B, ANGPTL1, ANTXR1, APAF1, APC, ATF4, ATM, ATRIP, ATRX, BCL2L1, BCL6, BMI1, BMP2, BRCC3, BRIP1, BTG1, BTG2, BTN2A2, C4BPA, CAB39, CAB39L, CACYBP, CALR, CAMK2N1, CARM1, CASP3, CBX3, CBX8, CCL2, CCND1, CDC5L, CDH1, CDK5RAP1, CDK5RAP3, CDK6, CDKN1A, CDKN2B, CDT1, CEL, CERS2, CFH, CGREF1, CGRRF1, CHMP1A, CHMP2A, CHMP2B, CIB1, CLP1, CNOT1, CNOT11, CNOT3, CNOT6, CRIP2, CRYBG1, CTDSP1, CTDSP2, CTN…
GO:0044417	translocation of molecules into host	Group17	Immune/Stress	1.38661e-05	0.000311416	11	1	10	0	-2.7136	[ALYREF, DDX39A, DDX39B, HPSE, PCYT1A, SLC7A9, TCP1, THOC1, THOC2, THOC3, THOC5]
GO:0046784	viral mRNA export from host cell nucleus	Group17	Immune/Stress	0.000151792	0.00233702	9	0	9	0	-3	[ALYREF, DDX39A, DDX39B, HPSE, SLC7A9, THOC1, THOC2, THOC3, THOC5]
GO:0071826	ribonucleoprotein complex subunit organization	Group18	Cellular process	6.1101e-10	5.34197e-08	99	14	81	4	-6.73375	[ABT1, AGO1, BOP1, CELF1, CELF2, CELF4, CLNS1A, CLP1, COIL, CPSF6, CPSF7, DAPK2, DDX23, DDX28, DDX39A, DDX39B, DHX29, DHX8, DIMT1, DKK3, DNM1L, EIF2B1, EIF2B2, EIF2B4, EIF2D, EIF2S3, EIF3A, EIF3B, EIF3CL, EIF3D, EIF3E, EIF3J, EIF3M, EIF5, ERAL1, GEMIN4, GEMIN5, GEMIN7, HARS1, HSP90AA1, ISY1, KIF5B, LSM2, MCAT, MDN1, MRPL11, MRTO4, NLE1, NOP2, NOP53, NUDT21, OPRL1, PIH1D1, PPAN, PRMT5, PRMT7, PRPF…
GO:0022618	ribonucleoprotein complex assembly	Group18	Cellular process	1.39279e-09	1.09986e-07	96	14	78	4	-6.53197	[ABT1, AGO1, BOP1, CELF1, CELF2, CELF4, CLNS1A, CLP1, COIL, CPSF6, CPSF7, DAPK2, DDX23, DDX28, DDX39A, DDX39B, DHX29, DIMT1, DKK3, DNM1L, EIF2B1, EIF2B2, EIF2B4, EIF2D, EIF2S3, EIF3A, EIF3B, EIF3CL, EIF3D, EIF3E, EIF3J, EIF3M, EIF5, ERAL1, GEMIN4, GEMIN5, GEMIN7, HARS1, HSP90AA1, ISY1, LSM2, MCAT, MDN1, MRPL11, MRTO4, NLE1, NOP2, NOP53, NUDT21, OPRL1, PIH1D1, PPAN, PRMT5, PRMT7, PRPF19, PRPF3, PR…
GO:0045087	innate immune response	Group19	Immune/Stress	0.000193762	0.0028403	176	89	81	5	0.603023	[ACSBG2, ACTR2, ACTR3, AKIRIN2, ANKHD1, APP, ARL4C, ASS1, ATM, B2M, C1QA, C1QBP, C1QC, C1S, C3, C4B, C4BPA, C7, CACTIN, CACYBP, CALCOCO2, CALM1, CAMP, CAP1, CAPZA2, CARD9, CCL19, CCL2, CCL25, CCL4L1, CD209, CD40, CD55, CD6, CDC42, CEL, CFD, CFH, CLEC4E, CLEC4M, CLP1, CNPY3, CPOX, CR2, CSRP1, CUL9, CYBA, CYBB, DAB2IP, DDX21, DDX3X, DDX56, DDX58, DEF6, EVL, F2RL1, FCER1G, FCGR1A, FGA, GAPDH, GBP1, …
GO:0098542	defense response to other organism	Group19	Immune/Stress	0.000547475	0.00673477	212	107	99	6	0.549442	[ABCE1, ABCF3, ACSBG2, ACTR2, ACTR3, AKIRIN2, ANKHD1, ANXA3, APP, ARL4C, ASS1, ATM, B2M, BNIP3, C1QA, C1QBP, C1QC, C1S, C3, C4B, C4BPA, C7, CACTIN, CACYBP, CALCOCO2, CALM1, CAMP, CAP1, CAPZA2, CARD9, CCL19, CCL2, CCL25, CCL4L1, CD209, CD40, CD55, CD6, CDC42, CEL, CFD, CFH, CLEC4E, CLEC4M, CLP1, CMPK1, CNPY3, CPOX, CR2, CSRP1, CUL9, CYBA, CYBB, DAB2IP, DDX17, DDX21, DDX3X, DDX56, DDX58, DEF6, DROS…
GO:0051052	regulation of DNA metabolic process	Group20	Metabolic process	9.36732e-05	0.00158146	126	33	84	9	-4.54344	[ACTR1B, ACTR2, ACVRL1, ALYREF, ANKRD1, ANP32B, ANTXR1, ANXA3, APAF1, ASRGL1, ATM, ATRNL1, ATRX, AXIN2, BCL6, BRCC3, BRD8, BTG2, CA8, CBX8, CCL4L1, CCT3, CCT4, CCT6A, CCT8, CD40, CDKN1A, CDT1, CEL, CRYBG1, CTNNB1, DCP2, DDX39A, DDX39B, DEK, DFFA, DKC1, DNAJC2, DUSP1, EHMT2, ENDOG, EXOSC10, EXOSC6, FAM168A, FGF13, FUS, GJA1, GNL3, GNL3L, H1-0, H2AX, HM13, HMGB1, HNRNPA1, HNRNPU, HPSE, HSP90AA1, HS…
GO:2000278	regulation of DNA biosynthetic process	Group20	Metabolic process	0.000361202	0.00470331	55	16	34	5	-2.56196	[ACVRL1, ANKRD1, ANTXR1, ASRGL1, ATM, ATRNL1, BRD8, CA8, CCL4L1, CCT3, CCT4, CCT6A, CCT8, CDKN1A, CRYBG1, CTNNB1, DCP2, DDX39A, DDX39B, DKC1, DNAJC2, DUSP1, EXOSC10, FGF13, GJA1, GNL3L, HNRNPA1, HNRNPU, HSP90AA1, MAP3K4, MAPK1, MEN1, NAT10, NCOA1, NVL, PAK1IP1, PAK3, PARP3, PCYT1A, PINX1, PKD2, PMPCB, POLG2, POT1, REEP5, SFRP1, SLC12A9, SLC7A9, SMG5, SMG7, SOS1, SUMO1, TCP1, TNIP1, TNKS]
GO:0030220	platelet formation	Group21	Development/Healing	0.000106397	0.00175986	13	4	7	1	-0.83205	[ACTN1, CASP3, CIB1, CPOX, EP300, MEF2C, MYH9, PTPN6, RNF13, SOS1, SRF, VPS33A, WDR1]
GO:0036344	platelet morphogenesis	Group21	Development/Healing	0.000232733	0.00329324	13	4	7	1	-0.83205	[ACTN1, CASP3, CIB1, CPOX, EP300, MEF2C, MYH9, PTPN6, RNF13, SOS1, SRF, VPS33A, WDR1]
GO:0006189	'de novo' IMP biosynthetic process	Group22	Metabolic process	7.12865e-05	0.00125546	7	0	7	0	-2.64575	[ADSL, ATIC, GART, GPAM, PAICS, PFAS, PPAT]
GO:0009156	ribonucleoside monophosphate biosynthetic process	Group22	Metabolic process	0.000121541	0.00195745	20	3	17	0	-3.3541	[ADA, ADK, ADSL, ADSS2, ATIC, CAD, CMPK1, DHODH, GART, GPAM, IMPDH1, IMPDH2, PAICS, PFAS, PPAT, PRPS1, PRPS2, RFK, UMPS, UPRT]
GO:0009124	nucleoside monophosphate biosynthetic process	Group22	Metabolic process	0.000687439	0.00809062	23	5	18	0	-2.9192	[ADA, ADK, ADSL, ADSS2, ATIC, CAD, CMPK1, DCK, DHODH, GART, GPAM, IMPDH1, IMPDH2, PAICS, PFAS, PPAT, PRPS1, PRPS2, RFK, TK1, TYMS, UMPS, UPRT]
GO:0006325	chromatin organization	Group23	Cellular process	9.07432e-08	4.6279e-06	224	44	172	8	-8.55236	[ACTL6A, ACTR1B, AKIRIN2, ANP32B, ANP32E, APEH, ARID4A, ASF1B, ASH2L, ATAD2, ATF4, ATM, ATRX, BANP, BAZ2A, BCOR, BHLHE40, BMI1, BPTF, BRCC3, BRD3, BRD4, BRD8, BTG2, CACYBP, CARM1, CBX2, CBX3, CBX8, CCN1, CDKN1A, CHD4, CHD6, CRTC2, CRYBG1, CTCF, CTDSP1, CTNNB1, CUL4B, DCAF1, DDB1, DEK, DNAJC2, DNMT1, DR1, EED, EHMT1, EHMT2, EIF4E, ELOF1, EMSY, EP300, EPC1, EZH2, FANCD2, GATAD1, GET1, GRWD1, GTF3C4…
GO:0016570	histone modification	Group23	Metabolic process	3.63518e-06	0.000103476	135	22	109	4	-7.48777	[ACTL6A, ACTR1B, APEH, ARID4A, ASH2L, ATF4, ATM, BAZ2A, BCOR, BMI1, BRCC3, BRD8, BTG2, CACYBP, CARM1, CBX8, CCN1, CDKN1A, CHD6, CRTC2, CRYBG1, CUL4B, DCAF1, DDB1, DR1, EED, EHMT1, EHMT2, EIF4E, EP300, EPC1, EZH2, FANCD2, GET1, GTF3C4, HCFC1, HDAC1, HDAC2, HDAC3, HDAC7, HUWE1, IGFBP7, ING5, JARID2, KAT2A, KAT2B, KDM1A, KDM2A, KDM4B, KDM6A, KDM8, KMT2C, LDB2, LEO1, MBIP, MCM3AP, MCRS1, MED24, MEN1,…
GO:0016569	covalent chromatin modification	Group23	Cellular process	1.07888e-05	0.000249159	135	22	109	4	-7.48777	[ACTL6A, ACTR1B, APEH, ARID4A, ASH2L, ATF4, ATM, BAZ2A, BCOR, BMI1, BRCC3, BRD8, BTG2, CACYBP, CARM1, CBX8, CCN1, CDKN1A, CHD6, CRTC2, CRYBG1, CUL4B, DCAF1, DDB1, DR1, EED, EHMT1, EHMT2, EIF4E, EP300, EPC1, EZH2, FANCD2, GET1, GTF3C4, HCFC1, HDAC1, HDAC2, HDAC3, HDAC7, HUWE1, IGFBP7, ING5, JARID2, KAT2A, KAT2B, KDM1A, KDM2A, KDM4B, KDM6A, KDM8, KMT2C, LDB2, LEO1, MBIP, MCM3AP, MCRS1, MED24, MEN1,…
GO:0051276	chromosome organization	Group23	Cellular process	8.63159e-05	0.00147763	307	64	232	11	-9.58827	[ACIN1, ACTL6A, ACTR1B, AKIRIN2, ANP32B, ANP32E, ANTXR1, APEH, ARID4A, ASF1B, ASH2L, ATAD2, ATF4, ATM, ATRX, AXIN2, BANP, BAZ2A, BCOR, BHLHE40, BLMH, BMI1, BOD1, BPTF, BRCC3, BRD3, BRD4, BRD8, BRIP1, BTG2, BTN2A2, CACYBP, CAD, CAMP, CARM1, CBX2, CBX3, CBX8, CCN1, CDCA8, CDKN1A, CDT1, CETN2, CHD4, CHD6, CHMP1A, CHMP2A, CHMP2B, CHMP7, COPS2, COPS4, CRIP2, CRTC2, CRYBG1, CTCF, CTDSP1, CTDSP2, CTNNB1…
GO:0034097	response to cytokine	Group24	Immune/Stress	7.50545e-06	0.000191389	314	149	154	10	-0.282166	[ACKR3, ACSL1, ACTR2, ACTR3, ADAM9, ADIPOR1, ANKRD1, ANP32B, ANXA2, APP, ARID5B, ASAH1, ASS1, ATIC, B2M, BAD, BCL2L1, BCL6, BGLAP, CA1, CA8, CACTIN, CACYBP, CALCOCO2, CALM1, CAMP, CANX, CAP1, CASP3, CCL19, CCL2, CCL25, CCL4L1, CCND1, CCR3, CCR8, CD274, CD40, CD74, CDC42, CDC5L, CDKN1A, CEACAM1, CEBPD, CIB1, CISH, CMKLR1, CMPK1, CNN2, CNOT6, COL1A2, CPOX, CSNK2B, CUL9, CXCL11, CXCL2, CXCL8, CYBA, …
GO:0071310	cellular response to organic substance	Group24	Immune/Stress	3.4598e-05	0.000683032	634	247	364	23	-4.64666	[AACS, ABCC1, ACKR3, ACSBG2, ACSL1, ACTR2, ACTR3, ACVR2A, ACVR2B, ACVRL1, ADAM9, ADCY8, ADD1, ADIPOR1, ADNP2, AGRN, AKAP7, AKT2, ALPL, ANGPTL1, ANKRD1, ANO1, ANP32B, ANXA2, AP3S1, APAF1, APC, APLP1, APP, ARFGAP3, ARID5B, ARPP19, ARSA, ASAH1, ASS1, ATF4, ATIC, ATM, ATP1A1, ATP2B1, ATP6AP1, ATP6V0B, ATP6V1A, ATP6V1C1, ATP6V1E1, B2M, BAD, BAG3, BCL11A, BCL2L1, BCL6, BGLAP, BMP2, BMP5, BMP8B, BRIP1, …
GO:0071345	cellular response to cytokine stimulus	Group24	Immune/Stress	4.62848e-05	0.000885197	287	133	143	10	-0.590281	[ACKR3, ACSL1, ACTR2, ACTR3, ADIPOR1, ANKRD1, ANP32B, ANXA2, ARID5B, ASAH1, ASS1, ATIC, B2M, BAD, BCL2L1, BCL6, BGLAP, CA1, CA8, CACTIN, CACYBP, CALM1, CAMP, CANX, CAP1, CASP3, CCL19, CCL2, CCL25, CCL4L1, CCND1, CCR3, CCR8, CD40, CD74, CDC42, CDC5L, CDKN1A, CEACAM1, CEBPD, CIB1, CISH, CMKLR1, CMPK1, CNN2, CNOT6, COL1A2, CPOX, CSNK2B, CUL9, CXCL11, CXCL2, CXCL8, CYBA, DAB2IP, DCAF1, DUSP1, EDA, ED…
GO:0019221	cytokine-mediated signaling pathway	Group24	Immune/Stress	0.000226499	0.00324251	183	99	76	7	1.70021	[ACKR3, ACSL1, ADIPOR1, ANP32B, ANXA2, B2M, BAD, BCL2L1, BCL6, BGLAP, CA1, CALM1, CANX, CAP1, CASP3, CCL19, CCL2, CCL25, CCL4L1, CCND1, CCR3, CCR8, CD40, CD74, CDC42, CDKN1A, CEACAM1, CEBPD, CIB1, CISH, CMKLR1, CMPK1, CNN2, CNOT6, COL1A2, CPOX, CSNK2B, CUL9, CXCL11, CXCL2, CXCL8, DCAF1, EDA, EDARADD, EPO, EREG, F13A1, F3, FBXW11, FCER1G, FCGR1A, FGF13, FN1, FOS, FOXO3, GBP1, GHR, GSPT2, GSTO1, HC…
GO:0010595	positive regulation of endothelial cell migration	Group25	Development/Healing	0.000105776	0.00176149	48	22	25	1	-0.433013	[AAMP, ANGPTL1, ANXA3, ATP5PF, BRD8, CALR, CD40, CIB1, CSE1L, CTNND1, EMC10, FGF13, FGF18, FGFR1, FLI1, FLT4, FOXP1, GNPDA1, GPI, GRN, HDAC7, HMGB1, HMOX1, ITGB1BP1, ITGB3, KDR, LGMN, MET, MTCO2P12, NANOS3, NRP1, OPTN, P2RX4, PDK1, PKD2, PLPP3, PMPCA, PROX1, RHOB, RIN2, RNMT, SEMA4C, SIRT1, SRPX2, THBS1, WNT5A, WNT7A, ZC3H12A]
GO:0010632	regulation of epithelial cell migration	Group25	Development/Healing	0.000110316	0.00180036	89	38	49	2	-1.166	[AAMP, ACVRL1, ADAM9, ADIPOR1, ANGPTL1, ANXA3, APC, APOH, ATP5PF, BGLAP, BMP1, BMPER, BRD8, CALR, CD40, CEACAM1, CIB1, CLASP2, CORO1C, CSE1L, CSNK2B, CTNND1, CTSB, CTSH, DAB2IP, DLL4, EMC10, EMP2, EPHA2, EVL, FGF13, FGF18, FGFR1, FLI1, FLT4, FOXP1, GLUL, GNPDA1, GPI, GRN, HDAC7, HMGB1, HMOX1, IQSEC1, ITGB1BP1, ITGB3, JUN, JUP, KDR, LGMN, MACF1, MARVELD3, MEF2C, MEOX2, MET, MTCO2P12, NANOS3, NCOA1…
GO:0010594	regulation of endothelial cell migration	Group25	Development/Healing	0.0002173	0.00316636	69	30	37	2	-0.842701	[AAMP, ACVRL1, ANGPTL1, ANXA3, APC, APOH, ATP5PF, BGLAP, BMP1, BMPER, BRD8, CALR, CD40, CEACAM1, CIB1, CSE1L, CSNK2B, CTNND1, DAB2IP, DLL4, EMC10, EMP2, EPHA2, FGF13, FGF18, FGFR1, FLI1, FLT4, FOXP1, GLUL, GNPDA1, GPI, GRN, HDAC7, HMGB1, HMOX1, ITGB1BP1, ITGB3, JUP, KDR, LGMN, MEF2C, MEOX2, MET, MTCO2P12, NANOS3, NOTCH1, NRP1, OPTN, P2RX4, PDCD10, PDK1, PKD2, PLPP3, PMPCA, PROX1, RHOA, RHOB, RIN2…
GO:0001525	angiogenesis	Group25	Development/Healing	0.000217798	0.00315485	112	53	57	2	-0.377964	[AAMP, ACKR3, ACVRL1, ANGPTL1, ANPEP, ANXA2, ARHGAP24, BGLAP, BMP1, BMPER, C1GALT1, CCL2, CCN1, CCN2, CDC42, CEACAM1, CEL, CHN1, CIB1, COL18A1, COL4A1, CORO7, CTNNB1, CXCL8, CYP1B1, DAB2IP, DAG1, DLL4, DOCK3, ECSCR, EFNB2, ELK3, EMC10, EPHA2, EPHB4, EPHB6, EREG, FGF13, FGF18, FGFR1, FLI1, FLT1, FLT4, FN1, FZD8, GAB1, GLUL, GPR4, HMOX1, HNRNPK, HPSE, HSPG2, ID1, IL18, INTS3, ITGAV, ITGB1BP1, ITGB3…
GO:0042273	ribosomal large subunit biogenesis	Group26	Cellular process	8.36653e-07	3.2002e-05	39	3	35	1	-5.1241	[BOP1, DDX18, DDX28, EBNA1BP2, EIF3A, FTSJ3, HEATR3, LAS1L, MAK16, MDN1, MRPL11, MRTO4, NEDD4, NHP2, NLE1, NOC2L, NOL9, NOP2, NOP53, NPM1, NSA2, NVL, PAK1IP1, PES1, PPAN, RPF2, RPL12, RPL3, RPL38, RPL5, RPL7, RPL7L1, RRP15, RRS1, RSL1D1, SURF6, WDR12, WDR74, ZNHIT6]
GO:0000460	maturation of 5.8S rRNA	Group26	Cellular process	1.29625e-05	0.000293817	22	1	20	1	-4.05081	[ABT1, BOP1, EIF3A, EXOSC10, EXOSC2, EXOSC7, EXOSC9, FTSJ3, KRI1, LAS1L, MAK16, NEDD4, NOL9, NOP14, NSA2, PES1, POLR3B, RCL1, RRP15, RRS1, UTP20, WDR12]
GO:0000470	maturation of LSU-rRNA	Group26	Cellular process	2.16922e-05	0.000469935	20	2	17	1	-3.3541	[BOP1, DDX18, EIF3A, FTSJ3, LAS1L, MAK16, NEDD4, NHP2, NOL9, NOP2, NSA2, PES1, RPF2, RPL12, RPL7, RPL7L1, RRP15, RSL1D1, WDR12, ZNHIT6]
GO:0042255	ribosome assembly	Group26	Cellular process	0.000371208	0.00480803	31	3	27	1	-4.31053	[ABT1, BOP1, C1QBP, DDX28, DDX3X, DHX29, DKK3, EFL1, EIF2S1, EIF3A, ERAL1, MDN1, MRPL11, MRPL22, MRTO4, NLE1, NOP2, NOP53, NPM1, PPAN, RPF2, RPL12, RPL3, RPL38, RPL5, RPS10, RPS14, RPS28, RPSA, RRS1, TXNDC5]
GO:0000463	maturation of LSU-rRNA from tricistronic rRNA transcript (SSU-rRNA, 5.8S rRNA, LSU-rRNA)	Group26	Cellular process	0.000414999	0.00531894	10	0	10	0	-3.16228	[BOP1, DDX18, FTSJ3, NOL9, PES1, RPF2, RPL7, RPL7L1, WDR12, ZNHIT6]
GO:0002819	regulation of adaptive immune response	Group27	Immune/Stress	0.000121838	0.00194941	55	27	27	0	0	[ADA, ANP32B, B2M, BCL6, BGLAP, C3, C4BPA, CCL19, CD274, CD40, CD81, CEACAM1, CPOX, CYRIB, EIF2AK4, EXOSC6, FCER1G, HLA-A, HLA-F, HMGB1, HPSE, HSPD1, IL18, IL1B, IL1RL1, IL1RN, IL4R, IL6ST, IRF1, IRF7, LOXL3, MAP3K20, MEF2C, MSH2, NDFIP1, NECTIN2, PARP3, PKN1, PROK1, PTPN6, PTPRC, RIF1, RSAD2, SAMSN1, SASH3, SIRT1, STS, SUPT6H, TANK, THOC1, TRAF2, TRIM27, UTP3, WASF2, ZC3H12A]
GO:0002820	negative regulation of adaptive immune response	Group27	Immune/Stress	0.000269155	0.00372255	19	9	9	0	0	[BCL6, BGLAP, C4BPA, CEACAM1, CPOX, HLA-F, HPSE, IL1RL1, IL4R, LOXL3, NDFIP1, PARP3, PTPN6, PTPRC, SAMSN1, THOC1, TRIM27, UTP3, ZC3H12A]
GO:0002713	negative regulation of B cell mediated immunity	Group27	Immune/Stress	0.000490078	0.00621612	8	4	3	0	0.353553	[BCL6, C4BPA, CPOX, HPSE, NDFIP1, PARP3, PTPN6, THOC1]
GO:0002890	negative regulation of immunoglobulin mediated immune response	Group27	Immune/Stress	0.000490078	0.00621612	8	4	3	0	0.353553	[BCL6, C4BPA, CPOX, HPSE, NDFIP1, PARP3, PTPN6, THOC1]
GO:0002823	negative regulation of adaptive immune response based on somatic recombination of immune receptors built from immunoglobulin superfamily domains	Group27	Immune/Stress	0.000784504	0.0089324	17	8	8	0	0	[BCL6, BGLAP, C4BPA, CEACAM1, CPOX, HLA-F, HPSE, IL1RL1, IL4R, LOXL3, NDFIP1, PARP3, PTPN6, PTPRC, THOC1, UTP3, ZC3H12A]
GO:0006399	tRNA metabolic process	Group28	Metabolic process	2.1776e-09	1.66587e-07	82	10	71	1	-6.73632	[AARS1, AARS2, AARSD1, ALKBH1, ANKRD16, ASRGL1, ATRNL1, CARS1, CDK5RAP1, CLP1, CSTF2, CTU1, CXCL8, DARS1, DARS2, DUS3L, DUS4L, EEF1E1, ELAC2, ELP1, ELP2, ELP6, EXOSC10, EXOSC2, EXOSC7, EXOSC9, FAM98B, FARSA, FARSB, FTSJ1, GARS1, GART, GATB, GLUL, GRSF1, HARS1, IARS2, KARS1, LARS1, LARS2, MARS1, METTL1, MOCS3, NAT10, NSUN3, OSGEPL1, POLR3K, POP1, POP4, PUS1, PUS10, PUS3, PUS7, QRSL1, QTRT1, RARS1,…
GO:0008033	tRNA processing	Group28	Metabolic process	5.12982e-06	0.000137998	53	6	46	1	-5.49442	[AARS1, AARS2, ALKBH1, ANKRD16, ASRGL1, ATRNL1, CDK5RAP1, CLP1, CSTF2, CTU1, CXCL8, DUS3L, DUS4L, ELAC2, ELP1, ELP2, ELP6, FAM98B, FTSJ1, GRSF1, KARS1, METTL1, MOCS3, NAT10, NSUN3, OSGEPL1, POLR3K, POP1, POP4, PUS1, PUS10, PUS3, PUS7, QTRT1, RPP14, RPP38, RPUSD4, RTCB, SARS1, SARS2, THUMPD1, TP53RK, TRDMT1, TRMT10A, TRMT11, TRMT5, TRMT61B, TRNT1, TRPT1, TRUB1, TSEN34, USP14, WDR4]
GO:0000154	rRNA modification	Group28	Metabolic process	7.10288e-05	0.00125999	20	2	18	0	-3.57771	[ASRGL1, ATRNL1, DIMT1, DKC1, EMG1, FTSJ3, GAR1, METTL16, MRM1, MRM3, NAT10, NHP2, NOP10, NOP2, NSUN3, TFB2M, THUMPD1, TNIP1, TRMT61B, ZCCHC4]
GO:0006400	tRNA modification	Group28	Metabolic process	0.000300835	0.00409135	35	4	31	0	-4.56383	[AARS1, AARS2, ALKBH1, ANKRD16, ASRGL1, ATRNL1, CDK5RAP1, CTU1, CXCL8, DUS3L, DUS4L, ELP1, ELP2, ELP6, FTSJ1, METTL1, MOCS3, NAT10, NSUN3, OSGEPL1, PUS1, PUS10, PUS3, PUS7, QTRT1, THUMPD1, TP53RK, TRDMT1, TRMT10A, TRMT11, TRMT5, TRMT61B, TRUB1, USP14, WDR4]
GO:0009451	RNA modification	Group28	Metabolic process	0.000766098	0.00876358	56	6	50	0	-5.87975	[AARS1, AARS2, ALKBH1, ALKBH5, ANKRD16, ASRGL1, ATRNL1, C3, CDK5RAP1, CMTR1, CTU1, CXCL8, DIMT1, DKC1, DUS3L, DUS4L, ELP1, ELP2, ELP6, EMG1, FTSJ1, FTSJ3, GAR1, METTL1, METTL16, MOCS3, MRM1, MRM3, NAT10, NHP2, NOP10, NOP2, NSUN3, OSGEPL1, PUS1, PUS10, PUS3, PUS7, QTRT1, RNMT, RPUSD4, TFB2M, TGS1, THUMPD1, TNIP1, TP53RK, TRDMT1, TRMT10A, TRMT11, TRMT5, TRMT61B, TRUB1, USP14, WDR4, ZC3H13, ZCCHC4]
GO:0044260	cellular macromolecule metabolic process	Group29	Metabolic process	1.52448e-08	8.88557e-07	1293	341	918	34	-16.0464	[AARS1, AARS2, AARSD1, ABCA2, ABCE1, ABCF1, ABHD17B, ABR, ABT1, ACKR3, ACTL6A, ACTR1B, ACVR2A, ACVR2B, ACVRL1, ADA2, ADCK5, ADD1, ADM, AFG1L, AGO1, AKIRIN2, AKT2, AKTIP, ALG11, ALG12, ALG3, ALKBH1, ALKBH5, ALPL, ALYREF, ANAPC16, ANKHD1, ANKIB1, ANKRD1, ANPEP, ANTXR1, ANXA2, AP2M1, AP5Z1, APC, APEH, APP, AQR, ARAF, ARID4A, ARL4C, ARMC8, ARNTL, ARPC2, ART1, ASAP1, ASB12, ASCC2, ASH2L, ASMT, ASRGL1,…
GO:0034645	cellular macromolecule biosynthetic process	Group29	Metabolic process	6.85001e-08	3.6454e-06	524	117	394	13	-12.1008	[AARS1, AARS2, AARSD1, ABCE1, ABCF1, ABHD17B, ABT1, AKIRIN2, AKT2, ALG11, ALG12, ALG3, ALYREF, ANTXR1, ANXA2, APEH, ARPC2, ASAP1, ASH2L, ASMT, ATF4, ATM, ATRIP, ATRX, B3GALT2, B3GALT6, B4GALT3, B4GALT4, B4GALT6, BAZ2A, BGN, BHLHE40, BRIP1, BTN2A2, C1GALT1, C3, CACNB2, CAPNS1, CARS1, CAST, CAVIN1, CBFB, CCN2, CCND1, CCNT2, CD74, CDK2AP1, CDKN1A, CDT1, CEBPD, CEBPZ, CERT1, CHERP, CHN1, CHST14, CHSY…
GO:0009059	macromolecule biosynthetic process	Group29	Metabolic process	1.56131e-07	7.49428e-06	536	124	399	13	-11.8782	[AARS1, AARS2, AARSD1, ABCE1, ABCF1, ABHD17B, ABT1, AGRN, AKIRIN2, AKT2, ALG11, ALG12, ALG3, ALYREF, ANTXR1, ANXA2, APEH, ARPC2, ASAP1, ASH2L, ASMT, ATF4, ATM, ATRIP, ATRX, B3GALT2, B3GALT6, B4GALT3, B4GALT4, B4GALT6, BAZ2A, BGN, BHLHE40, BRIP1, BTN2A2, C1GALT1, C3, CACNB2, CAPNS1, CARS1, CAST, CAVIN1, CBFB, CCN2, CCND1, CCNT2, CD74, CDK2AP1, CDKN1A, CDT1, CEBPD, CEBPZ, CERT1, CHERP, CHN1, CHST14…
GO:0044267	cellular protein metabolic process	Group29	Metabolic process	7.55463e-07	2.98286e-05	968	273	668	27	-12.6958	[AARS1, AARS2, AARSD1, ABCE1, ABCF1, ABHD17B, ABR, ACTL6A, ACTR1B, ACVR2A, ACVR2B, ACVRL1, ADA2, ADCK5, AFG1L, AKT2, AKTIP, ALG11, ALG12, ALG3, ALPL, ANAPC16, ANKHD1, ANKIB1, ANKRD1, ANPEP, ANTXR1, ANXA2, AP2M1, APC, APEH, APP, ARAF, ARID4A, ARL4C, ARMC8, ARNTL, ARPC2, ART1, ASB12, ASH2L, ASMT, ATE1, ATF4, ATG4B, ATM, ATP23, ATP6AP1, B2M, B3GALT2, B3GALT6, B4GALT3, B4GALT4, B4GALT6, BAZ2A, BCKDK,…
GO:0019538	protein metabolic process	Group29	Metabolic process	7.86973e-06	0.000196583	1067	320	714	33	-12.0925	[A2M, AARS1, AARS2, AARSD1, ABCE1, ABCF1, ABHD17B, ABR, ACTL6A, ACTR1B, ACVR2A, ACVR2B, ACVRL1, ADA2, ADAM2, ADAM33, ADAM9, ADAMTS1, ADCK5, ADD1, AFG1L, AKT2, AKTIP, ALG11, ALG12, ALG3, ALPL, ANAPC16, ANKHD1, ANKIB1, ANKRD1, ANPEP, ANTXR1, ANXA2, AP2M1, APC, APEH, APOH, APOL3, APP, ARAF, ARID4A, ARL4C, ARMC8, ARNTL, ARPC2, ART1, ASB12, ASH2L, ASMT, ASRGL1, ATE1, ATF4, ATG4B, ATM, ATP23, ATP6AP1, …
GO:0080134	regulation of response to stress	Group30	Immune/Stress	3.19578e-06	9.20384e-05	453	166	269	17	-4.83936	[A2M, ABCC1, ABCE1, ABR, ACKR3, ACSBG2, ACTR1B, ACTR2, ADA, ADCY8, AJUBA, ALOX5AP, ANKHD1, ANKRD1, ANTXR1, ANXA2, APOH, APP, ARFGEF1, ARL4C, ARNTL, ASAP1, ATF4, ATM, AXIN2, B2M, BAD, BAG2, BAG3, BCKDK, BCL2L1, BCL6, BGLAP, BMP2, BRCC3, BRD4, BRD8, BTG2, C1QBP, C1QTNF1, C3, CA8, CACTIN, CACYBP, CADM1, CALM1, CAP1, CARD11, CARD9, CBX8, CCK, CCL19, CCN2, CD109, CD209, CD6, CD74, CD81, CDC42, CDK11B,…
GO:0050776	regulation of immune response	Group30	Immune/Stress	0.000120347	0.00195105	290	136	146	6	-0.58722	[A2M, ABCE1, ABR, ACTR2, ACTR3, ADA, ANP32B, ARL4C, ARPC2, ATP6AP1, B2M, BCL6, BGLAP, BTN2A2, BTN3A2, C12orf4, C1QA, C1QBP, C1QC, C1S, C3, C3AR1, C4B, C4BPA, C7, CACTIN, CACYBP, CADM1, CALM1, CAP1, CARD11, CARD9, CBFB, CCL19, CD209, CD22, CD274, CD276, CD40, CD55, CD59, CD74, CD81, CDC42, CEACAM1, CEL, CFD, CFH, CHN1, CLEC4E, CLP1, CMKLR1, CNPY3, COL1A2, COL2A1, CPOX, CR2, CSDE1, CSE1L, CSK, CSRP…
GO:0080135	regulation of cellular response to stress	Group30	Immune/Stress	0.000145056	0.00226176	248	71	169	7	-6.22301	[ACKR3, ACTR1B, ACTR2, ADCY8, AJUBA, ANKHD1, ANKRD1, ANTXR1, APP, ARNTL, ATF4, ATM, AXIN2, B2M, BAD, BAG2, BAG3, BCL2L1, BCL6, BMP2, BRCC3, BTG2, CA8, CALM1, CAP1, CARD9, CBX8, CCL19, CCN2, CD74, CDC42, CDK6, CEL, CERS2, CHN1, CPOX, CRY1, CST7, CTNNB1, DAB2IP, DACT1, DCAF1, DDAH2, DDX39A, DDX39B, DDX5, DEK, DKK1, DNAJB1, DNAJB9, DNAJC2, DNAJC7, DUSP1, ECD, EEF1E1, EIF2AK4, EIF4E, EIF4G1, ELK3, EM…
GO:0045088	regulation of innate immune response	Group30	Immune/Stress	0.000158802	0.00241458	143	58	80	4	-1.83973	[A2M, ABCE1, ARL4C, BGLAP, C1QBP, CACTIN, CACYBP, CADM1, CAP1, CARD11, CARD9, CD209, CEACAM1, CEL, CLEC4E, CLP1, CNPY3, CPOX, CSDE1, CTSB, CTSH, CTSL, CTSS, CYBA, DAB2IP, DCAF1, DDX3X, DDX58, DOCK3, EIF4E, EP300, ERBIN, EREG, F2RL1, FBXW11, FCER1G, FGA, GRN, HCK, HLA-F, HMGB1, HSP90AA1, HSP90B1, HSPD1, IFNGR1, IGFBP7, IKBKG, IRAK4, IRF1, IRF3, IRF7, KRAS, LAMP1, LEP, LGMN, LGR4, LSM14A, LYN, MAL,…
GO:0031349	positive regulation of defense response	Group30	Immune/Stress	0.000495122	0.00624773	141	68	70	3	-0.16843	[ABCC1, ACSBG2, ALOX5AP, ARL4C, C3, CACYBP, CADM1, CAP1, CARD11, CARD9, CCK, CD209, CD6, CD81, CDK11B, CEL, CISH, CLEC4E, CLP1, CNPY3, CREB3L3, CTSB, CTSC, CTSH, CTSL, CTSS, CYBA, DCAF1, DDX3X, DDX58, DOCK3, EIF4E, EP300, EREG, F2RL1, FBXW11, FCER1G, FGA, FLI1, GJA1, GPRC5B, GRN, GSPT2, HCK, HLA-F, HMGB1, HSP90B1, HSPD1, IGFBP7, IKBKG, IL18, IL1B, IL1RL1, IL6ST, IRAK4, IRF3, IRF7, KARS1, KRAS, LA…
GO:0032103	positive regulation of response to external stimulus	Group30	Immune/Stress	0.000607405	0.00732477	177	86	87	4	-0.0751646	[ABCC1, ACSBG2, AKIRIN1, ALOX5AP, APOH, ARL4C, BRD8, C1QBP, C3, C3AR1, CACYBP, CADM1, CALR, CAP1, CARD11, CARD9, CCL19, CCL4L1, CD209, CD6, CD74, CD81, CDK11B, CEL, CISH, CLEC4E, CLP1, CMKLR1, CNOT6, CNPY3, CREB3L3, CTSB, CTSC, CTSH, CTSL, CTSS, CXCL8, CYBA, DAPK2, DCAF1, DDX3X, DDX58, DNM1L, DOCK3, EIF4E, EP300, EREG, F2, F2RL1, F3, FBXW11, FCER1G, FGA, FGF13, FGF18, FGFR1, FLI1, GPRC5B, GRN, GS…
GO:0002831	regulation of response to biotic stimulus	Group30	Immune/Stress	0.000765106	0.00879333	157	65	85	6	-1.59617	[A2M, ABCE1, ARL4C, BGLAP, C1QBP, CACTIN, CACYBP, CADM1, CAP1, CARD11, CARD9, CD209, CD274, CD55, CEACAM1, CEL, CLEC4E, CLP1, CNPY3, CPOX, CR2, CSDE1, CTSB, CTSH, CTSL, CTSS, CYBA, DAB2IP, DCAF1, DDX3X, DDX58, DOCK3, EIF2AK4, EIF4E, EP300, ERBIN, EREG, F2RL1, FBXW11, FCER1G, FGA, FOXP1, GRN, HCK, HLA-F, HMGB1, HSP90AA1, HSP90B1, HSPD1, HTRA1, IFNGR1, IGFBP7, IKBKG, IL1B, IRAK4, IRF1, IRF3, IRF7, …
GO:0034660	ncRNA metabolic process	Group31	Metabolic process	1.60651e-25	5.61819e-23	213	18	191	4	-11.8538	[AARS1, AARS2, AARSD1, ABT1, AGO1, ALKBH1, ANKRD16, ASRGL1, ATRNL1, BMS1, BOP1, BYSL, CARS1, CDK5RAP1, CLP1, CSTF2, CTU1, CXCL8, DARS1, DARS2, DDX10, DDX17, DDX18, DDX21, DDX27, DDX47, DDX51, DDX52, DDX56, DHX37, DIMT1, DIS3, DIS3L2, DKC1, DKK3, DROSHA, DUS3L, DUS4L, EBNA1BP2, EEF1E1, EIF3A, EIF4A3, ELAC2, ELP1, ELP2, ELP6, EMG1, ESF1, EXOSC10, EXOSC2, EXOSC6, EXOSC7, EXOSC9, FAM98B, FARSA, FARSB…
GO:0034470	ncRNA processing	Group31	Metabolic process	4.80177e-25	1.46934e-22	184	14	166	4	-11.2056	[AARS1, AARS2, ABT1, AGO1, ALKBH1, ANKRD16, ASRGL1, ATRNL1, BMS1, BOP1, BYSL, CDK5RAP1, CLP1, CSTF2, CTU1, CXCL8, DDX10, DDX17, DDX18, DDX21, DDX27, DDX47, DDX51, DDX52, DDX56, DHX37, DIMT1, DIS3, DKC1, DKK3, DROSHA, DUS3L, DUS4L, EBNA1BP2, EIF3A, EIF4A3, ELAC2, ELP1, ELP2, ELP6, EMG1, ESF1, EXOSC10, EXOSC2, EXOSC6, EXOSC7, EXOSC9, FAM98B, FRG1, FTSJ1, FTSJ3, GAR1, GARS1, GEMIN4, GRSF1, HEATR1, I…
GO:0006399	tRNA metabolic process	Group31	Metabolic process	2.1776e-09	1.66587e-07	82	10	71	1	-6.73632	[AARS1, AARS2, AARSD1, ALKBH1, ANKRD16, ASRGL1, ATRNL1, CARS1, CDK5RAP1, CLP1, CSTF2, CTU1, CXCL8, DARS1, DARS2, DUS3L, DUS4L, EEF1E1, ELAC2, ELP1, ELP2, ELP6, EXOSC10, EXOSC2, EXOSC7, EXOSC9, FAM98B, FARSA, FARSB, FTSJ1, GARS1, GART, GATB, GLUL, GRSF1, HARS1, IARS2, KARS1, LARS1, LARS2, MARS1, METTL1, MOCS3, NAT10, NSUN3, OSGEPL1, POLR3K, POP1, POP4, PUS1, PUS10, PUS3, PUS7, QRSL1, QTRT1, RARS1,…
GO:0043038	amino acid activation	Group31	Metabolic process	1.14907e-06	4.1984e-05	31	5	26	0	-3.77171	[AARS1, AARS2, AARSD1, AASDH, CARS1, DARS1, DARS2, EEF1E1, FARSA, FARSB, GARS1, GART, GATB, GLUL, HARS1, IARS2, KARS1, LARS1, LARS2, MARS1, QRSL1, RARS1, SARS1, SARS2, SLA2, SRSF5, TARS1, UBE2I, VARS1, YARS1, YARS2]
GO:0043039	tRNA aminoacylation	Group31	Metabolic process	2.57242e-06	7.77442e-05	30	5	25	0	-3.65148	[AARS1, AARS2, AARSD1, CARS1, DARS1, DARS2, EEF1E1, FARSA, FARSB, GARS1, GART, GATB, GLUL, HARS1, IARS2, KARS1, LARS1, LARS2, MARS1, QRSL1, RARS1, SARS1, SARS2, SLA2, SRSF5, TARS1, UBE2I, VARS1, YARS1, YARS2]
GO:0008033	tRNA processing	Group31	Metabolic process	5.12982e-06	0.000137998	53	6	46	1	-5.49442	[AARS1, AARS2, ALKBH1, ANKRD16, ASRGL1, ATRNL1, CDK5RAP1, CLP1, CSTF2, CTU1, CXCL8, DUS3L, DUS4L, ELAC2, ELP1, ELP2, ELP6, FAM98B, FTSJ1, GRSF1, KARS1, METTL1, MOCS3, NAT10, NSUN3, OSGEPL1, POLR3K, POP1, POP4, PUS1, PUS10, PUS3, PUS7, QTRT1, RPP14, RPP38, RPUSD4, RTCB, SARS1, SARS2, THUMPD1, TP53RK, TRDMT1, TRMT10A, TRMT11, TRMT5, TRMT61B, TRNT1, TRPT1, TRUB1, TSEN34, USP14, WDR4]
GO:0006418	tRNA aminoacylation for protein translation	Group31	Metabolic process	7.53351e-06	0.000190124	28	5	23	0	-3.40168	[AARS1, AARS2, AARSD1, CARS1, DARS1, DARS2, EEF1E1, FARSA, FARSB, GARS1, GART, GLUL, HARS1, IARS2, KARS1, LARS1, LARS2, MARS1, RARS1, SARS1, SARS2, SLA2, SRSF5, TARS1, UBE2I, VARS1, YARS1, YARS2]
GO:0006400	tRNA modification	Group31	Metabolic process	0.000300835	0.00409135	35	4	31	0	-4.56383	[AARS1, AARS2, ALKBH1, ANKRD16, ASRGL1, ATRNL1, CDK5RAP1, CTU1, CXCL8, DUS3L, DUS4L, ELP1, ELP2, ELP6, FTSJ1, METTL1, MOCS3, NAT10, NSUN3, OSGEPL1, PUS1, PUS10, PUS3, PUS7, QTRT1, THUMPD1, TP53RK, TRDMT1, TRMT10A, TRMT11, TRMT5, TRMT61B, TRUB1, USP14, WDR4]
GO:0009451	RNA modification	Group31	Metabolic process	0.000766098	0.00876358	56	6	50	0	-5.87975	[AARS1, AARS2, ALKBH1, ALKBH5, ANKRD16, ASRGL1, ATRNL1, C3, CDK5RAP1, CMTR1, CTU1, CXCL8, DIMT1, DKC1, DUS3L, DUS4L, ELP1, ELP2, ELP6, EMG1, FTSJ1, FTSJ3, GAR1, METTL1, METTL16, MOCS3, MRM1, MRM3, NAT10, NHP2, NOP10, NOP2, NSUN3, OSGEPL1, PUS1, PUS10, PUS3, PUS7, QTRT1, RNMT, RPUSD4, TFB2M, TGS1, THUMPD1, TNIP1, TP53RK, TRDMT1, TRMT10A, TRMT11, TRMT5, TRMT61B, TRUB1, USP14, WDR4, ZC3H13, ZCCHC4]
GO:0045055	regulated exocytosis	Group32	Cellular process	1.4748e-05	0.00032821	230	126	93	10	2.17596	[A2M, ABCC4, ACTN1, ACTR1B, ACTR2, ADA2, ADGRE5, ADGRG3, ANPEP, ANXA2, ANXA3, APAF1, APC, APEH, APOH, APP, ARMC8, ARSA, ASAH1, ATP6V1C1, B2M, BCKDK, BGLAP, BMP1, BRD4, BRI3, C1orf35, C3, C3AR1, CAB39, CALM1, CAMP, CAND1, CAP1, CAPN1, CAT, CCT8, CD109, CD53, CD55, CD59, CD63, CD93, CEACAM1, CFD, CHN1, CLEC11A, CLEC3B, CNN2, COPB1, CPOX, CR2, CREG1, CRISPLD2, CSNK2B, CST7, CSTB, CTSB, CTSC, CTSD, C…
GO:0002446	neutrophil mediated immunity	Group32	Immune/Stress	2.73348e-05	0.000562317	170	96	66	8	2.30089	[ACTR1B, ACTR2, ADA2, ADGRE5, ADGRG3, ANPEP, ANXA2, ANXA3, APAF1, APC, APEH, ARMC8, ARSA, ASAH1, ATP6V1C1, B2M, BGLAP, BMP1, BRD4, BRI3, C1orf35, C3, C3AR1, CAB39, CAMP, CAND1, CAP1, CAPN1, CAT, CCT8, CD53, CD55, CD59, CD63, CD93, CEACAM1, CFD, CNN2, COPB1, CPOX, CR2, CREG1, CRISPLD2, CSNK2B, CST7, CSTB, CTSB, CTSC, CTSD, CTSH, CTSS, CTSZ, CYB5R3, CYBA, CYBB, DDOST, DDX3X, DPP7, EEF2, ENPP4, EPHB…
GO:0042119	neutrophil activation	Group32	Immune/Stress	4.66895e-05	0.000886015	169	97	64	8	2.53846	[ACTR1B, ACTR2, ADA2, ADGRE5, ADGRG3, ANPEP, ANXA2, ANXA3, APAF1, APC, APEH, ARMC8, ARSA, ASAH1, ATP6V1C1, B2M, BGLAP, BMP1, BRD4, BRI3, C1orf35, C3, C3AR1, CAB39, CAMP, CAND1, CAP1, CAPN1, CAT, CCT8, CD53, CD55, CD59, CD63, CD93, CEACAM1, CFD, CNN2, COPB1, CPOX, CR2, CREG1, CRISPLD2, CSNK2B, CST7, CSTB, CTSB, CTSC, CTSD, CTSH, CTSS, CTSZ, CXCL8, CYB5R3, CYBA, CYBB, DDOST, DDX3X, DNASE1L3, DPP7, …
GO:0002283	neutrophil activation involved in immune response	Group32	Immune/Stress	4.84001e-05	0.000911411	166	94	64	8	2.32845	[ACTR1B, ACTR2, ADA2, ADGRE5, ADGRG3, ANPEP, ANXA2, ANXA3, APAF1, APC, APEH, ARMC8, ARSA, ASAH1, ATP6V1C1, B2M, BGLAP, BMP1, BRD4, BRI3, C1orf35, C3, C3AR1, CAB39, CAMP, CAND1, CAP1, CAPN1, CAT, CCT8, CD53, CD55, CD59, CD63, CD93, CEACAM1, CFD, CNN2, COPB1, CPOX, CR2, CREG1, CRISPLD2, CSNK2B, CST7, CSTB, CTSB, CTSC, CTSD, CTSH, CTSS, CTSZ, CYB5R3, CYBA, CYBB, DDOST, DDX3X, DNASE1L3, DPP7, EEF2, E…
GO:0036230	granulocyte activation	Group32	Immune/Stress	4.9906e-05	0.00092553	170	98	64	8	2.60768	[ACTR1B, ACTR2, ADA2, ADGRE5, ADGRG3, ANPEP, ANXA2, ANXA3, APAF1, APC, APEH, ARMC8, ARSA, ASAH1, ATP6V1C1, B2M, BGLAP, BMP1, BRD4, BRI3, C1orf35, C3, C3AR1, CAB39, CAMP, CAND1, CAP1, CAPN1, CAT, CCT8, CD53, CD55, CD59, CD63, CD93, CEACAM1, CFD, CNN2, COPB1, CPOX, CR2, CREG1, CRISPLD2, CSNK2B, CST7, CSTB, CTSB, CTSC, CTSD, CTSH, CTSS, CTSZ, CXCL8, CYB5R3, CYBA, CYBB, DDOST, DDX3X, DNASE1L3, DPP7, …
GO:0043312	neutrophil degranulation	Group32	Immune/Stress	5.09719e-05	0.00093819	165	93	64	8	2.25765	[ACTR1B, ACTR2, ADA2, ADGRE5, ADGRG3, ANPEP, ANXA2, ANXA3, APAF1, APC, APEH, ARMC8, ARSA, ASAH1, ATP6V1C1, B2M, BGLAP, BMP1, BRD4, BRI3, C1orf35, C3, C3AR1, CAB39, CAMP, CAND1, CAP1, CAPN1, CAT, CCT8, CD53, CD55, CD59, CD63, CD93, CEACAM1, CFD, CNN2, COPB1, CPOX, CR2, CREG1, CRISPLD2, CSNK2B, CST7, CSTB, CTSB, CTSC, CTSD, CTSH, CTSS, CTSZ, CYB5R3, CYBA, CYBB, DDOST, DDX3X, DPP7, EEF2, ENPP4, EPHB…
GO:0002444	myeloid leukocyte mediated immunity	Group32	Immune/Stress	5.46378e-05	0.00099816	175	99	68	8	2.34338	[ACTR1B, ACTR2, ADA2, ADGRE5, ADGRG3, ANPEP, ANXA2, ANXA3, APAF1, APC, APEH, ARMC8, ARSA, ASAH1, ATP6V1C1, B2M, BGLAP, BMP1, BRD4, BRI3, C1orf35, C3, C3AR1, CAB39, CAMP, CAND1, CAP1, CAPN1, CAT, CCT8, CD53, CD55, CD59, CD63, CD93, CEACAM1, CFD, CHN1, CNN2, COPB1, CPOX, CR2, CREG1, CRISPLD2, CSNK2B, CST7, CSTB, CTSB, CTSC, CTSD, CTSH, CTSS, CTSZ, CYB5R3, CYBA, CYBB, DDOST, DDX3X, DPP7, EEF2, ENPP4…
GO:0043299	leukocyte degranulation	Group32	Immune/Stress	6.72163e-05	0.00120106	171	97	66	8	2.37063	[ACTR1B, ACTR2, ADA2, ADGRE5, ADGRG3, ANPEP, ANXA2, ANXA3, APAF1, APC, APEH, ARMC8, ARSA, ASAH1, ATP6V1C1, B2M, BGLAP, BMP1, BRD4, BRI3, C1orf35, C3, C3AR1, CAB39, CAMP, CAND1, CAP1, CAPN1, CAT, CCT8, CD53, CD55, CD59, CD63, CD93, CEACAM1, CFD, CHN1, CNN2, COPB1, CPOX, CR2, CREG1, CRISPLD2, CSNK2B, CST7, CSTB, CTSB, CTSC, CTSD, CTSH, CTSS, CTSZ, CYB5R3, CYBA, CYBB, DDOST, DDX3X, DPP7, EEF2, ENPP4…
GO:0002275	myeloid cell activation involved in immune response	Group32	Immune/Stress	8.52531e-05	0.00146971	173	98	67	8	2.35689	[ACTR1B, ACTR2, ADA2, ADGRE5, ADGRG3, ANPEP, ANXA2, ANXA3, APAF1, APC, APEH, ARMC8, ARSA, ASAH1, ATP6V1C1, B2M, BGLAP, BMP1, BRD4, BRI3, C1orf35, C3, C3AR1, CAB39, CAMP, CAND1, CAP1, CAPN1, CAT, CCT8, CD53, CD55, CD59, CD63, CD93, CEACAM1, CFD, CHN1, CNN2, COPB1, CPOX, CR2, CREG1, CRISPLD2, CSNK2B, CST7, CSTB, CTSB, CTSC, CTSD, CTSH, CTSS, CTSZ, CYB5R3, CYBA, CYBB, DDOST, DDX3X, DNASE1L3, DPP7, E…
GO:0002274	myeloid leukocyte activation	Group32	Immune/Stress	0.000129081	0.00203865	188	110	70	8	2.9173	[ACTR1B, ACTR2, ADA2, ADAM9, ADGRE5, ADGRG3, ANPEP, ANXA2, ANXA3, APAF1, APC, APEH, APP, ARMC8, ARSA, ASAH1, ATP6V1C1, B2M, BGLAP, BMP1, BRD4, BRI3, C1QA, C1orf35, C3, C3AR1, CAB39, CAMP, CAND1, CAP1, CAPN1, CAT, CCT8, CD53, CD55, CD59, CD63, CD93, CEACAM1, CFD, CHN1, CNN2, COPB1, CPOX, CR2, CREG1, CRISPLD2, CSNK2B, CST7, CSTB, CTSB, CTSC, CTSD, CTSH, CTSS, CTSZ, CXCL8, CYB5R3, CYBA, CYBB, DDOST,…
GO:0006887	exocytosis	Group32	Cellular process	0.000337124	0.00448521	243	129	103	10	1.6679	[A2M, ABCC4, ACTN1, ACTR1B, ACTR2, ADA2, ADGRE5, ADGRG3, ANK1, ANPEP, ANXA2, ANXA3, APAF1, APC, APEH, APOH, APP, ARFGEF1, ARMC8, ARSA, ASAH1, ATP6V1C1, B2M, BCKDK, BGLAP, BMP1, BRD4, BRI3, C1orf35, C3, C3AR1, CAB39, CALM1, CAMP, CAND1, CAP1, CAPN1, CAT, CCT8, CD109, CD53, CD55, CD59, CD63, CD93, CEACAM1, CFD, CHN1, CLEC11A, CLEC3B, CNN2, COPB1, CPOX, CR2, CREG1, CRISPLD2, CSNK2B, CST7, CSTB, CTSB…
GO:0002366	leukocyte activation involved in immune response	Group32	Immune/Stress	0.000828535	0.00930391	191	106	77	8	2.09837	[ACTR1B, ACTR2, ADA, ADA2, ADGRE5, ADGRG3, ANPEP, ANXA2, ANXA3, APAF1, APBB1IP, APC, APEH, ARMC8, ARSA, ASAH1, ATP6V1C1, B2M, BGLAP, BMP1, BRD4, BRI3, C1orf35, C3, C3AR1, CAB39, CAMP, CAND1, CAP1, CAPN1, CAT, CCT8, CD53, CD55, CD59, CD63, CD93, CEACAM1, CFD, CHN1, CLEC4E, CNN2, COPB1, CPOX, CR2, CREG1, CRISPLD2, CSNK2B, CST7, CSTB, CTSB, CTSC, CTSD, CTSH, CTSS, CTSZ, CYB5R3, CYBA, CYBB, DDOST, DD…
GO:0016071	mRNA metabolic process	Group33	Metabolic process	5.10413e-19	1.1359e-16	293	39	240	14	-11.7425	[ABCA2, ACIN1, AGO1, ALKBH5, ALYREF, APP, AQR, ASAP1, ATF4, ATM, BTN2A2, C1QBP, C3, CACTIN, CDC40, CDC5L, CELF1, CELF2, CELF4, CHERP, CLASRP, CLNS1A, CLP1, CMTR1, CNOT1, CNOT11, CNOT3, CNOT6, COIL, CPEB1, CPSF6, CPSF7, CSDC2, CSDE1, CSTF2, CSTF3, CWC15, CWC22, CWF19L2, DBR1, DCP2, DCPS, DDX17, DDX23, DDX39A, DDX39B, DDX47, DDX5, DDX6, DHX15, DHX16, DHX35, DHX8, DIMT1, DIS3, DIS3L2, DKC1, DKK3, DN…
GO:0006413	translational initiation	Group33	Metabolic process	3.80424e-07	1.663e-05	69	9	56	4	-5.65814	[ABCE1, DAPK2, DDX3X, DHX29, DHX33, DKK3, DNM1L, EIF1, EIF1AD, EIF2B1, EIF2B2, EIF2B3, EIF2B4, EIF2B5, EIF2D, EIF2S1, EIF2S3, EIF3A, EIF3B, EIF3CL, EIF3D, EIF3E, EIF3J, EIF3M, EIF4B, EIF4E, EIF4E2, EIF4G1, EIF4G3, EIF4H, EIF5, LARP1, MCAT, MRPS12, MTIF2, PABPC1, PSMC5, RPL12, RPL13, RPL17, RPL22, RPL3, RPL31, RPL32, RPL36, RPL38, RPL4, RPL5, RPL7, RPL8, RPL9, RPS10, RPS12, RPS13, RPS14, RPS15A, R…
GO:0044265	cellular macromolecule catabolic process	Group33	Metabolic process	1.6402e-06	5.42596e-05	288	80	202	6	-7.18892	[ABCA2, AFG1L, AGO1, ALPL, ANAPC16, ANKIB1, AP2M1, ARMC8, ARNTL, ATE1, ATM, ATP6AP1, BIRC6, BNIP3, CACUL1, CAD, CASP3, CCDC115, CDC26, CDC27, CDH1, CDKN1A, CEL, CLN6, CLTA, CNOT1, CNOT11, CNOT3, CNOT6, CPA2, CPVL, CRBN, CRYBG1, CSDE1, CTDSP1, CTNNB1, CTSB, CTSC, CTSH, CTSL, CTSS, CTSZ, CUL2, CUL3, CUL4B, CUL9, DAB2IP, DCAF1, DCP2, DCPS, DDB1, DDX5, DDX6, DFFA, DIS3, DIS3L2, DKK3, DNAJB9, DNASE1L3…
GO:0009057	macromolecule catabolic process	Group33	Metabolic process	2.03335e-06	6.38159e-05	330	102	222	6	-6.60578	[ABCA2, ABHD17B, AFG1L, AGO1, AGRN, ALPL, ANAPC16, ANKIB1, ANXA2, AP2M1, ARMC8, ARNTL, ATE1, ATM, ATP6AP1, BAG3, BGLAP, BGN, BIRC6, BNIP3, CACUL1, CAD, CALM1, CAPN1, CASP3, CCDC115, CCN1, CDC26, CDC27, CDH1, CDKN1A, CEACAM1, CEL, CLN5, CLN6, CLN8, CLTA, CNOT1, CNOT11, CNOT3, CNOT6, CPA2, CPOX, CPVL, CRBN, CRYBG1, CSDE1, CTDSP1, CTNNB1, CTSB, CTSC, CTSD, CTSH, CTSL, CTSS, CTSZ, CUL2, CUL3, CUL4B, …
GO:0002181	cytoplasmic translation	Group33	Metabolic process	2.07858e-06	6.44096e-05	43	6	35	2	-4.42246	[DAPK2, DHX29, DNM1L, DRG2, EIF2B1, EIF2B2, EIF2B3, EIF2B4, EIF2D, EIF2S3, EIF3A, EIF3B, EIF3CL, EIF3D, EIF3E, EIF3J, EIF3M, EIF4E, EIF4G1, EIF5, ETF1, FTSJ1, GSPT1, GSPT2, HSPD1, MCAT, MTRF1, PSMC5, RPL17, RPL22, RPL31, RPL32, RPL36, RPL38, RPL8, RPL9, RPS23, RPS28, RPS29, RPSA, RRP1B, VTA1, ZC3H15]
GO:0000956	nuclear-transcribed mRNA catabolic process	Group33	Metabolic process	2.30739e-05	0.000486939	83	10	71	2	-6.69562	[ABCA2, AGO1, ATM, CNOT1, CNOT11, CNOT3, CNOT6, CSDE1, DCP2, DCPS, DDX5, DDX6, DIS3, DIS3L2, DKK3, EDC4, EIF3E, EIF4A3, EIF4E, EIF4G1, ETF1, EXOSC10, EXOSC2, EXOSC6, EXOSC7, EXOSC9, GSPT1, GSPT2, HELZ2, LSM1, LSM2, LSM7, MAGOHB, MRPS12, MRTO4, MTRF1, PABPC1, PAN2, PATL1, PPP2CA, PPP2R2A, RNPS1, RPL12, RPL13, RPL17, RPL22, RPL3, RPL31, RPL32, RPL36, RPL38, RPL4, RPL5, RPL7, RPL8, RPL9, RPS10, RPS1…
GO:0006402	mRNA catabolic process	Group33	Metabolic process	2.33089e-05	0.000487694	88	10	76	2	-7.03562	[ABCA2, AGO1, ATM, CNOT1, CNOT11, CNOT3, CNOT6, CSDE1, DCP2, DCPS, DDX5, DDX6, DIS3, DIS3L2, DKK3, EDC4, EIF3E, EIF4A3, EIF4E, EIF4G1, ETF1, EXOSC10, EXOSC2, EXOSC6, EXOSC7, EXOSC9, GSPT1, GSPT2, HELZ2, KHSRP, LSM1, LSM2, LSM7, MAGOHB, METTL16, MRPS12, MRTO4, MTRF1, NOS2, NUDT12, PABPC1, PAN2, PATL1, PNPT1, PPP2CA, PPP2R2A, RNPS1, RPL12, RPL13, RPL17, RPL22, RPL3, RPL31, RPL32, RPL36, RPL38, RPL4…
GO:0006401	RNA catabolic process	Group33	Metabolic process	3.32187e-05	0.00067206	97	11	84	2	-7.41203	[ABCA2, AGO1, ATM, CNOT1, CNOT11, CNOT3, CNOT6, CSDE1, DCP2, DCPS, DDX5, DDX6, DIS3, DIS3L2, DKK3, DROSHA, EDC4, EIF3E, EIF4A3, EIF4E, EIF4G1, ETF1, EXOSC10, EXOSC2, EXOSC6, EXOSC7, EXOSC9, GSPT1, GSPT2, HELZ2, KHSRP, LSM1, LSM2, LSM7, MAGOHB, METTL16, MRPS12, MRTO4, MTRF1, NOS2, NUDT12, PABPC1, PAN2, PATL1, PNPT1, POP1, PPP1R8, PPP2CA, PPP2R2A, RNPS1, RPL12, RPL13, RPL17, RPL22, RPL3, RPL31, RPL…
GO:0019080	viral gene expression	Group33	Immune/Stress	0.000266923	0.00371266	58	5	48	5	-5.64618	[CCNT2, DAPK2, DKK3, DNM1L, EIF2AK4, EIF2D, EIF3A, EIF3B, EIF3D, MCAT, MRPS12, NUP107, NUP155, NUP205, NUP35, NUP42, NUP58, NUP62, NUP85, NUP88, NUP93, PCBP2, RAE1, RANBP2, RPL12, RPL13, RPL17, RPL22, RPL3, RPL31, RPL32, RPL36, RPL38, RPL4, RPL5, RPL7, RPL8, RPL9, RPS10, RPS12, RPS13, RPS14, RPS15A, RPS17, RPS2, RPS23, RPS24, RPS25, RPS28, RPS29, RPS3, RPS6, RPS7, RPSA, RRP1B, SEC13, TPR, UBA52]
GO:0000184	nuclear-transcribed mRNA catabolic process, nonsense-mediated decay	Group33	Metabolic process	0.000384573	0.00495492	53	6	45	2	-5.35706	[ABCA2, DCP2, DKK3, EIF3E, EIF4A3, EIF4E, EIF4G1, ETF1, EXOSC10, GSPT1, GSPT2, HELZ2, MAGOHB, MRPS12, MTRF1, PABPC1, PPP2CA, PPP2R2A, RNPS1, RPL12, RPL13, RPL17, RPL22, RPL3, RPL31, RPL32, RPL36, RPL38, RPL4, RPL5, RPL7, RPL8, RPL9, RPS10, RPS12, RPS13, RPS14, RPS15A, RPS17, RPS2, RPS23, RPS24, RPS25, RPS28, RPS29, RPS3, RPS6, RPS7, RPSA, RRP1B, SMG5, SMG7, UBA52]
GO:0044270	cellular nitrogen compound catabolic process	Group33	Metabolic process	0.00061541	0.00738493	141	29	110	2	-6.82143	[ABCA2, ADA, ADA2, AFMID, AGO1, ALDH1L2, ATM, BHMT, BLVRA, BLVRB, CAD, CASP3, CNOT1, CNOT11, CNOT3, CNOT6, CNP, CPOX, CSDE1, CYP3A4, DCP2, DCPS, DDX5, DDX6, DFFA, DIS3, DIS3L2, DKK3, DNASE1L3, DROSHA, EDC4, EIF3E, EIF4A3, EIF4E, EIF4G1, ENDOG, ENPP4, ENTPD6, ETF1, EXOG, EXOSC10, EXOSC2, EXOSC6, EXOSC7, EXOSC9, FOXL2, FTCD, GALT, GSPT1, GSPT2, H1-0, HECA, HELZ2, HM13, HMGB1, HMOX1, KHSRP, KYNU, LS…
GO:0034655	nucleobase-containing compound catabolic process	Group33	Metabolic process	0.000720745	0.00840183	125	23	100	2	-6.88709	[ABCA2, ADA, ADA2, AGO1, ATM, CAD, CASP3, CNOT1, CNOT11, CNOT3, CNOT6, CNP, CSDE1, DCP2, DCPS, DDX5, DDX6, DFFA, DIS3, DIS3L2, DKK3, DNASE1L3, DROSHA, EDC4, EIF3E, EIF4A3, EIF4E, EIF4G1, ENDOG, ENPP4, ENTPD6, ETF1, EXOG, EXOSC10, EXOSC2, EXOSC6, EXOSC7, EXOSC9, FOXL2, GALT, GSPT1, GSPT2, H1-0, HELZ2, HM13, HMGB1, KHSRP, LSM1, LSM2, LSM7, MAGOHB, MAT1A, METTL16, MGAT1, MRPS12, MRTO4, MTRF1, NOS2, …
GO:0030163	protein catabolic process	Group33	Metabolic process	0.000826726	0.00932639	207	80	122	5	-2.98871	[ABHD17B, AFG1L, ALPL, ANAPC16, ANKIB1, ANXA2, AP2M1, ARMC8, ARNTL, ATE1, ATM, ATP6AP1, BAG3, BGLAP, BIRC6, BNIP3, CACUL1, CCDC115, CCN1, CDC26, CDC27, CDH1, CDKN1A, CEACAM1, CEL, CLN5, CLN6, CLN8, CLTA, CPA2, CPOX, CPVL, CRBN, CRYBG1, CTDSP1, CTNNB1, CTSB, CTSC, CTSD, CTSH, CTSL, CTSS, CTSZ, CUL2, CUL3, CUL4B, CUL9, CXCL8, DAB2IP, DCAF1, DDB1, DNAJB9, ECD, EPHB6, ERLIN2, EXOSC7, FAF1, FBXL4, FBX…
GO:0080134	regulation of response to stress	Group34	Immune/Stress	3.19578e-06	9.20384e-05	453	166	269	17	-4.83936	[A2M, ABCC1, ABCE1, ABR, ACKR3, ACSBG2, ACTR1B, ACTR2, ADA, ADCY8, AJUBA, ALOX5AP, ANKHD1, ANKRD1, ANTXR1, ANXA2, APOH, APP, ARFGEF1, ARL4C, ARNTL, ASAP1, ATF4, ATM, AXIN2, B2M, BAD, BAG2, BAG3, BCKDK, BCL2L1, BCL6, BGLAP, BMP2, BRCC3, BRD4, BRD8, BTG2, C1QBP, C1QTNF1, C3, CA8, CACTIN, CACYBP, CADM1, CALM1, CAP1, CARD11, CARD9, CBX8, CCK, CCL19, CCN2, CD109, CD209, CD6, CD74, CD81, CDC42, CDK11B,…
GO:0002684	positive regulation of immune system process	Group34	Immune/Stress	1.68229e-05	0.0003677	300	142	147	10	-0.288675	[ACIN1, ACKR3, ACSBG2, ACTR2, ACTR3, ACVR2A, ADA, AKIRIN1, ANP32B, AP3B1, AP3D1, APP, AQP3, ARL4C, ARPC2, ATP11C, ATP6AP1, B2M, BAD, BCL6, BTN2A2, BTN3A2, C12orf4, C1QA, C1QBP, C1QC, C1S, C3, C3AR1, C4B, C4BPA, C7, CACYBP, CADM1, CALR, CAP1, CARD11, CARD9, CBFB, CCL19, CCL2, CCL4L1, CD209, CD274, CD276, CD40, CD55, CD6, CD74, CD81, CD83, CDC42, CDKN1A, CEL, CFD, CFH, CHN1, CHRNB2, CISH, CLEC4E, C…
GO:0002253	activation of immune response	Group34	Immune/Stress	7.9383e-05	0.00138807	170	83	83	3	0	[ACTR2, ACTR3, ARL4C, ARPC2, ATP6AP1, BTN2A2, BTN3A2, C1QA, C1QBP, C1QC, C1S, C3, C3AR1, C4B, C4BPA, C7, CACYBP, CAP1, CARD11, CARD9, CD209, CD276, CD55, CDC42, CFD, CFH, CHN1, CLEC4E, CLP1, CMKLR1, CNPY3, CPOX, CR2, CSE1L, CSK, CSRP1, CTNND1, CTSB, CTSH, CTSL, CTSS, CXCL8, DCAF1, DDX58, DNAAF4, EIF2B1, EIF2B2, EIF2B3, EIF2B4, EIF2B5, EIF4E, ELMO1, EP300, ERCC3, ERMAP, FBXW11, FCER1G, FCGR1A, FGA…
GO:0050776	regulation of immune response	Group34	Immune/Stress	0.000120347	0.00195105	290	136	146	6	-0.58722	[A2M, ABCE1, ABR, ACTR2, ACTR3, ADA, ANP32B, ARL4C, ARPC2, ATP6AP1, B2M, BCL6, BGLAP, BTN2A2, BTN3A2, C12orf4, C1QA, C1QBP, C1QC, C1S, C3, C3AR1, C4B, C4BPA, C7, CACTIN, CACYBP, CADM1, CALM1, CAP1, CARD11, CARD9, CBFB, CCL19, CD209, CD22, CD274, CD276, CD40, CD55, CD59, CD74, CD81, CDC42, CEACAM1, CEL, CFD, CFH, CHN1, CLEC4E, CLP1, CMKLR1, CNPY3, COL1A2, COL2A1, CPOX, CR2, CSDE1, CSE1L, CSK, CSRP…
GO:0002764	immune response-regulating signaling pathway	Group34	Immune/Stress	0.000121926	0.00193815	155	74	77	3	-0.240966	[ACTR2, ACTR3, ARL4C, ARPC2, ATP6AP1, BTN2A2, BTN3A2, C3AR1, CALM1, CAP1, CARD11, CARD9, CD209, CD276, CD40, CDC42, CHN1, CLEC4E, CLP1, CMKLR1, CNPY3, CPOX, CR2, CSE1L, CSK, CTNND1, CTSB, CTSH, CTSL, CTSS, CXCL8, DCAF1, DDX58, DNAAF4, EIF2B1, EIF2B2, EIF2B3, EIF2B4, EIF2B5, EIF4E, ELMO1, EP300, ERCC3, ERMAP, FBXW11, FCER1G, FCGR1A, FGA, FOS, GTF2F1, HCK, HLA-A, HLA-DPA1, HMGB1, HSP90AA1, HSP90B1,…
GO:0050778	positive regulation of immune response	Group34	Immune/Stress	0.000143436	0.00225085	219	102	112	4	-0.675737	[ACTR2, ACTR3, ADA, ANP32B, ARL4C, ARPC2, ATP6AP1, B2M, BTN2A2, BTN3A2, C1QA, C1QBP, C1QC, C1S, C3, C3AR1, C4B, C4BPA, C7, CACYBP, CADM1, CAP1, CARD11, CARD9, CCL19, CD209, CD274, CD276, CD40, CD55, CD74, CD81, CDC42, CEL, CFD, CFH, CHN1, CLEC4E, CLP1, CMKLR1, CNPY3, CPOX, CR2, CSE1L, CSK, CSRP1, CTNND1, CTSB, CTSH, CTSL, CTSS, CXCL8, CYBA, CYRIB, DCAF1, DDX21, DDX3X, DDX56, DDX58, DNAAF4, DOCK3,…
GO:0043902	positive regulation of multi-organism process	Group34	Immune/Stress	0.000158395	0.00242344	161	71	82	7	-0.866921	[ACSBG2, ANXA2, ARL4C, BAD, C1QBP, CACYBP, CADM1, CAP1, CARD11, CARD9, CD209, CD74, CEL, CFAP69, CHMP2A, CHMP2B, CHMP3, CIB1, CLEC4E, CLP1, CNPY3, CTDP1, CTSB, CTSH, CTSL, CTSS, CYBA, DCAF1, DDB1, DDX3X, DDX58, DNAAF4, DOCK3, EIF4E, EP300, EREG, ERMAP, F2RL1, FBXW11, FCER1G, FGA, FMR1, GAPDH, GRN, GTF2F1, HCK, HDAC2, HLA-F, HMGB1, HSP90B1, HSPA8, HSPD1, IGFBP7, IKBKG, INPP5K, IRAK4, IRF3, IRF7, J…
GO:0045088	regulation of innate immune response	Group34	Immune/Stress	0.000158802	0.00241458	143	58	80	4	-1.83973	[A2M, ABCE1, ARL4C, BGLAP, C1QBP, CACTIN, CACYBP, CADM1, CAP1, CARD11, CARD9, CD209, CEACAM1, CEL, CLEC4E, CLP1, CNPY3, CPOX, CSDE1, CTSB, CTSH, CTSL, CTSS, CYBA, DAB2IP, DCAF1, DDX3X, DDX58, DOCK3, EIF4E, EP300, ERBIN, EREG, F2RL1, FBXW11, FCER1G, FGA, GRN, HCK, HLA-F, HMGB1, HSP90AA1, HSP90B1, HSPD1, IFNGR1, IGFBP7, IKBKG, IRAK4, IRF1, IRF3, IRF7, KRAS, LAMP1, LEP, LGMN, LGR4, LSM14A, LYN, MAL,…
GO:0002757	immune response-activating signal transduction	Group34	Immune/Stress	0.000184252	0.00271716	147	70	73	3	-0.247436	[ACTR2, ACTR3, ARL4C, ARPC2, ATP6AP1, BTN2A2, BTN3A2, C3AR1, CAP1, CARD11, CARD9, CD209, CD276, CDC42, CHN1, CLEC4E, CLP1, CMKLR1, CNPY3, CPOX, CR2, CSE1L, CSK, CTNND1, CTSB, CTSH, CTSL, CTSS, CXCL8, DCAF1, DDX58, DNAAF4, EIF2B1, EIF2B2, EIF2B3, EIF2B4, EIF2B5, EIF4E, ELMO1, EP300, ERCC3, ERMAP, FBXW11, FCER1G, FCGR1A, FGA, GTF2F1, HCK, HLA-A, HLA-DPA1, HMGB1, HSP90AA1, HSP90B1, HSPD1, IGHD, IGHM…
GO:0031349	positive regulation of defense response	Group34	Immune/Stress	0.000495122	0.00624773	141	68	70	3	-0.16843	[ABCC1, ACSBG2, ALOX5AP, ARL4C, C3, CACYBP, CADM1, CAP1, CARD11, CARD9, CCK, CD209, CD6, CD81, CDK11B, CEL, CISH, CLEC4E, CLP1, CNPY3, CREB3L3, CTSB, CTSC, CTSH, CTSL, CTSS, CYBA, DCAF1, DDX3X, DDX58, DOCK3, EIF4E, EP300, EREG, F2RL1, FBXW11, FCER1G, FGA, FLI1, GJA1, GPRC5B, GRN, GSPT2, HCK, HLA-F, HMGB1, HSP90B1, HSPD1, IGFBP7, IKBKG, IL18, IL1B, IL1RL1, IL6ST, IRAK4, IRF3, IRF7, KARS1, KRAS, LA…
GO:0002218	activation of innate immune response	Group34	Immune/Stress	0.000521531	0.00651382	89	41	46	2	-0.529999	[ARL4C, CACYBP, CAP1, CARD11, CARD9, CD209, CLEC4E, CLP1, CNPY3, CTSB, CTSH, CTSL, CTSS, DCAF1, DDX58, EIF4E, EP300, FBXW11, FCER1G, FGA, HCK, HMGB1, HSP90B1, HSPD1, IGFBP7, IKBKG, IRAK4, IRF3, IRF7, KRAS, LGMN, LSM14A, LYN, MAL, MAP2K6, MAP3K20, MAPKAPK2, MATR3, MUC1, MUC2, MUC6, NCOA1, NFKB1, NFKBIA, NR1H4, PAK2, PAK3, PDK1, PIK3AP1, PKN1, PRKCD, PSAP, PSMA4, PSMA6, PSMA7, PSMB5, PSMB6, PSMC3, …
GO:0032103	positive regulation of response to external stimulus	Group34	Immune/Stress	0.000607405	0.00732477	177	86	87	4	-0.0751646	[ABCC1, ACSBG2, AKIRIN1, ALOX5AP, APOH, ARL4C, BRD8, C1QBP, C3, C3AR1, CACYBP, CADM1, CALR, CAP1, CARD11, CARD9, CCL19, CCL4L1, CD209, CD6, CD74, CD81, CDK11B, CEL, CISH, CLEC4E, CLP1, CMKLR1, CNOT6, CNPY3, CREB3L3, CTSB, CTSC, CTSH, CTSL, CTSS, CXCL8, CYBA, DAPK2, DCAF1, DDX3X, DDX58, DNM1L, DOCK3, EIF4E, EP300, EREG, F2, F2RL1, F3, FBXW11, FCER1G, FGA, FGF13, FGF18, FGFR1, FLI1, GPRC5B, GRN, GS…
GO:0002758	innate immune response-activating signal transduction	Group34	Immune/Stress	0.000667503	0.00793227	81	40	39	2	0.111111	[ARL4C, CAP1, CARD11, CARD9, CD209, CLEC4E, CLP1, CNPY3, CTSB, CTSH, CTSL, CTSS, DCAF1, DDX58, EIF4E, EP300, FBXW11, FCER1G, FGA, HCK, HMGB1, HSP90B1, HSPD1, IKBKG, IRAK4, IRF3, IRF7, KRAS, LGMN, LSM14A, LYN, MAL, MAP2K6, MAP3K20, MAPKAPK2, MUC1, MUC2, MUC6, NCOA1, NFKB1, NFKBIA, NR1H4, PAK2, PAK3, PDK1, PIK3AP1, PKN1, PRKCD, PSAP, PSMA4, PSMA6, PSMA7, PSMB5, PSMB6, PSMC3, PSMC5, PSMD1, PSMD10, P…
GO:0002831	regulation of response to biotic stimulus	Group34	Immune/Stress	0.000765106	0.00879333	157	65	85	6	-1.59617	[A2M, ABCE1, ARL4C, BGLAP, C1QBP, CACTIN, CACYBP, CADM1, CAP1, CARD11, CARD9, CD209, CD274, CD55, CEACAM1, CEL, CLEC4E, CLP1, CNPY3, CPOX, CR2, CSDE1, CTSB, CTSH, CTSL, CTSS, CYBA, DAB2IP, DCAF1, DDX3X, DDX58, DOCK3, EIF2AK4, EIF4E, EP300, ERBIN, EREG, F2RL1, FBXW11, FCER1G, FGA, FOXP1, GRN, HCK, HLA-F, HMGB1, HSP90AA1, HSP90B1, HSPD1, HTRA1, IFNGR1, IGFBP7, IKBKG, IL1B, IRAK4, IRF1, IRF3, IRF7, …
GO:0033365	protein localization to organelle	Group35	Cellular process	5.72495e-10	5.19062e-08	271	63	196	12	-8.07917	[ACOT2, ACOX3, AGPS, AKIRIN2, ANGPTL1, ANK2, ANPEP, ANTXR1, AP2M1, AP3B1, AP3D1, ARL1, ARL2BP, ARL3, ARL5A, ARNTL, ARSA, ATM, ATRX, BAAT, BAD, BANP, BICD2, BOD1, CACNG4, CALM1, CALR, CAMP, CARM1, CAT, CCN1, CD81, CDKN1A, CEP83, CHCHD4, CHD6, CHMP7, COG3, CROCC, CRTAC1, CRYBG1, CSE1L, CTCF, CTDNEP1, CTDSP2, CTNND1, DAPK2, DCAF1, DDX27, DDX3X, DKK3, DNM1L, DOCK3, DVL1, ECD, ECI2, EHD1, ELAVL1, EPHX…
GO:0034613	cellular protein localization	Group35	Cellular process	2.59505e-09	1.81505e-07	498	136	343	18	-9.27589	[ABCE1, ACOT2, ACOX3, AFDN, AGPS, AGRN, AJUBA, AKIRIN2, AKT2, ALKBH5, ALYREF, ANGPTL1, ANK1, ANK2, ANPEP, ANTXR1, ANXA2, AP2M1, AP3B1, AP3D1, AP3S1, AP4S1, APBA1, APC, APPBP2, ARFGAP3, ARFIP1, ARFIP2, ARL1, ARL2BP, ARL3, ARL4C, ARL5A, ARNTL, ARSA, ATG9A, ATM, ATRX, AXIN2, BAAT, BAD, BAG3, BANP, BICD2, BMP1, BOD1, BRD8, CACNB2, CACNG4, CALM1, CALR, CAMP, CARM1, CAT, CCN1, CD63, CD74, CD81, CDC40, …
GO:0051169	nuclear transport	Group35	Cellular process	5.85172e-08	3.25568e-06	115	17	95	3	-7.27354	[ABCE1, ALKBH5, ALYREF, ARNTL, BACH2, BTBD1, CALR, CDC40, CDKN1A, CSE1L, CTNND1, DCAF1, DDX39A, DDX39B, DKK3, DOCK3, DUSP16, EIF3A, EIF4A3, EIF4E, EIF4G1, EIF5A, ELAVL1, FAM53C, FBXO22, GEMIN4, GEMIN5, GEMIN7, HARS1, HEATR3, HEBP1, HHEX, HIKESHI, HMGA1, HNRNPA1, HPSE, HSPA9, ING1, IPO13, IPO4, IPO5, IPO9, LMNA, LZTS2, MAGOHB, MAP3K20, MBTPS1, MCM3AP, NEMF, NFKBIA, NMD3, NOL6, NPM1, NUP107, NUP155…
GO:0006913	nucleocytoplasmic transport	Group35	Cellular process	5.99453e-08	3.26102e-06	114	17	94	3	-7.21171	[ABCE1, ALKBH5, ALYREF, ARNTL, BACH2, BTBD1, CALR, CDC40, CDKN1A, CSE1L, CTNND1, DCAF1, DDX39A, DDX39B, DKK3, DOCK3, DUSP16, EIF3A, EIF4A3, EIF4E, EIF4G1, EIF5A, ELAVL1, FAM53C, FBXO22, GEMIN4, GEMIN5, GEMIN7, HARS1, HEATR3, HEBP1, HHEX, HIKESHI, HNRNPA1, HPSE, HSPA9, ING1, IPO13, IPO4, IPO5, IPO9, LMNA, LZTS2, MAGOHB, MAP3K20, MBTPS1, MCM3AP, NEMF, NFKBIA, NMD3, NOL6, NPM1, NUP107, NUP155, NUP20…
GO:0072594	establishment of protein localization to organelle	Group35	Cellular process	8.95136e-08	4.66233e-06	169	31	132	6	-7.76923	[ACOT2, ACOX3, AGPS, ANPEP, ANTXR1, AP2M1, AP3B1, AP3D1, ARNTL, ARSA, ATM, BAAT, BAD, CACNG4, CALM1, CAT, CDKN1A, CHCHD4, CHD6, CSE1L, CTDSP2, CTNND1, DCAF1, DDX27, DKK3, DOCK3, ECD, ECI2, ELAVL1, EPHX2, ERGIC3, FAM53C, FANCD2, GET1, GNPTAB, GRPEL1, HARS1, HEATR3, HIKESHI, HMGCL, HSP90AA1, HSPA4, HSPA8, HSPD1, IDE, ING1, IPO13, IPO4, IPO5, IPO9, LAMP1, LAMTOR3, LMNA, LONP1, LRRC1, LRWD1, MACROH2A…
GO:0006886	intracellular protein transport	Group35	Cellular process	7.71982e-07	2.9997e-05	316	67	237	11	-9.56325	[ABCE1, ACOT2, ACOX3, AGPS, AKT2, ALKBH5, ALYREF, ANGPTL1, ANPEP, AP2M1, AP3B1, AP3D1, AP3S1, AP4S1, APBA1, APPBP2, ARFGAP3, ARFIP1, ARFIP2, ARL1, ARL3, ARL4C, ARL5A, ARNTL, ARSA, BAAT, BAG3, BRD8, CALR, CAT, CD74, CDC40, CDKN1A, CHCHD4, CHD6, CILK1, CLIP1, CLTA, COG3, COPB1, COPG2, CSE1L, CTDSP2, CTNND1, DCAF1, DDX27, DDX39A, DDX39B, DKK3, DOCK3, DUSP16, DYNLL2, DYNLRB2, ECD, ECI2, EHD1, EIF2D, …
GO:0015833	peptide transport	Group35	Cellular process	2.15731e-06	6.60137e-05	456	121	319	15	-9.2722	[ABCC1, ABCE1, ACOT2, ACOX3, ACVR2B, AGPS, AHCTF1, AKT2, AKTIP, ALKBH5, ALYREF, ANGPTL1, ANK2, ANPEP, AP2M1, AP3B1, AP3D1, AP3S1, AP4S1, AP5Z1, APBA1, APPBP2, ARFGAP3, ARFGEF1, ARFIP1, ARFIP2, ARL1, ARL3, ARL4C, ARL5A, ARNTL, ARSA, ATG4B, ATG9A, ATP6AP1, ATP6V0B, ATP6V1A, ATP6V1C1, ATP6V1E1, AZGP1, BAAT, BAG3, BBS5, BBS7, BICD2, BRD8, BTN3A2, CACNG4, CALR, CANX, CARD11, CAT, CAVIN1, CBLN1, CCDC93…
GO:0045184	establishment of protein localization	Group35	Cellular process	2.59019e-06	7.73266e-05	470	120	332	17	-9.77883	[ABCE1, ACOT2, ACOX3, ACVR2B, AFDN, AGPS, AHCTF1, AKT2, AKTIP, ALKBH5, ALYREF, ANGPTL1, ANK2, ANPEP, ANTXR1, AP2M1, AP3B1, AP3D1, AP3S1, AP4S1, AP5Z1, APBA1, APPBP2, ARFGAP3, ARFGEF1, ARFIP1, ARFIP2, ARL1, ARL3, ARL4C, ARL5A, ARNTL, ARSA, ATG4B, ATG9A, ATM, ATP6AP1, ATP6V0B, ATP6V1A, ATP6V1C1, ATP6V1E1, AZGP1, BAAT, BAD, BAG3, BBS5, BBS7, BICD2, BRD8, BTN3A2, CACNG4, CALM1, CALR, CANX, CARD11, CA…
GO:0071705	nitrogen compound transport	Group35	Cellular process	2.97553e-06	8.67154e-05	534	146	368	19	-9.60688	[ABCA2, ABCC1, ABCE1, ABCG2, ACOT2, ACOX3, ACVR2B, ADA, AGPS, AHCTF1, AKT2, AKTIP, ALKBH5, ALYREF, ANGPTL1, ANK2, ANPEP, AP2M1, AP3B1, AP3D1, AP3S1, AP4S1, AP5Z1, APBA1, APPBP2, AQP3, ARFGAP3, ARFGEF1, ARFIP1, ARFIP2, ARID4A, ARL1, ARL3, ARL4C, ARL5A, ARNTL, ARSA, ATG4B, ATG9A, ATM, ATP6AP1, ATP6V0B, ATP6V1A, ATP6V1C1, ATP6V1E1, AZGP1, BAAT, BAG3, BBS5, BBS7, BICD2, BRD8, BTN3A2, C4BPA, CACNG4, C…
GO:0042886	amide transport	Group35	Cellular process	3.7779e-06	0.000105094	464	122	326	15	-9.47046	[ABCA2, ABCC1, ABCE1, ABCG2, ACOT2, ACOX3, ACVR2B, AGPS, AHCTF1, AKT2, AKTIP, ALKBH5, ALYREF, ANGPTL1, ANK2, ANPEP, AP2M1, AP3B1, AP3D1, AP3S1, AP4S1, AP5Z1, APBA1, APPBP2, AQP3, ARFGAP3, ARFGEF1, ARFIP1, ARFIP2, ARL1, ARL3, ARL4C, ARL5A, ARNTL, ARSA, ATG4B, ATG9A, ATM, ATP6AP1, ATP6V0B, ATP6V1A, ATP6V1C1, ATP6V1E1, AZGP1, BAAT, BAG3, BBS5, BBS7, BICD2, BRD8, BTN3A2, CACNG4, CALR, CANX, CARD11, C…
GO:0015031	protein transport	Group35	Cellular process	3.97807e-06	0.000109419	447	116	315	15	-9.41238	[ABCE1, ACOT2, ACOX3, ACVR2B, AGPS, AHCTF1, AKT2, AKTIP, ALKBH5, ALYREF, ANGPTL1, ANK2, ANPEP, AP2M1, AP3B1, AP3D1, AP3S1, AP4S1, AP5Z1, APBA1, APPBP2, ARFGAP3, ARFGEF1, ARFIP1, ARFIP2, ARL1, ARL3, ARL4C, ARL5A, ARNTL, ARSA, ATG4B, ATG9A, ATP6AP1, ATP6V0B, ATP6V1A, ATP6V1C1, ATP6V1E1, AZGP1, BAAT, BAG3, BBS5, BBS7, BICD2, BRD8, BTN3A2, CACNG4, CALR, CANX, CARD11, CAT, CAVIN1, CBLN1, CCDC93, CCL19…
GO:0046907	intracellular transport	Group35	Cellular process	3.45566e-05	0.000687762	449	122	311	14	-8.91946	[ABCD3, ABCE1, ACOT2, ACOX3, ACTR1B, ACTR2, AGPS, AKT2, AKTIP, ALKBH5, ALYREF, ANGPTL1, ANK1, ANK2, ANPEP, AP2M1, AP3B1, AP3D1, AP3S1, AP4S1, AP5Z1, APBA1, APP, APPBP2, ARFGAP3, ARFIP1, ARFIP2, ARL1, ARL3, ARL4C, ARL5A, ARNTL, ARSA, ATP2A2, ATP5PF, ATP6, BAAT, BACH2, BAG3, BBS5, BBS7, BGLAP, BICD2, BLOC1S1, BLOC1S4, BLOC1S5, BRD8, BTBD1, CALR, CAPZA2, CAPZB, CAT, CCDC93, CD55, CD59, CD63, CD74, C…
GO:0006605	protein targeting	Group35	Cellular process	5.82734e-05	0.00105669	130	28	97	5	-6.0517	[ACOT2, ACOX3, AGPS, AP3B1, AP3D1, AP4S1, ARSA, BAAT, CAT, CHCHD4, CHD6, CTDSP2, DDX27, DKK3, ECD, ECI2, EPHX2, ERBIN, ERGIC3, GABARAP, GET1, GNPTAB, GRPEL1, HARS1, HMGCL, HPS4, HSP90AA1, HSPA4, HSPA8, HSPD1, IDE, LAMTOR3, LONP1, MIPEP, MRPS12, MYO1E, NCOA4, NEDD4, NOS2, OS9, PAM16, PAOX, PECR, PEX2, PEX5, PITRM1, PMPCA, PMPCB, PREP, PRKCI, RAB27A, RAB7A, RABGEF1, RPL12, RPL13, RPL17, RPL22, RPL3…
GO:0071702	organic substance transport	Group35	Cellular process	8.42357e-05	0.00146247	598	164	410	21	-10.0597	[ABCA2, ABCC1, ABCC4, ABCD3, ABCE1, ABCG2, ACOT2, ACOX3, ACSL1, ACVR2B, ADA, AGPS, AHCTF1, AKT2, AKTIP, ALKBH5, ALYREF, ANGPTL1, ANK2, ANO7, ANPEP, AP2M1, AP3B1, AP3D1, AP3S1, AP4S1, AP5Z1, APBA1, APOH, APOL3, APPBP2, AQP3, ARFGAP3, ARFGEF1, ARFIP1, ARFIP2, ARID4A, ARL1, ARL3, ARL4C, ARL5A, ARNTL, ARSA, ATG4B, ATG9A, ATM, ATP11C, ATP6AP1, ATP6V0B, ATP6V1A, ATP6V1C1, ATP6V1E1, AZGP1, BAAT, BAG3, B…
GO:0010608	posttranscriptional regulation of gene expression	Group36	Metabolic process	1.41262e-14	2.47006e-12	237	53	174	10	-7.85979	[AARS1, ABCF1, ACTR1B, AGO1, AJUBA, AKT2, ALKBH1, ALKBH5, ANP32B, APP, ASRGL1, ATF4, ATRNL1, AXIN2, BTBD1, BTG2, C1QBP, CALR, CAPRIN1, CBX8, CD74, CDK5RAP1, CEL, CELF1, CELF4, CIRBP, CLP1, CNBP, CNOT1, CNOT11, CNOT3, CNOT6, COA3, CPEB1, CSDC2, DAPK2, DCP2, DDX39A, DDX39B, DDX3X, DHX29, DIS3, DKC1, DNAJC1, DNAJC24, DNM1L, DPH2, DPH5, DROSHA, EEF1D, EEF2, EFL1, EIF1, EIF1AD, EIF2AK4, EIF2B1, EIF2B2…
GO:1903311	regulation of mRNA metabolic process	Group36	Metabolic process	1.24271e-12	1.60114e-10	150	35	107	8	-5.87878	[ACTR1B, AKIRIN2, ALKBH5, ANP32B, ASAP1, AXIN2, BTBD1, BTG2, C1QBP, CBX8, CDK11B, CELF1, CELF2, CELF4, CIRBP, CNOT1, CNOT6, CPEB1, CPSF6, CPSF7, CSDC2, CWC22, DAZAP1, DCP2, DDX17, DDX5, DIS3, DNAAF4, EIF4E, EIF4G1, ELAVL1, ERMAP, ETF1, EXOSC2, EXOSC6, EXOSC7, EXOSC9, FASTKD1, FMR1, FUS, FXR1, GIGYF2, GTPBP1, HARS1, HNRNPA0, HNRNPA1, HNRNPK, HNRNPL, HNRNPM, HNRNPR, HNRNPU, HSPA8, IK, INPP5K, IWS1,…
GO:0006417	regulation of translation	Group36	Metabolic process	1.96794e-11	2.29406e-09	168	32	129	7	-7.48371	[AARS1, ABCF1, ACTR1B, AGO1, AKT2, ALKBH1, APP, ASRGL1, ATF4, ATRNL1, BTG2, C1QBP, CALR, CAPRIN1, CBX8, CDK5RAP1, CELF1, CELF4, CIRBP, CNBP, CNOT1, CNOT11, CNOT3, CNOT6, COA3, CPEB1, DAPK2, DDX39A, DDX39B, DDX3X, DHX29, DNAJC1, DNAJC24, DNM1L, DPH2, DPH5, EEF1D, EEF2, EFL1, EIF1, EIF1AD, EIF2AK4, EIF2B1, EIF2B2, EIF2B3, EIF2B4, EIF2B5, EIF2D, EIF2S1, EIF2S3, EIF3A, EIF3B, EIF3CL, EIF3D, EIF3E, EI…
GO:0034248	regulation of cellular amide metabolic process	Group36	Metabolic process	6.87525e-09	4.54882e-07	180	39	134	7	-7.08088	[AARS1, ABCA2, ABCF1, ACTR1B, AGO1, AKT2, ALKBH1, APP, ASRGL1, ATF4, ATRNL1, BTG2, C1QBP, C4BPA, CALR, CAPRIN1, CASP3, CBX8, CCN1, CDK5RAP1, CELF1, CELF4, CIRBP, CNBP, CNOT1, CNOT11, CNOT3, CNOT6, COA3, CPEB1, DAPK2, DDX39A, DDX39B, DDX3X, DHX29, DNAJC1, DNAJC24, DNM1L, DPH2, DPH5, EEF1D, EEF2, EFL1, EIF1, EIF1AD, EIF2AK4, EIF2B1, EIF2B2, EIF2B3, EIF2B4, EIF2B5, EIF2D, EIF2S1, EIF2S3, EIF3A, EIF3…
GO:0050684	regulation of mRNA processing	Group36	Metabolic process	9.50103e-09	5.81463e-07	72	13	55	4	-5.0676	[AKIRIN2, ASAP1, C1QBP, CDK11B, CELF1, CELF2, CELF4, CIRBP, CPEB1, CPSF6, CPSF7, CWC22, DAZAP1, DDX17, DDX5, DNAAF4, ERMAP, ETF1, FMR1, FXR1, HARS1, HNRNPA1, HNRNPK, HNRNPL, HNRNPU, HSPA8, IK, INPP5K, IWS1, KHDRBS1, LEO1, MARCKSL1, MET, METTL16, MRPS30, NSRP1, NUDT21, PABPN1, PDAP1, PEX2, PRDX6, PRPF19, PTCD2, RBFOX2, RBM19, RBM25, RBM4B, RBMX, RNF20, RNF40, RNMT, RNPS1, SAFB, SART3, SF3B4, SMU1,…
GO:0045182	translation regulator activity	Group36	Metabolic process	3.54039e-07	1.60498e-05	66	11	53	2	-5.16984	[AARS1, ABCF1, C1QBP, CELF1, CELF4, CIRBP, CNBP, CPEB1, DAPK2, DHX29, DNM1L, EEF1D, EEF2, EFL1, EIF1, EIF1AD, EIF2AK4, EIF2B1, EIF2B2, EIF2B3, EIF2B4, EIF2B5, EIF2D, EIF2S1, EIF2S3, EIF3A, EIF3B, EIF3CL, EIF3D, EIF3E, EIF3J, EIF3M, EIF4A3, EIF4B, EIF4E, EIF4E2, EIF4EBP2, EIF4EBP3, EIF4G1, EIF4G3, EIF4H, EIF5, EIF5A, ELOF1, ETF1, FMR1, FXR1, GCN1, GSPT1, GSPT2, GTPBP1, LARP1, MCAT, MTIF2, MTRF1, P…
GO:0043484	regulation of RNA splicing	Group36	Metabolic process	9.74348e-07	3.66955e-05	59	11	43	5	-4.16605	[AHNAK, AKIRIN2, C1QBP, CELF1, CELF2, CELF4, CIRBP, CWC22, DAZAP1, DDX17, DDX5, FMR1, FUS, FXR1, HABP4, HARS1, HNRNPA1, HNRNPH1, HNRNPK, HNRNPL, HNRNPU, HSPA8, IK, INPP5K, KHDRBS1, MARCKSL1, METTL16, NSRP1, PIK3R1, POLR2A, PRDX6, PRPF19, PTBP2, RBFOX2, RBM19, RBM25, RBM4B, RBMX, RNPS1, RPS13, RRP1B, SART3, SF3B4, SMU1, SNW1, SON, SRPK1, SRSF2, SRSF3, SRSF4, SRSF5, SRSF6, SRSF7, SRSF9, TELO2, TRA2…
GO:0009894	regulation of catabolic process	Group36	Metabolic process	1.19451e-06	4.23792e-05	327	107	210	10	-5.75121	[ABCA2, ACTR1B, ADAM9, AKIRIN2, AKT2, ALKBH5, ANKIB1, ANP32B, ANXA2, APAF1, APC, APP, ARAF, ARNTL, ATG4B, ATM, ATP6V0B, ATP6V1A, ATP6V1C1, ATP6V1E1, AXIN2, BAD, BAG2, BAG3, BANP, BBS7, BNIP3, BTBD1, BTG2, C3, C4BPA, CACYBP, CALCOCO2, CAPN1, CAPNS1, CASP3, CBX8, CD81, CDH1, CDH4, CDK5RAP3, CEL, CHPT1, CIB1, CIRBP, CNOT1, CNOT6, CSDC2, CSNK1A1, CSNK2A1, CTSC, CUL4B, DAB2, DAB2IP, DACT1, DAPK2, DCP2…
GO:0061013	regulation of mRNA catabolic process	Group36	Metabolic process	1.2967e-06	4.53473e-05	87	24	59	4	-3.75239	[ACTR1B, ALKBH5, ANP32B, AXIN2, BTBD1, BTG2, CBX8, CIRBP, CNOT1, CNOT6, CSDC2, DCP2, DIS3, EIF4E, EIF4G1, ELAVL1, ETF1, EXOSC2, EXOSC6, EXOSC7, EXOSC9, FASTKD1, FMR1, FUS, FXR1, GIGYF2, GTPBP1, HNRNPA0, HNRNPK, HNRNPM, HNRNPR, HNRNPU, HSPA8, KHSRP, LARP1, MAL, MAPK14, MAPKAPK2, METTL16, MYEF2, NANOS3, NOS2, NPM1, PABPC1, PKP3, PNPT1, PRKCD, PSMA4, PSMA6, PSMA7, PSMB5, PSMB6, PSMC3, PSMC5, PSMD1, …
GO:0048024	regulation of mRNA splicing, via spliceosome	Group36	Metabolic process	2.00173e-06	6.36395e-05	47	9	34	4	-3.79249	[AKIRIN2, C1QBP, CELF1, CELF2, CELF4, CIRBP, CWC22, DAZAP1, DDX17, DDX5, FMR1, FXR1, HARS1, HNRNPA1, HNRNPK, HNRNPL, HNRNPU, HSPA8, IK, INPP5K, KHDRBS1, MARCKSL1, METTL16, NSRP1, PRDX6, PRPF19, RBFOX2, RBM19, RBM25, RBM4B, RBMX, RNPS1, SART3, SF3B4, SMU1, SNW1, SON, SRPK1, SRSF2, SRSF3, SRSF4, SRSF5, SRSF6, SRSF7, SRSF9, TRA2B, YTHDC1]
GO:0090079	translation regulator activity, nucleic acid binding	Group36	Cellular process	3.77454e-06	0.000106208	53	8	43	2	-4.80762	[ABCF1, C1QBP, CELF1, CELF4, CPEB1, DAPK2, DHX29, DNM1L, EEF1D, EEF2, EFL1, EIF1, EIF1AD, EIF2B1, EIF2B2, EIF2B3, EIF2B4, EIF2B5, EIF2D, EIF2S1, EIF2S3, EIF3A, EIF3B, EIF3CL, EIF3D, EIF3E, EIF3J, EIF3M, EIF4B, EIF4E, EIF4E2, EIF4G1, EIF4G3, EIF4H, EIF5, EIF5A, ELOF1, ETF1, GCN1, GSPT1, GSPT2, GTPBP1, LARP1, MCAT, MTIF2, MTRF1, PABPC1, PAIP2, PAIP2B, PSMC5, PURA, TUFM, TYMS]
GO:0043487	regulation of RNA stability	Group36	Metabolic process	5.98621e-06	0.000157573	79	24	52	3	-3.15025	[ALKBH5, ANP32B, AXIN2, BTBD1, CIRBP, CNOT6, CSDC2, DCP2, DIS3, DKC1, EIF4E, EIF4G1, ELAVL1, ETF1, EXOSC2, EXOSC6, EXOSC7, EXOSC9, FASTKD1, FMR1, FUS, FXR1, GIGYF2, HNRNPA0, HNRNPK, HNRNPM, HNRNPR, HNRNPU, HSPA8, KHSRP, LARP1, MAL, MAPK14, MAPKAPK2, METTL16, MYEF2, NPM1, PABPC1, PRKCD, PSMA4, PSMA6, PSMA7, PSMB5, PSMB6, PSMC3, PSMC5, PSMD1, PSMD10, PSMD11, PSMD2, PSMD9, PSME1, PSME3, PSME4, SAMD4…
GO:0043488	regulation of mRNA stability	Group36	Metabolic process	1.02586e-05	0.000241472	75	22	50	3	-3.23316	[ALKBH5, ANP32B, AXIN2, BTBD1, CIRBP, CNOT6, CSDC2, DCP2, DIS3, EIF4E, EIF4G1, ELAVL1, ETF1, EXOSC2, EXOSC6, EXOSC7, EXOSC9, FASTKD1, FMR1, FUS, FXR1, GIGYF2, HNRNPA0, HNRNPK, HNRNPM, HNRNPR, HNRNPU, HSPA8, KHSRP, LARP1, MAL, MAPK14, MAPKAPK2, METTL16, MYEF2, NPM1, PABPC1, PRKCD, PSMA4, PSMA6, PSMA7, PSMB5, PSMB6, PSMC3, PSMC5, PSMD1, PSMD10, PSMD11, PSMD2, PSMD9, PSME1, PSME3, PSME4, SAMD4B, SER…
GO:0031329	regulation of cellular catabolic process	Group36	Metabolic process	1.63632e-05	0.000360875	273	91	173	9	-5.02339	[ABCA2, ACTR1B, ADAM9, AKT2, ALKBH5, ANKIB1, ANP32B, ANXA2, APAF1, APP, ARAF, ATM, ATP6V0B, ATP6V1A, ATP6V1C1, ATP6V1E1, AXIN2, BAD, BAG2, BAG3, BBS7, BNIP3, BTBD1, BTG2, C3, CACYBP, CALCOCO2, CAPN1, CAPNS1, CASP3, CBX8, CD81, CDH4, CDK5RAP3, CHPT1, CIRBP, CNOT1, CNOT6, CSDC2, CSNK1A1, CSNK2A1, CTSC, DAB2, DAB2IP, DACT1, DAPK2, DCP2, DDA1, DEPDC5, DFFA, DIS3, DKC1, DNAAF4, DNM1L, DRAM2, DVL1, ECD…
GO:0000381	regulation of alternative mRNA splicing, via spliceosome	Group36	Metabolic process	2.5354e-05	0.000525988	33	5	25	3	-3.65563	[AKIRIN2, CELF1, CELF2, CELF4, DDX17, DDX5, FMR1, FXR1, HARS1, HNRNPA1, HNRNPL, HNRNPU, IK, KHDRBS1, MARCKSL1, NSRP1, RBFOX2, RBM19, RBM25, RBM4B, RBMX, RNPS1, SART3, SMU1, SRSF2, SRSF3, SRSF4, SRSF5, SRSF6, SRSF7, SRSF9, TRA2B, YTHDC1]
GO:0017148	negative regulation of translation	Group36	Metabolic process	3.45176e-05	0.000692615	60	12	46	2	-4.38938	[ACTR1B, AGO1, ATF4, BTG2, CALR, CAPRIN1, CBX8, CELF1, CELF4, CIRBP, CNOT1, CNOT3, CPEB1, DDX3X, EIF2AK4, EIF2S1, EIF3A, EIF3E, EIF4A3, EIF4E, EIF4E2, EIF4EBP2, EIF4EBP3, EIF4G1, ETF1, FMR1, FXR1, GAPDH, GIGYF2, GLUL, HNRNPR, IGFBP5, ILF3, INTS3, KHSRP, LARP1, METTL16, NANOS3, NOS2, PAIP2, PAIP2B, PMPCA, PRG3, PURA, PUS7, RPS3, SAMD4B, SH3BP4, SPPL2A, SPPL3, SYNCRIP, TARDBP, TNRC6C, TPR, TYMS, YB…
GO:0045727	positive regulation of translation	Group36	Metabolic process	0.000100037	0.00167733	53	9	39	5	-4.12082	[ASRGL1, ATRNL1, C1QBP, CDK5RAP1, CIRBP, CNBP, COA3, DDX39A, DDX39B, DDX3X, DHX29, EEF2, EIF2AK4, EIF2B5, EIF2S3, EIF3A, EIF3D, EIF3E, EIF4A3, EIF4E, EIF4G1, EIF5A, ELAVL1, FMR1, FXR1, HABP4, HNRNPL, KHDRBS1, LARP1, LARP4, MAPK1, MIEF1, MRPS27, NAT10, NPM1, PABPC1, PLXNB2, POLDIP3, PRKCSH, RBMS3, RCC1L, RHOA, RPL5, RPS6KB1, RPUSD4, SERP1, SLC7A9, THBS1, USP16, VIM, YTHDF1, YTHDF3, ZCCHC4]
GO:1903313	positive regulation of mRNA metabolic process	Group36	Metabolic process	0.00030781	0.00414021	37	7	29	1	-3.61678	[ACTR1B, BTG2, CBX8, CELF4, CIRBP, CNOT1, CPEB1, DAZAP1, ETF1, GIGYF2, GTPBP1, HNRNPR, HSPA8, INPP5K, KHSRP, LEO1, METTL16, NANOS3, NOS2, NUDT21, PABPC1, PEX2, PNPT1, PRDX6, PRPF19, RBMX, SF3B4, SH3BP4, SNW1, TARDBP, TNRC6C, TRA2B, YTHDF3, ZC3H12A, ZC3HAV1, ZFP36, ZFP36L2]
GO:0034249	negative regulation of cellular amide metabolic process	Group36	Metabolic process	0.000551983	0.00675628	64	15	47	2	-4	[ACTR1B, AGO1, ATF4, BTG2, C4BPA, CALR, CAPRIN1, CBX8, CELF1, CELF4, CIRBP, CNOT1, CNOT3, CPEB1, DDX3X, EIF2AK4, EIF2S1, EIF3A, EIF3E, EIF4A3, EIF4E, EIF4E2, EIF4EBP2, EIF4EBP3, EIF4G1, ETF1, FMR1, FXR1, GAPDH, GIGYF2, GLUL, HNRNPR, IGFBP5, ILF3, INTS3, KHSRP, LARP1, METTL16, NANOS3, NOS2, ORMDL2, PAIP2, PAIP2B, PMPCA, PRG3, PRKAA1, PURA, PUS7, RPS3, SAMD4B, SH3BP4, SPON1, SPPL2A, SPPL3, SYNCRIP,…
GO:0051236	establishment of RNA localization	Group37	Cellular process	7.62814e-10	6.4392e-08	96	14	80	2	-6.7361	[ABCE1, AHCTF1, ALKBH5, ALYREF, ANTXR1, ATM, BICD2, CDC40, CETN2, CKAP5, DCAF1, DDX39A, DDX39B, DKK3, EIF3A, EIF4A3, EIF4E, EIF4G1, EIF5A, ETF1, FMR1, HARS1, HEBP1, HHEX, HNRNPA1, HNRNPU, HPSE, IGFBP7, IWS1, KHSRP, LRPPRC, MAGOHB, MCM3AP, MX2, MYO1E, NMD3, NOL6, NPM1, NUP107, NUP155, NUP205, NUP35, NUP42, NUP58, NUP62, NUP85, NUP88, NUP93, NXT2, PABPN1, PARP11, PHAX, PNPT1, POLDIP3, PURA, QKI, RA…
GO:0050658	RNA transport	Group37	Cellular process	2.3547e-09	1.74676e-07	93	13	78	2	-6.74019	[ABCE1, AHCTF1, ALKBH5, ALYREF, BICD2, CDC40, CETN2, CKAP5, DCAF1, DDX39A, DDX39B, DKK3, EIF3A, EIF4A3, EIF4E, EIF4G1, EIF5A, ETF1, FMR1, HARS1, HEBP1, HHEX, HNRNPA1, HNRNPU, HPSE, IGFBP7, IWS1, KHSRP, LRPPRC, MAGOHB, MCM3AP, MX2, MYO1E, NMD3, NOL6, NPM1, NUP107, NUP155, NUP205, NUP35, NUP42, NUP58, NUP62, NUP85, NUP88, NUP93, NXT2, PABPN1, PARP11, PHAX, PNPT1, POLDIP3, PURA, QKI, RAE1, RANBP2, R…
GO:0050657	nucleic acid transport	Group37	Cellular process	2.3547e-09	1.74676e-07	93	13	78	2	-6.74019	[ABCE1, AHCTF1, ALKBH5, ALYREF, BICD2, CDC40, CETN2, CKAP5, DCAF1, DDX39A, DDX39B, DKK3, EIF3A, EIF4A3, EIF4E, EIF4G1, EIF5A, ETF1, FMR1, HARS1, HEBP1, HHEX, HNRNPA1, HNRNPU, HPSE, IGFBP7, IWS1, KHSRP, LRPPRC, MAGOHB, MCM3AP, MX2, MYO1E, NMD3, NOL6, NPM1, NUP107, NUP155, NUP205, NUP35, NUP42, NUP58, NUP62, NUP85, NUP88, NUP93, NXT2, PABPN1, PARP11, PHAX, PNPT1, POLDIP3, PURA, QKI, RAE1, RANBP2, R…
GO:0051028	mRNA transport	Group37	Cellular process	2.22254e-08	1.2653e-06	76	12	63	1	-5.8501	[AHCTF1, ALKBH5, ALYREF, BICD2, CDC40, CETN2, DCAF1, DDX39A, DDX39B, EIF4A3, EIF4E, EIF4G1, EIF5A, ETF1, FMR1, HARS1, HEBP1, HHEX, HNRNPA1, HPSE, IWS1, KHSRP, LRPPRC, MAGOHB, MCM3AP, MX2, MYO1E, NUP107, NUP155, NUP205, NUP35, NUP42, NUP58, NUP62, NUP85, NUP88, NUP93, NXT2, PABPN1, PARP11, POLDIP3, QKI, RAE1, RANBP2, RNPS1, RPAIN, RPSA, SEC13, SH3BP4, SLC7A9, SMG5, SMG7, SPPL2A, SPPL3, SRRM1, SRSF…
GO:0051169	nuclear transport	Group37	Cellular process	5.85172e-08	3.25568e-06	115	17	95	3	-7.27354	[ABCE1, ALKBH5, ALYREF, ARNTL, BACH2, BTBD1, CALR, CDC40, CDKN1A, CSE1L, CTNND1, DCAF1, DDX39A, DDX39B, DKK3, DOCK3, DUSP16, EIF3A, EIF4A3, EIF4E, EIF4G1, EIF5A, ELAVL1, FAM53C, FBXO22, GEMIN4, GEMIN5, GEMIN7, HARS1, HEATR3, HEBP1, HHEX, HIKESHI, HMGA1, HNRNPA1, HPSE, HSPA9, ING1, IPO13, IPO4, IPO5, IPO9, LMNA, LZTS2, MAGOHB, MAP3K20, MBTPS1, MCM3AP, NEMF, NFKBIA, NMD3, NOL6, NPM1, NUP107, NUP155…
GO:0006913	nucleocytoplasmic transport	Group37	Cellular process	5.99453e-08	3.26102e-06	114	17	94	3	-7.21171	[ABCE1, ALKBH5, ALYREF, ARNTL, BACH2, BTBD1, CALR, CDC40, CDKN1A, CSE1L, CTNND1, DCAF1, DDX39A, DDX39B, DKK3, DOCK3, DUSP16, EIF3A, EIF4A3, EIF4E, EIF4G1, EIF5A, ELAVL1, FAM53C, FBXO22, GEMIN4, GEMIN5, GEMIN7, HARS1, HEATR3, HEBP1, HHEX, HIKESHI, HNRNPA1, HPSE, HSPA9, ING1, IPO13, IPO4, IPO5, IPO9, LMNA, LZTS2, MAGOHB, MAP3K20, MBTPS1, MCM3AP, NEMF, NFKBIA, NMD3, NOL6, NPM1, NUP107, NUP155, NUP20…
GO:0015931	nucleobase-containing compound transport	Group37	Cellular process	3.86573e-07	1.66023e-05	101	13	85	3	-7.16427	[ABCE1, AHCTF1, ALKBH5, ALYREF, ATM, BICD2, CDC27, CDC40, CETN2, CKAP5, DCAF1, DDX39A, DDX39B, DKK3, EIF3A, EIF4A3, EIF4E, EIF4G1, EIF5A, ETF1, FMR1, GJA1, HARS1, HEBP1, HHEX, HNRNPA1, HNRNPU, HPSE, IGFBP7, IWS1, KHSRP, LRPPRC, MAGOHB, MCM3AP, MX2, MYO1E, NMD3, NOL6, NPM1, NUP107, NUP155, NUP205, NUP35, NUP42, NUP58, NUP62, NUP85, NUP88, NUP93, NXT2, PABPN1, PARP11, PHAX, PNPT1, POLDIP3, PURA, QK…
GO:0051168	nuclear export	Group37	Cellular process	4.10752e-07	1.73366e-05	75	11	62	2	-5.88897	[ABCE1, ALKBH5, ALYREF, CALR, CDC40, CSE1L, CTNND1, DCAF1, DDX39A, DDX39B, DKK3, DUSP16, EIF3A, EIF4A3, EIF4E, EIF4G1, EIF5A, HARS1, HEBP1, HHEX, HNRNPA1, HPSE, HSPA9, LZTS2, MAGOHB, MAP3K20, MCM3AP, NEMF, NMD3, NOL6, NPM1, NUP107, NUP155, NUP205, NUP35, NUP42, NUP58, NUP62, NUP85, NUP88, NUP93, PABPN1, PHAX, POLDIP3, RAE1, RANBP2, RANBP3, RNPS1, RPAIN, RRS1, SEC13, SLC7A9, SMG5, SMG7, SRRM1, SRS…
GO:0006886	intracellular protein transport	Group37	Cellular process	7.71982e-07	2.9997e-05	316	67	237	11	-9.56325	[ABCE1, ACOT2, ACOX3, AGPS, AKT2, ALKBH5, ALYREF, ANGPTL1, ANPEP, AP2M1, AP3B1, AP3D1, AP3S1, AP4S1, APBA1, APPBP2, ARFGAP3, ARFIP1, ARFIP2, ARL1, ARL3, ARL4C, ARL5A, ARNTL, ARSA, BAAT, BAG3, BRD8, CALR, CAT, CD74, CDC40, CDKN1A, CHCHD4, CHD6, CILK1, CLIP1, CLTA, COG3, COPB1, COPG2, CSE1L, CTDSP2, CTNND1, DCAF1, DDX27, DDX39A, DDX39B, DKK3, DOCK3, DUSP16, DYNLL2, DYNLRB2, ECD, ECI2, EHD1, EIF2D, …
GO:0031124	mRNA 3'-end processing	Group37	Metabolic process	1.13106e-06	4.1952e-05	49	9	38	2	-4.14286	[ALYREF, APP, ASAP1, CDC40, CLP1, CPSF6, CPSF7, CSTF2, CSTF3, DDX39A, DDX39B, EIF4A3, GRSF1, HARS1, HEBP1, HPSE, LEO1, LSM11, MAGOHB, MRPS30, MYBBP1A, NUDT21, PABPC1, PABPN1, PDAP1, PEX2, PLP2, PLPP1, PNPT1, POLDIP3, RNPS1, SLC7A9, SRM, SRRM1, SRSF2, SRSF3, SRSF4, SRSF5, SRSF6, SRSF7, SRSF9, SSU72, THOC1, THOC2, THOC3, THOC5, TUSC2, TUT1, U2AF1]
GO:0006611	protein export from nucleus	Group37	Cellular process	1.18546e-06	4.26766e-05	70	9	59	2	-5.97614	[ABCE1, ALKBH5, ALYREF, CALR, CDC40, CSE1L, CTNND1, DCAF1, DDX39A, DDX39B, DKK3, DUSP16, EIF3A, EIF4A3, EIF4E, EIF4G1, EIF5A, HARS1, HEBP1, HHEX, HPSE, HSPA9, MAGOHB, MCM3AP, NMD3, NOL6, NPM1, NUP107, NUP155, NUP205, NUP35, NUP42, NUP58, NUP62, NUP85, NUP88, NUP93, PABPN1, POLDIP3, RAE1, RANBP2, RANBP3, RNPS1, RPAIN, RRS1, SEC13, SLC7A9, SMG5, SMG7, SRRM1, SRSF2, SRSF3, SRSF4, SRSF5, SRSF6, SRSF7…
GO:0031123	RNA 3'-end processing	Group37	Metabolic process	1.45632e-06	4.9515e-05	63	9	52	2	-5.41749	[ALYREF, APP, ASAP1, CDC40, CLP1, CPSF6, CPSF7, CSTF2, CSTF3, DDX39A, DDX39B, DDX56, DKC1, EIF4A3, ELAC2, EXOSC10, EXOSC2, EXOSC6, EXOSC7, EXOSC9, GRSF1, HARS1, HEBP1, HPSE, INTS1, INTS8, LEO1, LSM11, MAGOHB, MRPS30, MYBBP1A, NUDT21, PABPC1, PABPN1, PDAP1, PEX2, PLP2, PLPP1, PNPT1, POLDIP3, POLR3K, RNPS1, SLC7A9, SRM, SRRM1, SRSF2, SRSF3, SRSF4, SRSF5, SRSF6, SRSF7, SRSF9, SSU72, THOC1, THOC2, TH…
GO:0006405	RNA export from nucleus	Group37	Cellular process	1.93941e-06	6.24693e-05	63	8	53	2	-5.66947	[ABCE1, ALKBH5, ALYREF, CDC40, DCAF1, DDX39A, DDX39B, DKK3, EIF3A, EIF4A3, EIF4E, EIF4G1, EIF5A, HARS1, HEBP1, HHEX, HNRNPA1, HPSE, MAGOHB, MCM3AP, NMD3, NOL6, NPM1, NUP107, NUP155, NUP205, NUP35, NUP42, NUP58, NUP62, NUP85, NUP88, NUP93, PABPN1, PHAX, POLDIP3, RAE1, RANBP2, RNPS1, RPAIN, RRS1, SEC13, SLC7A9, SMG5, SMG7, SRRM1, SRSF2, SRSF3, SRSF4, SRSF5, SRSF6, SRSF7, SRSF9, THOC1, THOC2, THOC3,…
GO:0034504	protein localization to nucleus	Group37	Cellular process	6.87223e-06	0.000177087	72	15	55	1	-4.71405	[AKIRIN2, ANPEP, ARL2BP, ARNTL, BANP, CALR, CDKN1A, CSE1L, CTDNEP1, CTNND1, DCAF1, DOCK3, DVL1, ELAVL1, FAM53C, HEATR3, HHEX, HIKESHI, HNRNPU, HSPA8, ING1, INTS13, IPO13, IPO4, IPO5, IPO9, LMNA, MBTPS1, MSX1, NFKBIA, NOL8, NOP53, NUP107, NUP155, NUP35, NUP62, NUP85, NUP88, NUP93, NXT2, PEX2, PHB2, PIK3R1, PIKFYVE, PINX1, PLRG1, PTTG1IP, RANBP2, RANGAP1, RGP1, RGS3, RPAIN, RPF2, RPL17, RRS1, SIX3,…
GO:0031503	protein-containing complex localization	Group37	Cellular process	9.44743e-06	0.000228983	106	16	86	3	-6.799	[ABCE1, ALKBH5, ALYREF, ANPEP, ANTXR1, AP2M1, AP3D1, ARL3, ATM, BRD8, CACNG4, CDC40, CILK1, DCAF1, DDX39A, DDX39B, DKK3, DLG3, DYNLL2, DYNLRB2, EIF3A, EIF4A3, EIF4E, EIF4G1, EIF5A, EXOC3, EXOC3L1, EZR, FKBP4, HARS1, HEBP1, HHEX, HNRNPU, HPSE, HSPA8, IFT22, IFT43, IFT80, IFT81, IGFBP7, KIF3B, KIF5B, LRRC1, MAGOHB, MAPRE3, MCM3AP, MIOS, MX1, MX2, NCOA2, NMD3, NOL6, NPM1, NUP107, NUP155, NUP205, NUP…
GO:0071426	ribonucleoprotein complex export from nucleus	Group37	Cellular process	9.82644e-06	0.000233545	60	7	51	2	-5.68038	[ABCE1, ALKBH5, ALYREF, CDC40, DCAF1, DDX39A, DDX39B, DKK3, EIF3A, EIF4A3, EIF4E, EIF4G1, EIF5A, HARS1, HEBP1, HHEX, HPSE, MAGOHB, MCM3AP, NMD3, NOL6, NPM1, NUP107, NUP155, NUP205, NUP35, NUP42, NUP58, NUP62, NUP85, NUP88, NUP93, PABPN1, POLDIP3, RAE1, RANBP2, RNPS1, RPAIN, RRS1, SEC13, SLC7A9, SMG5, SMG7, SRRM1, SRSF2, SRSF3, SRSF4, SRSF5, SRSF6, SRSF7, SRSF9, THOC1, THOC2, THOC3, THOC5, TPR, U2…
GO:0071427	mRNA-containing ribonucleoprotein complex export from nucleus	Group37	Cellular process	3.68721e-05	0.000716372	52	6	45	1	-5.40833	[ALKBH5, ALYREF, CDC40, DCAF1, DDX39A, DDX39B, EIF4A3, EIF4E, EIF4G1, EIF5A, HARS1, HEBP1, HHEX, HPSE, MAGOHB, MCM3AP, NUP107, NUP155, NUP205, NUP35, NUP42, NUP58, NUP62, NUP85, NUP88, NUP93, PABPN1, POLDIP3, RAE1, RANBP2, RNPS1, RPAIN, SEC13, SLC7A9, SMG5, SMG7, SRRM1, SRSF2, SRSF3, SRSF4, SRSF5, SRSF6, SRSF7, SRSF9, THOC1, THOC2, THOC3, THOC5, TPR, U2AF1, USO1, YTHDC1]
GO:0006406	mRNA export from nucleus	Group37	Cellular process	3.68721e-05	0.000716372	52	6	45	1	-5.40833	[ALKBH5, ALYREF, CDC40, DCAF1, DDX39A, DDX39B, EIF4A3, EIF4E, EIF4G1, EIF5A, HARS1, HEBP1, HHEX, HPSE, MAGOHB, MCM3AP, NUP107, NUP155, NUP205, NUP35, NUP42, NUP58, NUP62, NUP85, NUP88, NUP93, PABPN1, POLDIP3, RAE1, RANBP2, RNPS1, RPAIN, SEC13, SLC7A9, SMG5, SMG7, SRRM1, SRSF2, SRSF3, SRSF4, SRSF5, SRSF6, SRSF7, SRSF9, THOC1, THOC2, THOC3, THOC5, TPR, U2AF1, USO1, YTHDC1]
GO:0051170	import into nucleus	Group37	Cellular process	0.000641388	0.00765912	50	6	43	1	-5.23259	[ARNTL, BACH2, CDKN1A, CSE1L, CTNND1, DCAF1, DOCK3, ELAVL1, FAM53C, GEMIN4, GEMIN5, GEMIN7, HEATR3, HIKESHI, HNRNPA1, ING1, IPO13, IPO4, IPO5, IPO9, LMNA, MBTPS1, NFKBIA, NUP107, NUP155, NUP35, NUP62, NUP85, NUP88, NUP93, NXT2, PHB2, PIK3R1, PTTG1IP, RANBP2, RGP1, RGS3, RPAIN, RPL17, SCAF11, SIX3, SLC12A9, SMN1, SNRPD1, SNRPD2, SNRPD3, SUMO1, TNPO3, TPR, ZEB2]
GO:0006396	RNA processing	Group38	Metabolic process	6.77287e-34	1.658e-30	381	44	322	15	-14.2424	[AARS1, AARS2, ABT1, ACIN1, AGO1, ALKBH1, ALKBH5, ALYREF, ANKRD16, APP, AQR, ASAP1, ASRGL1, ATRNL1, BMS1, BOP1, BTN2A2, BYSL, C1QBP, C3, CACTIN, CDC40, CDC5L, CDK5RAP1, CELF1, CELF2, CELF4, CHERP, CLASRP, CLNS1A, CLP1, CMTR1, COIL, CPEB1, CPSF6, CPSF7, CSDC2, CSTF2, CSTF3, CTU1, CWC15, CWC22, CWF19L2, CXCL8, DBR1, DCPS, DDX10, DDX17, DDX18, DDX21, DDX23, DDX27, DDX39A, DDX39B, DDX47, DDX5, DDX51,…
GO:0016070	RNA metabolic process	Group38	Metabolic process	9.1622e-30	7.47635e-27	610	102	488	20	-15.6287	[AARS1, AARS2, AARSD1, ABCA2, ABT1, ACIN1, AGO1, AKIRIN2, ALKBH1, ALKBH5, ALYREF, ANKRD16, APP, AQR, ARPC2, ASAP1, ASH2L, ASRGL1, ATF4, ATM, ATRNL1, AZGP1, BAZ2A, BMS1, BOP1, BTN2A2, BYSL, C1QBP, C3, CACTIN, CARS1, CAST, CAVIN1, CBFB, CCN2, CCND1, CCNT2, CDC40, CDC5L, CDK5RAP1, CDKN1A, CEBPD, CEBPZ, CELF1, CELF2, CELF4, CERT1, CHERP, CHN1, CITED2, CLASRP, CLNS1A, CLP1, CMTR1, CNOT1, CNOT11, CNOT3…
GO:0042254	ribosome biogenesis	Group38	Cellular process	1.04969e-26	6.42407e-24	163	11	149	3	-10.809	[AATF, ABCE1, ABT1, ASRGL1, ATRNL1, BMS1, BOP1, BRIP1, BYSL, C1QBP, CEBPZ, CUL4B, DDX10, DDX17, DDX18, DDX21, DDX27, DDX28, DDX3X, DDX47, DDX51, DDX52, DDX56, DHX29, DHX37, DIMT1, DIS3, DKC1, DKK3, DROSHA, EBNA1BP2, EFL1, EIF2S1, EIF3A, EIF4A3, EMG1, ERAL1, ESF1, EXOSC10, EXOSC2, EXOSC6, EXOSC7, EXOSC9, FRG1, FTSJ3, GAR1, GEMIN4, GLUL, GNL3L, GTPBP10, HEATR1, HEATR3, IMP4, KRI1, KRR1, LAS1L, MAK1…
GO:0034660	ncRNA metabolic process	Group38	Metabolic process	1.60651e-25	5.61819e-23	213	18	191	4	-11.8538	[AARS1, AARS2, AARSD1, ABT1, AGO1, ALKBH1, ANKRD16, ASRGL1, ATRNL1, BMS1, BOP1, BYSL, CARS1, CDK5RAP1, CLP1, CSTF2, CTU1, CXCL8, DARS1, DARS2, DDX10, DDX17, DDX18, DDX21, DDX27, DDX47, DDX51, DDX52, DDX56, DHX37, DIMT1, DIS3, DIS3L2, DKC1, DKK3, DROSHA, DUS3L, DUS4L, EBNA1BP2, EEF1E1, EIF3A, EIF4A3, ELAC2, ELP1, ELP2, ELP6, EMG1, ESF1, EXOSC10, EXOSC2, EXOSC6, EXOSC7, EXOSC9, FAM98B, FARSA, FARSB…
GO:0034470	ncRNA processing	Group38	Metabolic process	4.80177e-25	1.46934e-22	184	14	166	4	-11.2056	[AARS1, AARS2, ABT1, AGO1, ALKBH1, ANKRD16, ASRGL1, ATRNL1, BMS1, BOP1, BYSL, CDK5RAP1, CLP1, CSTF2, CTU1, CXCL8, DDX10, DDX17, DDX18, DDX21, DDX27, DDX47, DDX51, DDX52, DDX56, DHX37, DIMT1, DIS3, DKC1, DKK3, DROSHA, DUS3L, DUS4L, EBNA1BP2, EIF3A, EIF4A3, ELAC2, ELP1, ELP2, ELP6, EMG1, ESF1, EXOSC10, EXOSC2, EXOSC6, EXOSC7, EXOSC9, FAM98B, FRG1, FTSJ1, FTSJ3, GAR1, GARS1, GEMIN4, GRSF1, HEATR1, I…
GO:0006364	rRNA processing	Group38	Metabolic process	1.12328e-23	3.05533e-21	125	9	113	3	-9.30204	[ABT1, ASRGL1, ATRNL1, BMS1, BOP1, BYSL, DDX10, DDX17, DDX18, DDX21, DDX27, DDX47, DDX51, DDX52, DDX56, DHX37, DIMT1, DIS3, DKC1, DKK3, EBNA1BP2, EIF3A, EIF4A3, EMG1, ESF1, EXOSC10, EXOSC2, EXOSC6, EXOSC7, EXOSC9, FRG1, FTSJ3, GAR1, GEMIN4, HEATR1, IMP4, KRI1, KRR1, LAS1L, MAK16, MDN1, METTL16, MPHOSPH10, MRM1, MRM3, MRTO4, NAT10, NEDD4, NHP2, NOB1, NOC4L, NOL11, NOL6, NOL8, NOL9, NOP10, NOP14, N…
GO:0016072	rRNA metabolic process	Group38	Metabolic process	3.83118e-22	9.37873e-20	126	9	114	3	-9.35414	[ABT1, ASRGL1, ATRNL1, BMS1, BOP1, BYSL, DDX10, DDX17, DDX18, DDX21, DDX27, DDX47, DDX51, DDX52, DDX56, DHX37, DIMT1, DIS3, DKC1, DKK3, DROSHA, EBNA1BP2, EIF3A, EIF4A3, EMG1, ESF1, EXOSC10, EXOSC2, EXOSC6, EXOSC7, EXOSC9, FRG1, FTSJ3, GAR1, GEMIN4, HEATR1, IMP4, KRI1, KRR1, LAS1L, MAK16, MDN1, METTL16, MPHOSPH10, MRM1, MRM3, MRTO4, NAT10, NEDD4, NHP2, NOB1, NOC4L, NOL11, NOL6, NOL8, NOL9, NOP10, …
GO:0006399	tRNA metabolic process	Group38	Metabolic process	2.1776e-09	1.66587e-07	82	10	71	1	-6.73632	[AARS1, AARS2, AARSD1, ALKBH1, ANKRD16, ASRGL1, ATRNL1, CARS1, CDK5RAP1, CLP1, CSTF2, CTU1, CXCL8, DARS1, DARS2, DUS3L, DUS4L, EEF1E1, ELAC2, ELP1, ELP2, ELP6, EXOSC10, EXOSC2, EXOSC7, EXOSC9, FAM98B, FARSA, FARSB, FTSJ1, GARS1, GART, GATB, GLUL, GRSF1, HARS1, IARS2, KARS1, LARS1, LARS2, MARS1, METTL1, MOCS3, NAT10, NSUN3, OSGEPL1, POLR3K, POP1, POP4, PUS1, PUS10, PUS3, PUS7, QRSL1, QTRT1, RARS1,…
GO:0042274	ribosomal small subunit biogenesis	Group38	Cellular process	8.61107e-09	5.4051e-07	43	4	38	1	-5.18495	[ABT1, ASRGL1, ATRNL1, BMS1, BYSL, DDX52, DHX37, DKK3, EMG1, ERAL1, HEATR1, KRI1, NAT10, NOB1, NOL11, NOM1, NOP14, NPM1, POLR3B, RCL1, RIOK1, RIOK2, RPL38, RPS10, RPS14, RPS17, RPS24, RPS28, RPS6, RPS7, RPSA, RRS1, SURF6, TBL3, TSR1, TXNDC5, UTP20, UTP25, UTP3, UTP4, UTP6, WDR3, WDR46]
GO:0030490	maturation of SSU-rRNA	Group38	Cellular process	1.51182e-06	5.06979e-05	30	3	27	0	-4.38178	[ABT1, ASRGL1, ATRNL1, BMS1, BYSL, DDX52, DHX37, HEATR1, KRI1, NAT10, NOB1, NOL11, NOP14, POLR3B, RCL1, RIOK1, RIOK2, RPS14, RPS28, RRS1, TBL3, TSR1, TXNDC5, UTP20, UTP25, UTP3, UTP4, UTP6, WDR3, WDR46]
GO:0000466	maturation of 5.8S rRNA from tricistronic rRNA transcript (SSU-rRNA, 5.8S rRNA, LSU-rRNA)	Group38	Cellular process	4.72113e-06	0.000128415	16	0	16	0	-4	[ABT1, BOP1, EXOSC10, EXOSC2, EXOSC7, EXOSC9, FTSJ3, KRI1, NOL9, NOP14, PES1, POLR3B, RCL1, RRS1, UTP20, WDR12]
GO:0008033	tRNA processing	Group38	Metabolic process	5.12982e-06	0.000137998	53	6	46	1	-5.49442	[AARS1, AARS2, ALKBH1, ANKRD16, ASRGL1, ATRNL1, CDK5RAP1, CLP1, CSTF2, CTU1, CXCL8, DUS3L, DUS4L, ELAC2, ELP1, ELP2, ELP6, FAM98B, FTSJ1, GRSF1, KARS1, METTL1, MOCS3, NAT10, NSUN3, OSGEPL1, POLR3K, POP1, POP4, PUS1, PUS10, PUS3, PUS7, QTRT1, RPP14, RPP38, RPUSD4, RTCB, SARS1, SARS2, THUMPD1, TP53RK, TRDMT1, TRMT10A, TRMT11, TRMT5, TRMT61B, TRNT1, TRPT1, TRUB1, TSEN34, USP14, WDR4]
GO:0090501	RNA phosphodiester bond hydrolysis	Group38	Metabolic process	9.813e-06	0.000235512	61	8	51	2	-5.50559	[ABT1, AGO1, AZGP1, BMS1, BOP1, CNOT1, CNOT6, CPSF6, CPSF7, CSTF2, CSTF3, DBR1, DCP2, DCPS, DIS3, DIS3L2, DROSHA, ELAC2, ENDOG, ENDOU, EXOG, EXOSC10, EXOSC2, EXOSC6, EXOSC7, EXOSC9, HELZ2, KRI1, LACTB2, MRPL44, NHP2, NOB1, NOL9, NOP14, NUDT21, PAN2, PNPT1, POLR2I, POLR3B, POLR3K, POP1, POP4, PPP1R8, RCL1, RNASEK, RPP14, RPP38, RRS1, SND1, TEAD1, TFPI2, TOE1, TRIM23, TSEN34, TSN, TSR1, TUT1, UTP20…
GO:0000460	maturation of 5.8S rRNA	Group38	Cellular process	1.29625e-05	0.000293817	22	1	20	1	-4.05081	[ABT1, BOP1, EIF3A, EXOSC10, EXOSC2, EXOSC7, EXOSC9, FTSJ3, KRI1, LAS1L, MAK16, NEDD4, NOL9, NOP14, NSA2, PES1, POLR3B, RCL1, RRP15, RRS1, UTP20, WDR12]
GO:0000470	maturation of LSU-rRNA	Group38	Cellular process	2.16922e-05	0.000469935	20	2	17	1	-3.3541	[BOP1, DDX18, EIF3A, FTSJ3, LAS1L, MAK16, NEDD4, NHP2, NOL9, NOP2, NSA2, PES1, RPF2, RPL12, RPL7, RPL7L1, RRP15, RSL1D1, WDR12, ZNHIT6]
GO:0000469	cleavage involved in rRNA processing	Group38	Cellular process	2.20617e-05	0.000469627	17	1	16	0	-3.63803	[ABT1, BMS1, BOP1, EXOSC10, EXOSC2, EXOSC7, EXOSC9, KRI1, NHP2, NOB1, NOL9, NOP14, POLR3B, RCL1, RRS1, TSR1, UTP20]
GO:0000462	maturation of SSU-rRNA from tricistronic rRNA transcript (SSU-rRNA, 5.8S rRNA, LSU-rRNA)	Group38	Cellular process	4.00396e-05	0.000771788	20	1	19	0	-4.02492	[ABT1, BMS1, BYSL, DHX37, HEATR1, KRI1, NOP14, POLR3B, RCL1, RPS14, RRS1, TBL3, TSR1, TXNDC5, UTP20, UTP25, UTP3, UTP4, UTP6, WDR46]
GO:0000479	endonucleolytic cleavage of tricistronic rRNA transcript (SSU-rRNA, 5.8S rRNA, LSU-rRNA)	Group38	Cellular process	4.96402e-05	0.000927628	11	0	11	0	-3.31662	[ABT1, BMS1, BOP1, KRI1, NOL9, NOP14, POLR3B, RCL1, RRS1, TSR1, UTP20]
GO:0000478	endonucleolytic cleavage involved in rRNA processing	Group38	Cellular process	4.96402e-05	0.000927628	11	0	11	0	-3.31662	[ABT1, BMS1, BOP1, KRI1, NOL9, NOP14, POLR3B, RCL1, RRS1, TSR1, UTP20]
GO:0090502	RNA phosphodiester bond hydrolysis, endonucleolytic	Group38	Metabolic process	0.000288391	0.00394403	33	4	28	1	-4.17786	[ABT1, AGO1, BMS1, BOP1, DBR1, DROSHA, ELAC2, ENDOG, ENDOU, EXOG, KRI1, LACTB2, MRPL44, NOB1, NOL9, NOP14, POLR3B, POP1, POP4, RCL1, RNASEK, RPP14, RPP38, RRS1, SND1, TEAD1, TFPI2, TSEN34, TSN, TSR1, UTP20, YBEY, ZC3H12A]
GO:0010468	regulation of gene expression	Group39	Metabolic process	3.19693e-13	4.89131e-11	1126	311	779	36	-13.9469	[AARS1, AATF, ABCA2, ABCF1, ABT1, ACKR3, ACSBG2, ACTL6A, ACTR1B, ACTR2, ACTR3, ACVR2A, ACVR2B, ACVRL1, ADAM2, ADCY8, ADGRG3, ADNP2, AFDN, AGO1, AGRN, AHCTF1, AHNAK, AJUBA, AKIRIN2, AKT2, ALKBH1, ALKBH5, ALYREF, ANGPTL1, ANK2, ANKRD1, ANP32B, ANXA2, ANXA3, ANXA4, APBA1, APC, APP, ARID4A, ARID5B, ARNTL, ARPC2, ASAP1, ASCC2, ASH2L, ASRGL1, ATAD2, ATF4, ATM, ATP6AP1, ATRNL1, ATRX, AXIN2, BACH2, BAG2,…
GO:0060255	regulation of macromolecule metabolic process	Group39	Metabolic process	3.20476e-13	4.61486e-11	1463	423	991	47	-14.85	[A2M, AARS1, AATF, ABCA2, ABCE1, ABCF1, ABT1, ACKR3, ACSBG2, ACSL1, ACTL6A, ACTN1, ACTR1B, ACTR2, ACTR3, ACVR2A, ACVR2B, ACVRL1, ADAM2, ADAM9, ADCY8, ADGRG3, ADNP2, AFDN, AGO1, AGRN, AHCTF1, AHNAK, AJUBA, AKIRIN2, AKT2, AKTIP, ALKBH1, ALKBH5, ALYREF, ANGPTL1, ANK2, ANKHD1, ANKIB1, ANKRD1, ANP32B, ANTXR1, ANXA2, ANXA3, ANXA4, AP2M1, APAF1, APBA1, APC, APEH, APP, ARAF, ARFGEF1, ARID4A, ARID5B, ARL2…
GO:0051171	regulation of nitrogen compound metabolic process	Group39	Metabolic process	5.53974e-12	6.78064e-10	1387	405	935	45	-14.2311	[A2M, AARS1, AATF, ABCA2, ABCE1, ABCF1, ABT1, ACKR3, ACSBG2, ACSL1, ACTL6A, ACTN1, ACTR1B, ACTR2, ACTR3, ACVR2A, ACVR2B, ACVRL1, ADAM9, ADCY8, ADGRG3, ADNP2, AGO1, AGRN, AHCTF1, AHNAK, AJUBA, AK3, AKIRIN2, AKT2, AKTIP, ALKBH1, ALKBH5, ALYREF, ANGPTL1, ANKHD1, ANKIB1, ANKRD1, ANP32B, ANTXR1, ANXA2, ANXA3, ANXA4, APAF1, APC, APEH, APP, ARAF, ARFGEF1, ARID4A, ARID5B, ARL2BP, ARNTL, ARPC2, ARPP19, AR…
GO:0080090	regulation of primary metabolic process	Group39	Metabolic process	5.9582e-11	6.3416e-09	1418	420	951	45	-14.1012	[A2M, AARS1, AATF, ABCA2, ABCE1, ABCF1, ABT1, ACKR3, ACSBG2, ACSL1, ACTL6A, ACTN1, ACTR1B, ACTR2, ACTR3, ACVR2A, ACVR2B, ACVRL1, ADAM9, ADCY8, ADGRG3, ADIPOR1, ADM, ADNP2, AGO1, AGRN, AHCTF1, AHNAK, AJUBA, AK3, AKIRIN2, AKT2, AKTIP, ALAS1, ALKBH1, ALKBH5, ALYREF, ANGPTL1, ANKHD1, ANKIB1, ANKRD1, ANP32B, ANTXR1, ANXA2, ANXA3, ANXA4, APAF1, APC, APEH, APP, ARAF, ARFGEF1, ARID4A, ARID5B, ARL2BP, ARN…
GO:0031323	regulation of cellular metabolic process	Group39	Metabolic process	1.09263e-10	1.0699e-08	1456	434	974	46	-14.1518	[A2M, AARS1, AATF, ABCA2, ABCE1, ABCF1, ABT1, ACKR3, ACSBG2, ACSL1, ACTL6A, ACTN1, ACTR1B, ACTR2, ACTR3, ACVR2A, ACVR2B, ACVRL1, ADAM9, ADCY8, ADGRG3, ADIPOR1, ADM, ADNP2, AGO1, AGRN, AHCTF1, AHNAK, AJUBA, AK3, AKIRIN2, AKT2, AKTIP, ALKBH1, ALKBH5, ALYREF, ANGPTL1, ANKHD1, ANKIB1, ANKRD1, ANP32B, ANTXR1, ANXA2, ANXA3, ANXA4, AP2M1, APAF1, APC, APEH, APP, ARAF, ARFGEF1, ARID4A, ARID5B, ARL2BP, ARN…
GO:0032268	regulation of cellular protein metabolic process	Group39	Metabolic process	6.82729e-09	4.64256e-07	749	244	479	24	-8.58671	[A2M, AARS1, ABCA2, ABCF1, ACKR3, ACSBG2, ACSL1, ACTR1B, ACVR2A, ACVR2B, ACVRL1, ADAM9, ADCY8, AGO1, AJUBA, AKIRIN2, AKT2, AKTIP, ALKBH1, ANGPTL1, ANKHD1, ANKIB1, ANP32B, ANTXR1, ANXA2, APAF1, APC, APEH, APP, ARAF, ARFGEF1, ARL2BP, ARNTL, ARPP19, ARRDC3, ASRGL1, ATF4, ATM, ATP6AP1, ATRNL1, ATRX, AXIN2, BAD, BAG2, BBS7, BCCIP, BCKDK, BCL6, BCOR, BGLAP, BHLHE40, BIRC6, BMI1, BMP2, BMP5, BMP8B, BMPE…
GO:0051246	regulation of protein metabolic process	Group39	Metabolic process	8.07931e-09	5.20478e-07	788	260	501	25	-8.58527	[A2M, AARS1, AATF, ABCA2, ABCF1, ACKR3, ACSBG2, ACSL1, ACTR1B, ACVR2A, ACVR2B, ACVRL1, ADAM9, ADCY8, AGO1, AJUBA, AKIRIN2, AKT2, AKTIP, ALKBH1, ANGPTL1, ANKHD1, ANKIB1, ANP32B, ANTXR1, ANXA2, APAF1, APC, APEH, APP, ARAF, ARFGEF1, ARL2BP, ARNTL, ARPP19, ARRDC3, ASRGL1, ATF4, ATG4B, ATM, ATP6AP1, ATRNL1, ATRX, AXIN2, BAD, BAG2, BANP, BBS7, BCCIP, BCKDK, BCL6, BCOR, BGLAP, BHLHE40, BIRC6, BMI1, BMP2…
GO:0010605	negative regulation of macromolecule metabolic process	Group39	Metabolic process	1.13337e-07	5.66224e-06	735	199	511	23	-11.5083	[A2M, AATF, ABCA2, ABCE1, ACKR3, ACTR1B, ACVR2B, ACVRL1, AGO1, AJUBA, AKIRIN2, ANGPTL1, ANKRD1, ANTXR1, ANXA2, APC, APP, ARID4A, ARID5B, ARNTL, ARPP19, ASRGL1, ATF4, ATM, ATRNL1, ATRX, AXIN2, BACH2, BAG2, BAG3, BANP, BAZ2A, BCKDK, BCL11A, BCL6, BCL7A, BCOR, BGLAP, BHLHE40, BIRC6, BMI1, BMP2, BOD1, BPTF, BRI3, BRIP1, BTG2, BTN2A2, C1QBP, C1QL4, C3, C4B, C4BPA, CA8, CAAP1, CACTIN, CACYBP, CALM1, CA…
GO:0019219	regulation of nucleobase-containing compound metabolic process	Group39	Metabolic process	1.14875e-07	5.62427e-06	973	258	681	34	-13.5608	[AATF, ABCA2, ABCE1, ABT1, ACKR3, ACTL6A, ACTN1, ACTR1B, ACTR2, ACTR3, ACVR2A, ACVR2B, ACVRL1, ADCY8, ADGRG3, ADNP2, AGO1, AGRN, AHCTF1, AHNAK, AJUBA, AK3, AKIRIN2, ALKBH5, ALYREF, ANGPTL1, ANKRD1, ANP32B, ANTXR1, ANXA3, ANXA4, APAF1, APC, APP, ARID4A, ARID5B, ARL2BP, ARNTL, ARPC2, ASAP1, ASCC2, ASH2L, ASRGL1, ATAD2, ATF4, ATM, ATP6AP1, ATRNL1, ATRX, AXIN2, BACH2, BAG3, BANP, BAZ2A, BBS7, BCL11A,…
GO:2000112	regulation of cellular macromolecule biosynthetic process	Group39	Metabolic process	1.97212e-07	9.28415e-06	953	264	658	31	-12.7629	[AARS1, AATF, ABCA2, ABCF1, ABT1, ACKR3, ACTL6A, ACTR1B, ACTR2, ACTR3, ACVR2A, ACVR2B, ACVRL1, ADCY8, ADGRG3, ADNP2, AGO1, AGRN, AHCTF1, AJUBA, AKIRIN2, AKT2, ALKBH1, ALYREF, ANGPTL1, ANKRD1, ANTXR1, ANXA3, ANXA4, APC, APP, ARFGEF1, ARID4A, ARID5B, ARNTL, ARPC2, ASCC2, ASH2L, ASRGL1, ATAD2, ATF4, ATM, ATP6AP1, ATRNL1, ATRX, BACH2, BAG3, BANP, BAZ2A, BBS7, BCL11A, BCL11B, BCL6, BCL7A, BCOR, BHLHE4…
GO:0051172	negative regulation of nitrogen compound metabolic process	Group39	Metabolic process	3.36561e-07	1.55453e-05	660	188	449	21	-10.1594	[A2M, AATF, ABCA2, ABCE1, ACKR3, ACTR1B, ACVR2B, ACVRL1, AGO1, AJUBA, AKIRIN2, ANGPTL1, ANKRD1, ANTXR1, ANXA2, APC, APP, ARID4A, ARID5B, ARNTL, ARPP19, ASRGL1, ATF4, ATM, ATRNL1, ATRX, AXIN2, BACH2, BAG2, BAG3, BANP, BAZ2A, BCKDK, BCL11A, BCL6, BCL7A, BCOR, BGLAP, BHLHE40, BIRC6, BMI1, BMP2, BOD1, BPTF, BRI3, BRIP1, BTG2, BTN2A2, C1QBP, C1QL4, C3, C4B, C4BPA, CA8, CAAP1, CACTIN, CACYBP, CALM1, CA…
GO:0010556	regulation of macromolecule biosynthetic process	Group39	Metabolic process	5.0585e-07	2.09885e-05	979	276	670	33	-12.5923	[AARS1, AATF, ABCA2, ABCF1, ABT1, ACKR3, ACSBG2, ACTL6A, ACTN1, ACTR1B, ACTR2, ACTR3, ACVR2A, ACVR2B, ACVRL1, ADCY8, ADGRG3, ADNP2, AGO1, AGRN, AHCTF1, AJUBA, AKIRIN2, AKT2, ALKBH1, ALYREF, ANGPTL1, ANKRD1, ANTXR1, ANXA3, ANXA4, APC, APP, ARFGEF1, ARID4A, ARID5B, ARL2BP, ARNTL, ARPC2, ASCC2, ASH2L, ASRGL1, ATAD2, ATF4, ATM, ATP6AP1, ATRNL1, ATRX, BACH2, BAG3, BANP, BAZ2A, BBS7, BCL11A, BCL11B, BC…
GO:0051252	regulation of RNA metabolic process	Group39	Metabolic process	6.15356e-07	2.51065e-05	906	248	628	30	-12.6247	[AATF, ABCA2, ABCE1, ABT1, ACKR3, ACTL6A, ACTN1, ACTR1B, ACTR2, ACTR3, ACVR2A, ACVR2B, ACVRL1, ADCY8, ADGRG3, ADNP2, AGO1, AGRN, AHCTF1, AHNAK, AJUBA, AKIRIN2, ALKBH5, ALYREF, ANGPTL1, ANKRD1, ANP32B, ANXA3, ANXA4, APC, APP, ARID4A, ARID5B, ARL2BP, ARNTL, ARPC2, ASAP1, ASCC2, ASH2L, ATAD2, ATF4, ATM, ATP6AP1, ATRX, AXIN2, BACH2, BAG3, BANP, BAZ2A, BBS7, BCL11A, BCL11B, BCL6, BCL7A, BCOR, BHLHE40,…
GO:0009892	negative regulation of metabolic process	Group39	Metabolic process	7.20862e-07	2.8929e-05	786	220	539	25	-11.3784	[A2M, AATF, ABCA2, ABCE1, ACKR3, ACOT11, ACTR1B, ACVR2B, ACVRL1, AGO1, AJUBA, AKIRIN2, ANGPTL1, ANKRD1, ANTXR1, ANXA2, APC, APEH, APP, ARID4A, ARID5B, ARNTL, ARPP19, ARRDC3, ASRGL1, ATF4, ATM, ATP1A1, ATRNL1, ATRX, AXIN2, BACH2, BAG2, BAG3, BANP, BAZ2A, BCKDK, BCL11A, BCL6, BCL7A, BCOR, BGLAP, BHLHE40, BIRC6, BMI1, BMP2, BMP5, BNIP3, BOD1, BPTF, BRI3, BRIP1, BTG2, BTN2A2, C1QBP, C1QL4, C3, C4B, C…
GO:0009889	regulation of biosynthetic process	Group39	Metabolic process	1.40559e-06	4.84632e-05	1031	294	704	33	-12.7689	[AARS1, AATF, ABCA2, ABCF1, ABT1, ACKR3, ACSBG2, ACTL6A, ACTN1, ACTR1B, ACTR2, ACTR3, ACVR2A, ACVR2B, ACVRL1, ADCY8, ADGRG3, ADIPOR1, ADM, ADNP2, AGO1, AGRN, AHCTF1, AJUBA, AK3, AKIRIN2, AKT2, ALKBH1, ALYREF, ANGPTL1, ANKRD1, ANTXR1, ANXA3, ANXA4, APC, APEH, APP, ARFGEF1, ARID4A, ARID5B, ARL2BP, ARNTL, ARPC2, ARPP19, ASAH1, ASCC2, ASH2L, ASRGL1, ASS1, ATAD2, ATF4, ATM, ATP1A1, ATP6AP1, ATRNL1, AT…
GO:0031326	regulation of cellular biosynthetic process	Group39	Metabolic process	1.86393e-06	6.08386e-05	1011	283	695	33	-12.9575	[AARS1, AATF, ABCA2, ABCF1, ABT1, ACKR3, ACSBG2, ACTL6A, ACTN1, ACTR1B, ACTR2, ACTR3, ACVR2A, ACVR2B, ACVRL1, ADCY8, ADGRG3, ADIPOR1, ADM, ADNP2, AGO1, AGRN, AHCTF1, AJUBA, AK3, AKIRIN2, AKT2, ALKBH1, ALYREF, ANGPTL1, ANKRD1, ANTXR1, ANXA3, ANXA4, APC, APEH, APP, ARFGEF1, ARID4A, ARID5B, ARL2BP, ARNTL, ARPC2, ARPP19, ASCC2, ASH2L, ASRGL1, ASS1, ATAD2, ATF4, ATM, ATP1A1, ATP6AP1, ATRNL1, ATRX, BAC…
GO:0031324	negative regulation of cellular metabolic process	Group39	Metabolic process	2.84984e-06	8.40532e-05	699	201	474	22	-10.3258	[A2M, AATF, ABCA2, ABCE1, ACKR3, ACTR1B, ACVR2B, ACVRL1, AGO1, AJUBA, AKIRIN2, ANGPTL1, ANKRD1, ANTXR1, ANXA2, APC, APEH, APP, ARID4A, ARID5B, ARNTL, ARPP19, ASRGL1, ATF4, ATM, ATP1A1, ATRNL1, ATRX, AXIN2, BACH2, BAG2, BAG3, BAZ2A, BCKDK, BCL11A, BCL6, BCL7A, BCOR, BGLAP, BHLHE40, BIRC6, BMI1, BMP2, BMP5, BNIP3, BOD1, BPTF, BRI3, BRIP1, BTG2, BTN2A2, C1QBP, C1QL4, C3, C4B, C4BPA, CA8, CAAP1, CACT…
GO:0032269	negative regulation of cellular protein metabolic process	Group39	Metabolic process	5.13478e-06	0.00013663	325	104	209	10	-5.82435	[A2M, ACTR1B, AGO1, ANGPTL1, ANTXR1, ANXA2, APC, APP, ARPP19, ATF4, BAG2, BCKDK, BCOR, BGLAP, BIRC6, BOD1, BTG2, BTN2A2, C1QL4, C3, C4B, C4BPA, CAAP1, CACTIN, CALM1, CALR, CAMK2N1, CAPRIN1, CASP3, CAST, CBX8, CD109, CDH4, CDK5RAP1, CDK5RAP3, CDKN1A, CDKN2B, CEACAM1, CELF1, CELF4, CERS2, CHAC1, CIB1, CIRBP, CLN8, CLP1, CNOT1, CNOT3, COL28A1, COPS2, CORO1C, CPEB1, CPOX, CRTAP, CRY1, CRYBA1, CSDE1, …
GO:0010629	negative regulation of gene expression	Group39	Metabolic process	6.23104e-06	0.000162272	502	129	358	15	-10.2208	[ABCA2, ACKR3, ACTR1B, ACVR2B, ACVRL1, AGO1, AJUBA, AKIRIN2, ANGPTL1, ANKRD1, APC, APP, ARID4A, ARID5B, ARNTL, ASRGL1, ATF4, ATM, ATRX, BACH2, BAG3, BAZ2A, BCL11A, BCL6, BCL7A, BCOR, BHLHE40, BMI1, BMP2, BPTF, BRIP1, BTG2, C1QBP, C4BPA, CA8, CACYBP, CALR, CAPRIN1, CAST, CBFB, CBX1, CBX2, CBX3, CBX8, CCL2, CCN2, CCND1, CDK6, CDKN1A, CEBPD, CEL, CELF1, CELF4, CERS2, CHAC1, CHMP1A, CHMP2B, CHN1, CIB…
GO:0010604	positive regulation of macromolecule metabolic process	Group39	Metabolic process	9.32366e-06	0.000230549	883	284	571	28	-9.65832	[AATF, ABCA2, ABT1, ACKR3, ACSBG2, ACSL1, ACTL6A, ACTN1, ACTR1B, ACTR2, ACTR3, ACVR2A, ACVR2B, ACVRL1, ADAM2, ADAM9, ADCY8, AFDN, AGO1, AGRN, AJUBA, AKIRIN2, AKT2, AKTIP, ALYREF, ANGPTL1, ANK2, ANKHD1, ANKIB1, ANKRD1, ANP32B, ANTXR1, ANXA2, ANXA3, AP2M1, APAF1, APC, APP, ARAF, ARFGEF1, ARID4A, ARID5B, ARL2BP, ARNTL, ARPC2, ARRDC3, ASH2L, ASRGL1, ATAD2, ATF4, ATG4B, ATM, ATP6AP1, ATRNL1, ATRX, AXI…
GO:0045934	negative regulation of nucleobase-containing compound metabolic process	Group39	Metabolic process	2.20232e-05	0.000472919	423	109	298	16	-9.18949	[ABCE1, ACKR3, ACTR1B, ACVR2B, ACVRL1, AJUBA, AKIRIN2, ANGPTL1, ANKRD1, APC, ARID4A, ARID5B, ARNTL, ASRGL1, ATF4, ATM, ATRNL1, ATRX, AXIN2, BACH2, BAG3, BAZ2A, BCL11A, BCL6, BCL7A, BCOR, BHLHE40, BMI1, BMP2, BPTF, BRIP1, BTG2, C1QBP, CA8, CACYBP, CALR, CBFB, CBX1, CBX2, CBX3, CBX8, CCL2, CCL4L1, CCND1, CDK6, CDKN1A, CEBPD, CEL, CELF4, CERS2, CHMP1A, CHMP2B, CHN1, CIB1, CIRBP, CITED2, CLP1, CNBP, …
GO:0051248	negative regulation of protein metabolic process	Group39	Metabolic process	3.61022e-05	0.000707026	335	109	214	10	-5.73676	[A2M, AATF, ACTR1B, AGO1, ANGPTL1, ANTXR1, ANXA2, APC, APP, ARPP19, ATF4, BAG2, BANP, BCKDK, BCOR, BGLAP, BIRC6, BOD1, BRI3, BTG2, BTN2A2, C1QL4, C3, C4B, C4BPA, CAAP1, CACTIN, CALM1, CALR, CAMK2N1, CAPRIN1, CASP3, CAST, CBX8, CD109, CDH4, CDK5RAP1, CDK5RAP3, CDKN1A, CDKN2B, CEACAM1, CELF1, CELF4, CERS2, CHAC1, CIB1, CIRBP, CLN8, CLP1, CNOT1, CNOT3, COL28A1, COPS2, CORO1C, CPEB1, CPOX, CRTAP, CRY…
GO:0009890	negative regulation of biosynthetic process	Group39	Metabolic process	0.000110175	0.00181012	449	123	310	16	-8.82508	[AATF, ABCA2, ACKR3, ACTR1B, ACVR2B, ACVRL1, AGO1, AJUBA, AKIRIN2, ANGPTL1, ANKRD1, ANTXR1, APC, APEH, ARID4A, ARID5B, ARNTL, ASRGL1, ATF4, ATM, ATP1A1, ATRNL1, ATRX, BACH2, BAG3, BAZ2A, BCL11A, BCL6, BCL7A, BCOR, BGLAP, BHLHE40, BMI1, BMP2, BMP5, BPTF, BRI3, BRIP1, BTG2, C1QBP, CA8, CACYBP, CALR, CAPRIN1, CBFB, CBX1, CBX2, CBX3, CBX8, CCL2, CCL4L1, CCND1, CDK6, CDKN1A, CEACAM1, CEBPD, CEL, CELF1…
GO:0051173	positive regulation of nitrogen compound metabolic process	Group39	Metabolic process	0.000162703	0.00244354	826	267	533	26	-9.25532	[AATF, ABCA2, ABT1, ACKR3, ACSBG2, ACSL1, ACTL6A, ACTN1, ACTR1B, ACTR2, ACTR3, ACVR2A, ACVR2B, ACVRL1, ADAM9, ADCY8, AGO1, AGRN, AJUBA, AKIRIN2, AKT2, AKTIP, ALYREF, ANGPTL1, ANKHD1, ANKIB1, ANKRD1, ANP32B, ANTXR1, ANXA2, ANXA3, APAF1, APC, APP, ARAF, ARFGEF1, ARID4A, ARID5B, ARL2BP, ARNTL, ARPC2, ARRDC3, ASH2L, ASRGL1, ASS1, ATAD2, ATF4, ATG4B, ATM, ATP6AP1, ATRNL1, ATRX, AXIN2, BAD, BAG2, BANP,…
GO:2000113	negative regulation of cellular macromolecule biosynthetic process	Group39	Metabolic process	0.000168964	0.00252209	405	109	283	13	-8.64613	[AATF, ACKR3, ACTR1B, ACVR2B, ACVRL1, AGO1, AJUBA, AKIRIN2, ANGPTL1, ANKRD1, ANTXR1, APC, ARID4A, ARID5B, ARNTL, ASRGL1, ATF4, ATM, ATRNL1, ATRX, BACH2, BAG3, BAZ2A, BCL11A, BCL6, BCL7A, BCOR, BHLHE40, BMI1, BMP2, BPTF, BRI3, BRIP1, BTG2, C1QBP, CA8, CACYBP, CALR, CAPRIN1, CBFB, CBX1, CBX2, CBX3, CBX8, CCL2, CCL4L1, CCND1, CDK6, CDKN1A, CEBPD, CEL, CELF1, CELF4, CERS2, CHMP1A, CHMP2B, CHN1, CIB1,…
GO:0051253	negative regulation of RNA metabolic process	Group39	Metabolic process	0.000179258	0.00265953	387	99	275	13	-8.94658	[ABCE1, ACKR3, ACTR1B, ACVR2B, AJUBA, AKIRIN2, ANGPTL1, ANKRD1, APC, ARID4A, ARID5B, ARNTL, ATF4, ATM, ATRX, AXIN2, BACH2, BAG3, BAZ2A, BCL11A, BCL6, BCL7A, BCOR, BHLHE40, BMI1, BMP2, BPTF, BRIP1, BTG2, C1QBP, CA8, CACYBP, CALR, CBFB, CBX1, CBX2, CBX3, CBX8, CCL2, CCND1, CDK6, CEBPD, CEL, CELF4, CERS2, CHMP1A, CHMP2B, CHN1, CIB1, CIRBP, CITED2, CLP1, CNBP, CNOT1, CNOT6, COPS2, CORO7, CREG1, CREM,…
GO:0031327	negative regulation of cellular biosynthetic process	Group39	Metabolic process	0.000220816	0.00317974	439	119	305	15	-8.8773	[AATF, ABCA2, ACKR3, ACTR1B, ACVR2B, ACVRL1, AGO1, AJUBA, AKIRIN2, ANGPTL1, ANKRD1, ANTXR1, APC, APEH, ARID4A, ARID5B, ARNTL, ASRGL1, ATF4, ATM, ATP1A1, ATRNL1, ATRX, BACH2, BAG3, BAZ2A, BCL11A, BCL6, BCL7A, BCOR, BGLAP, BHLHE40, BMI1, BMP2, BMP5, BPTF, BRI3, BRIP1, BTG2, C1QBP, CA8, CACYBP, CALR, CAPRIN1, CBFB, CBX1, CBX2, CBX3, CBX8, CCL2, CCL4L1, CCND1, CDK6, CDKN1A, CEACAM1, CEBPD, CEL, CELF1…
GO:0010558	negative regulation of macromolecule biosynthetic process	Group39	Metabolic process	0.000265321	0.00371147	423	114	294	15	-8.7519	[AATF, ACKR3, ACTR1B, ACVR2B, ACVRL1, AGO1, AJUBA, AKIRIN2, ANGPTL1, ANKRD1, ANTXR1, APC, ARID4A, ARID5B, ARNTL, ASRGL1, ATF4, ATM, ATRNL1, ATRX, BACH2, BAG3, BAZ2A, BCL11A, BCL6, BCL7A, BCOR, BHLHE40, BMI1, BMP2, BPTF, BRI3, BRIP1, BTG2, C1QBP, CA8, CACYBP, CALR, CAPRIN1, CBFB, CBX1, CBX2, CBX3, CBX8, CCL2, CCL4L1, CCND1, CDK6, CDKN1A, CEBPD, CEL, CELF1, CELF4, CERS2, CHMP1A, CHMP2B, CHN1, CIB1,…
GO:0009893	positive regulation of metabolic process	Group39	Metabolic process	0.000303972	0.00411117	933	300	605	28	-9.98525	[AATF, ABCA2, ABT1, ACKR3, ACSBG2, ACSL1, ACTL6A, ACTN1, ACTR1B, ACTR2, ACTR3, ACVR2A, ACVR2B, ACVRL1, ADAM2, ADAM9, ADCY8, ADIPOR1, ADM, AFDN, AGO1, AGRN, AJUBA, AKIRIN2, AKT2, AKTIP, ALYREF, ANGPTL1, ANK2, ANKHD1, ANKIB1, ANKRD1, ANP32B, ANTXR1, ANXA2, ANXA3, AP2M1, APAF1, APC, APP, ARAF, ARFGEF1, ARID4A, ARID5B, ARL2BP, ARNTL, ARPC2, ARPP19, ARRDC3, ASH2L, ASRGL1, ASS1, ATAD2, ATF4, ATG4B, ATM…
GO:0051247	positive regulation of protein metabolic process	Group39	Metabolic process	0.000528877	0.00653885	467	174	276	17	-4.72	[ABCA2, ACKR3, ACSBG2, ACSL1, ACVR2A, ACVR2B, ACVRL1, ADAM9, ADCY8, AJUBA, AKIRIN2, AKT2, AKTIP, ANGPTL1, ANKHD1, ANKIB1, ANP32B, ANTXR1, ANXA2, APAF1, APC, APP, ARAF, ARFGEF1, ARL2BP, ARNTL, ARRDC3, ASRGL1, ATG4B, ATM, ATP6AP1, ATRNL1, AXIN2, BAD, BAG2, BBS7, BCL6, BHLHE40, BMI1, BMP2, BMP5, BMP8B, BMPER, BRAT1, BRD4, C1QBP, C1QTNF1, C1QTNF2, C3, C4BPA, CAB39, CACUL1, CALM1, CAMP, CAP1, CARD11, …
GO:0000122	negative regulation of transcription by RNA polymerase II	Group39	Metabolic process	0.000730839	0.00847911	265	64	192	8	-7.86298	[ACKR3, ACTR1B, ACVR2B, AJUBA, AKIRIN2, ANGPTL1, ANKRD1, ARID5B, ATF4, ATM, ATRX, BACH2, BAG3, BCL11A, BCL6, BCOR, BHLHE40, BMI1, BMP2, BPTF, BRIP1, BTG2, C1QBP, CA8, CACYBP, CALR, CBFB, CBX2, CBX8, CCL2, CCND1, CDK6, CEL, CERS2, CHMP2B, CHN1, CITED2, CLP1, CNBP, CNOT1, COPS2, CORO7, CREM, CRY1, CRYBG1, CSDE1, CTCF, CTNNB1, CUL3, CXXC5, DAB2IP, DACT1, DCAF1, DDX5, DKK1, DLL4, DLX4, DNAAF4, DNAJA3…
GO:0006396	RNA processing	Group40	Metabolic process	6.77287e-34	1.658e-30	381	44	322	15	-14.2424	[AARS1, AARS2, ABT1, ACIN1, AGO1, ALKBH1, ALKBH5, ALYREF, ANKRD16, APP, AQR, ASAP1, ASRGL1, ATRNL1, BMS1, BOP1, BTN2A2, BYSL, C1QBP, C3, CACTIN, CDC40, CDC5L, CDK5RAP1, CELF1, CELF2, CELF4, CHERP, CLASRP, CLNS1A, CLP1, CMTR1, COIL, CPEB1, CPSF6, CPSF7, CSDC2, CSTF2, CSTF3, CTU1, CWC15, CWC22, CWF19L2, CXCL8, DBR1, DCPS, DDX10, DDX17, DDX18, DDX21, DDX23, DDX27, DDX39A, DDX39B, DDX47, DDX5, DDX51,…
GO:0010467	gene expression	Group40	Metabolic process	5.43839e-33	6.65659e-30	726	134	569	23	-16.1444	[AARS1, AARS2, AARSD1, ABCE1, ABCF1, ABT1, ACIN1, AGO1, AKIRIN2, ALKBH1, ALKBH5, ALYREF, ANKRD16, ANXA2, APEH, APOH, APP, AQR, ARPC2, ASAP1, ASH2L, ASMT, ASRGL1, ATF4, ATM, ATP23, ATRNL1, BAD, BAZ2A, BMS1, BOP1, BRIP1, BTN2A2, BYSL, C1QBP, C3, CACTIN, CALR, CARS1, CASP3, CAST, CAVIN1, CBFB, CCN2, CCND1, CCNT2, CDC40, CDC5L, CDK5RAP1, CDKN1A, CEBPD, CEBPZ, CELF1, CELF2, CELF4, CERT1, CHCHD4, CHERP…
GO:0016070	gene expression	Group40	Metabolic process	9.1622e-30	7.47635e-27	610	102	488	20	-15.6287	[AARS1, AARS2, AARSD1, ABCA2, ABT1, ACIN1, AGO1, AKIRIN2, ALKBH1, ALKBH5, ALYREF, ANKRD16, APP, AQR, ARPC2, ASAP1, ASH2L, ASRGL1, ATF4, ATM, ATRNL1, AZGP1, BAZ2A, BMS1, BOP1, BTN2A2, BYSL, C1QBP, C3, CACTIN, CARS1, CAST, CAVIN1, CBFB, CCN2, CCND1, CCNT2, CDC40, CDC5L, CDK5RAP1, CDKN1A, CEBPD, CEBPZ, CELF1, CELF2, CELF4, CERT1, CHERP, CHN1, CITED2, CLASRP, CLNS1A, CLP1, CMTR1, CNOT1, CNOT11, CNOT3…
GO:0042254	ribosome biogenesis	Group40	Cellular process	1.04969e-26	6.42407e-24	163	11	149	3	-10.809	[AATF, ABCE1, ABT1, ASRGL1, ATRNL1, BMS1, BOP1, BRIP1, BYSL, C1QBP, CEBPZ, CUL4B, DDX10, DDX17, DDX18, DDX21, DDX27, DDX28, DDX3X, DDX47, DDX51, DDX52, DDX56, DHX29, DHX37, DIMT1, DIS3, DKC1, DKK3, DROSHA, EBNA1BP2, EFL1, EIF2S1, EIF3A, EIF4A3, EMG1, ERAL1, ESF1, EXOSC10, EXOSC2, EXOSC6, EXOSC7, EXOSC9, FRG1, FTSJ3, GAR1, GEMIN4, GLUL, GNL3L, GTPBP10, HEATR1, HEATR3, IMP4, KRI1, KRR1, LAS1L, MAK1…
GO:0006139	nucleobase-containing compound metabolic process	Group40	Metabolic process	1.91047e-26	9.35368e-24	893	180	687	26	-16.9661	[AARS1, AARS2, AARSD1, ABCA2, ABT1, ACBD6, ACIN1, ACOT1, ACOT11, ACOT2, ACSBG2, ACSF3, ACSL1, ACSM3, ACSS1, ACSS2, ACTL6A, ACTR1B, ADA, ADA2, ADCY8, ADK, ADPGK, ADSL, ADSS2, AFMID, AGO1, AGPAT3, AK2, AK3, AKIRIN2, ALKBH1, ALKBH5, ALYREF, AMD1, AMDHD2, ANKRD16, ANTXR1, AP5Z1, APP, AQR, ARID4A, ARPC2, ASAP1, ASCC2, ASH2L, ASRGL1, ASTE1, ATF4, ATIC, ATM, ATP23, ATP5PF, ATP6, ATRIP, ATRNL1, ATRX, AXI…
GO:0090304	nucleic acid metabolic process	Group40	Metabolic process	9.78264e-26	3.99132e-23	756	131	602	23	-17.1301	[AARS1, AARS2, AARSD1, ABCA2, ABT1, ACIN1, ACTL6A, ACTR1B, AGO1, AKIRIN2, ALKBH1, ALKBH5, ALYREF, ANKRD16, ANTXR1, AP5Z1, APP, AQR, ARPC2, ASAP1, ASCC2, ASH2L, ASRGL1, ASTE1, ATF4, ATM, ATP23, ATRIP, ATRNL1, ATRX, AXIN2, AZGP1, BAZ2A, BCCIP, BCL11B, BHLHE40, BLMH, BMS1, BOP1, BRCC3, BRIP1, BTG2, BTN2A2, BYSL, C1QBP, C3, CACTIN, CAD, CARS1, CASP3, CAST, CAVIN1, CBFB, CBX8, CCL2, CCN2, CCND1, CCNT2…
GO:0034660	ncRNA metabolic process	Group40	Metabolic process	1.60651e-25	5.61819e-23	213	18	191	4	-11.8538	[AARS1, AARS2, AARSD1, ABT1, AGO1, ALKBH1, ANKRD16, ASRGL1, ATRNL1, BMS1, BOP1, BYSL, CARS1, CDK5RAP1, CLP1, CSTF2, CTU1, CXCL8, DARS1, DARS2, DDX10, DDX17, DDX18, DDX21, DDX27, DDX47, DDX51, DDX52, DDX56, DHX37, DIMT1, DIS3, DIS3L2, DKC1, DKK3, DROSHA, DUS3L, DUS4L, EBNA1BP2, EEF1E1, EIF3A, EIF4A3, ELAC2, ELP1, ELP2, ELP6, EMG1, ESF1, EXOSC10, EXOSC2, EXOSC6, EXOSC7, EXOSC9, FAM98B, FARSA, FARSB…
GO:0034470	ncRNA processing	Group40	Metabolic process	4.80177e-25	1.46934e-22	184	14	166	4	-11.2056	[AARS1, AARS2, ABT1, AGO1, ALKBH1, ANKRD16, ASRGL1, ATRNL1, BMS1, BOP1, BYSL, CDK5RAP1, CLP1, CSTF2, CTU1, CXCL8, DDX10, DDX17, DDX18, DDX21, DDX27, DDX47, DDX51, DDX52, DDX56, DHX37, DIMT1, DIS3, DKC1, DKK3, DROSHA, DUS3L, DUS4L, EBNA1BP2, EIF3A, EIF4A3, ELAC2, ELP1, ELP2, ELP6, EMG1, ESF1, EXOSC10, EXOSC2, EXOSC6, EXOSC7, EXOSC9, FAM98B, FRG1, FTSJ1, FTSJ3, GAR1, GARS1, GEMIN4, GRSF1, HEATR1, I…
GO:0006364	rRNA processing	Group40	Metabolic process	1.12328e-23	3.05533e-21	125	9	113	3	-9.30204	[ABT1, ASRGL1, ATRNL1, BMS1, BOP1, BYSL, DDX10, DDX17, DDX18, DDX21, DDX27, DDX47, DDX51, DDX52, DDX56, DHX37, DIMT1, DIS3, DKC1, DKK3, EBNA1BP2, EIF3A, EIF4A3, EMG1, ESF1, EXOSC10, EXOSC2, EXOSC6, EXOSC7, EXOSC9, FRG1, FTSJ3, GAR1, GEMIN4, HEATR1, IMP4, KRI1, KRR1, LAS1L, MAK16, MDN1, METTL16, MPHOSPH10, MRM1, MRM3, MRTO4, NAT10, NEDD4, NHP2, NOB1, NOC4L, NOL11, NOL6, NOL8, NOL9, NOP10, NOP14, N…
GO:0016072	rRNA metabolic process	Group40	Metabolic process	3.83118e-22	9.37873e-20	126	9	114	3	-9.35414	[ABT1, ASRGL1, ATRNL1, BMS1, BOP1, BYSL, DDX10, DDX17, DDX18, DDX21, DDX27, DDX47, DDX51, DDX52, DDX56, DHX37, DIMT1, DIS3, DKC1, DKK3, DROSHA, EBNA1BP2, EIF3A, EIF4A3, EMG1, ESF1, EXOSC10, EXOSC2, EXOSC6, EXOSC7, EXOSC9, FRG1, FTSJ3, GAR1, GEMIN4, HEATR1, IMP4, KRI1, KRR1, LAS1L, MAK16, MDN1, METTL16, MPHOSPH10, MRM1, MRM3, MRTO4, NAT10, NEDD4, NHP2, NOB1, NOC4L, NOL11, NOL6, NOL8, NOL9, NOP10, …
GO:0016071	mRNA metabolic process	Group40	Metabolic process	5.10413e-19	1.1359e-16	293	39	240	14	-11.7425	[ABCA2, ACIN1, AGO1, ALKBH5, ALYREF, APP, AQR, ASAP1, ATF4, ATM, BTN2A2, C1QBP, C3, CACTIN, CDC40, CDC5L, CELF1, CELF2, CELF4, CHERP, CLASRP, CLNS1A, CLP1, CMTR1, CNOT1, CNOT11, CNOT3, CNOT6, COIL, CPEB1, CPSF6, CPSF7, CSDC2, CSDE1, CSTF2, CSTF3, CWC15, CWC22, CWF19L2, DBR1, DCP2, DCPS, DDX17, DDX23, DDX39A, DDX39B, DDX47, DDX5, DDX6, DHX15, DHX16, DHX35, DHX8, DIMT1, DIS3, DIS3L2, DKC1, DKK3, DN…
GO:0008380	RNA splicing	Group40	Metabolic process	6.01565e-17	1.22719e-14	181	26	143	12	-8.69654	[ACIN1, ALYREF, AQR, ASAP1, C1QBP, CACTIN, CDC40, CDC5L, CELF1, CELF2, CELF4, CHERP, CLASRP, CLNS1A, CLP1, COIL, CPSF7, CSTF2, CSTF3, CWC15, CWC22, CWF19L2, DBR1, DCPS, DDX17, DDX23, DDX39A, DDX39B, DDX47, DDX5, DHX15, DHX16, DHX35, DHX8, DIMT1, DNAJC8, ECD, EFTUD2, EIF4A3, ELAVL1, FAM98B, FMR1, FRG1, FUS, GEMIN4, GEMIN5, GEMIN7, GTF2F1, HABP4, HARS1, HNRNPA0, HNRNPA1, HNRNPA3, HNRNPH1, HNRNPK, H…
GO:0006397	mRNA processing	Group40	Metabolic process	4.64617e-16	8.74909e-14	209	31	166	12	-9.33815	[ACIN1, ALKBH5, ALYREF, APP, AQR, ASAP1, BTN2A2, C1QBP, C3, CACTIN, CDC40, CDC5L, CELF1, CELF2, CELF4, CHERP, CLASRP, CLNS1A, CLP1, CMTR1, COIL, CPEB1, CPSF6, CPSF7, CSDC2, CSTF2, CSTF3, CWC15, CWC22, CWF19L2, DBR1, DCPS, DDX17, DDX23, DDX39A, DDX39B, DDX47, DDX5, DHX15, DHX16, DHX35, DHX8, DIMT1, DNAJC8, ECD, EFTUD2, EIF4A3, ELAVL1, ERCC3, ETF1, FASTKD5, FMR1, FRG1, FUS, GEMIN4, GEMIN5, GEMIN7, …
GO:0010608	posttranscriptional regulation of gene expression	Group40	Metabolic process	1.41262e-14	2.47006e-12	237	53	174	10	-7.85979	[AARS1, ABCF1, ACTR1B, AGO1, AJUBA, AKT2, ALKBH1, ALKBH5, ANP32B, APP, ASRGL1, ATF4, ATRNL1, AXIN2, BTBD1, BTG2, C1QBP, CALR, CAPRIN1, CBX8, CD74, CDK5RAP1, CEL, CELF1, CELF4, CIRBP, CLP1, CNBP, CNOT1, CNOT11, CNOT3, CNOT6, COA3, CPEB1, CSDC2, DAPK2, DCP2, DDX39A, DDX39B, DDX3X, DHX29, DIS3, DKC1, DNAJC1, DNAJC24, DNM1L, DPH2, DPH5, DROSHA, EEF1D, EEF2, EFL1, EIF1, EIF1AD, EIF2AK4, EIF2B1, EIF2B2…
GO:0000375	RNA splicing, via transesterification reactions	Group40	Metabolic process	8.12396e-14	1.32583e-11	140	20	110	10	-7.60639	[ALYREF, AQR, ASAP1, CACTIN, CDC40, CDC5L, CELF1, CELF2, CELF4, CHERP, CLNS1A, CLP1, COIL, CPSF7, CSTF2, CSTF3, CWC15, CWC22, CWF19L2, DBR1, DCPS, DDX17, DDX23, DDX39A, DDX39B, DDX5, DHX15, DHX16, DHX35, DHX8, DIMT1, DNAJC8, EFTUD2, EIF4A3, ELAVL1, FRG1, FUS, GEMIN4, GEMIN5, GEMIN7, GTF2F1, HARS1, HNRNPA0, HNRNPA1, HNRNPA3, HNRNPH1, HNRNPK, HNRNPL, HNRNPM, HNRNPR, HNRNPU, HSP90B1, HSPA8, IGFBP7, …
GO:0000377	RNA splicing, via transesterification reactions with bulged adenosine as nucleophile	Group40	Metabolic process	4.62688e-13	6.29256e-11	137	20	107	10	-7.43291	[ALYREF, AQR, ASAP1, CACTIN, CDC40, CDC5L, CELF1, CELF2, CELF4, CHERP, CLNS1A, CLP1, COIL, CPSF7, CSTF2, CSTF3, CWC15, CWC22, CWF19L2, DBR1, DCPS, DDX17, DDX23, DDX39A, DDX39B, DDX5, DHX15, DHX16, DHX35, DHX8, DIMT1, DNAJC8, EFTUD2, EIF4A3, ELAVL1, FRG1, FUS, GEMIN4, GEMIN5, GEMIN7, GTF2F1, HARS1, HNRNPA0, HNRNPA1, HNRNPA3, HNRNPH1, HNRNPK, HNRNPL, HNRNPM, HNRNPR, HNRNPU, HSP90B1, HSPA8, IGFBP7, …
GO:0000398	mRNA splicing, via spliceosome	Group40	Metabolic process	4.62688e-13	6.29256e-11	137	20	107	10	-7.43291	[ALYREF, AQR, ASAP1, CACTIN, CDC40, CDC5L, CELF1, CELF2, CELF4, CHERP, CLNS1A, CLP1, COIL, CPSF7, CSTF2, CSTF3, CWC15, CWC22, CWF19L2, DBR1, DCPS, DDX17, DDX23, DDX39A, DDX39B, DDX5, DHX15, DHX16, DHX35, DHX8, DIMT1, DNAJC8, EFTUD2, EIF4A3, ELAVL1, FRG1, FUS, GEMIN4, GEMIN5, GEMIN7, GTF2F1, HARS1, HNRNPA0, HNRNPA1, HNRNPA3, HNRNPH1, HNRNPK, HNRNPL, HNRNPM, HNRNPR, HNRNPU, HSP90B1, HSPA8, IGFBP7, …
GO:0006417	regulation of translation	Group40	Metabolic process	1.96794e-11	2.29406e-09	168	32	129	7	-7.48371	[AARS1, ABCF1, ACTR1B, AGO1, AKT2, ALKBH1, APP, ASRGL1, ATF4, ATRNL1, BTG2, C1QBP, CALR, CAPRIN1, CBX8, CDK5RAP1, CELF1, CELF4, CIRBP, CNBP, CNOT1, CNOT11, CNOT3, CNOT6, COA3, CPEB1, DAPK2, DDX39A, DDX39B, DDX3X, DHX29, DNAJC1, DNAJC24, DNM1L, DPH2, DPH5, EEF1D, EEF2, EFL1, EIF1, EIF1AD, EIF2AK4, EIF2B1, EIF2B2, EIF2B3, EIF2B4, EIF2B5, EIF2D, EIF2S1, EIF2S3, EIF3A, EIF3B, EIF3CL, EIF3D, EIF3E, EI…
GO:0044271	cellular nitrogen compound biosynthetic process	Group40	Metabolic process	8.8137e-11	8.98998e-09	535	131	392	12	-11.284	[AARS1, AARS2, AARSD1, AASDH, ABCA2, ABCE1, ABCF1, ABT1, ACSBG2, ACSF3, ACSL1, ACSS1, ACSS2, ADA, ADA2, ADCY8, ADK, ADSL, ADSS2, AFMID, AGPAT3, AK2, AK3, AKIRIN2, ALAS1, ALDH4A1, ALDH7A1, AMD1, AMDHD2, ANXA2, APEH, ARPC2, ARSA, ASAH1, ASAP1, ASH2L, ASMT, ASNSD1, ASS1, ATF4, ATIC, ATM, ATP5PF, ATP6, B3GALT2, B4GALT3, B4GALT6, BAZ2A, BRIP1, BTN2A2, C4BPA, CAD, CARD11, CARS1, CAST, CAVIN1, CBFB, CBR…
GO:0006412	translation	Group40	Metabolic process	2.50518e-10	2.35873e-08	156	22	130	4	-8.64692	[AARS1, AARS2, AARSD1, ABCE1, ABCF1, ANXA2, APEH, ASMT, BRIP1, CARS1, CPEB1, DAPK2, DARS1, DARS2, DDX3X, DHDDS, DHX29, DHX33, DKK3, DNM1L, DRG2, EEF1D, EEF1E1, EEF2, EFL1, EIF1, EIF1AD, EIF2B1, EIF2B2, EIF2B3, EIF2B4, EIF2B5, EIF2D, EIF2S1, EIF2S3, EIF3A, EIF3B, EIF3CL, EIF3D, EIF3E, EIF3J, EIF3M, EIF4B, EIF4E, EIF4E2, EIF4EBP2, EIF4G1, EIF4G3, EIF4H, EIF5, EIF5A, ELOF1, ERAL1, ETF1, FARSA, FARSB…
GO:0043043	peptide biosynthetic process	Group40	Metabolic process	1.0024e-09	8.17956e-08	160	23	133	4	-8.69626	[AARS1, AARS2, AARSD1, AASDH, ABCE1, ABCF1, ANXA2, APEH, ASMT, BRIP1, CARS1, CHAC1, CPEB1, DAPK2, DARS1, DARS2, DDX3X, DHDDS, DHX29, DHX33, DKK3, DNM1L, DRG2, EEF1D, EEF1E1, EEF2, EFL1, EIF1, EIF1AD, EIF2B1, EIF2B2, EIF2B3, EIF2B4, EIF2B5, EIF2D, EIF2S1, EIF2S3, EIF3A, EIF3B, EIF3CL, EIF3D, EIF3E, EIF3J, EIF3M, EIF4B, EIF4E, EIF4E2, EIF4EBP2, EIF4G1, EIF4G3, EIF4H, EIF5, EIF5A, ELOF1, ERAL1, ETF1…
GO:0043604	amide biosynthetic process	Group40	Metabolic process	2.37729e-09	1.71165e-07	200	39	157	4	-8.34386	[AARS1, AARS2, AARSD1, AASDH, ABCE1, ABCF1, ACSBG2, ACSF3, ACSL1, ACSS1, ACSS2, ADSL, ANXA2, APEH, ARSA, ASAH1, ASMT, ASNSD1, ASS1, ATIC, B3GALT2, B4GALT3, B4GALT6, BRIP1, CARS1, CBR4, CCL4L1, CERS2, CHAC1, CLN8, CPEB1, DAPK2, DARS1, DARS2, DDX3X, DHDDS, DHX29, DHX33, DKK3, DNM1L, DRG2, EEF1D, EEF1E1, EEF2, EFL1, EIF1, EIF1AD, EIF2B1, EIF2B2, EIF2B3, EIF2B4, EIF2B5, EIF2D, EIF2S1, EIF2S3, EIF3A, …
GO:0034248	regulation of cellular amide metabolic process	Group40	Metabolic process	6.87525e-09	4.54882e-07	180	39	134	7	-7.08088	[AARS1, ABCA2, ABCF1, ACTR1B, AGO1, AKT2, ALKBH1, APP, ASRGL1, ATF4, ATRNL1, BTG2, C1QBP, C4BPA, CALR, CAPRIN1, CASP3, CBX8, CCN1, CDK5RAP1, CELF1, CELF4, CIRBP, CNBP, CNOT1, CNOT11, CNOT3, CNOT6, COA3, CPEB1, DAPK2, DDX39A, DDX39B, DDX3X, DHX29, DNAJC1, DNAJC24, DNM1L, DPH2, DPH5, EEF1D, EEF2, EFL1, EIF1, EIF1AD, EIF2AK4, EIF2B1, EIF2B2, EIF2B3, EIF2B4, EIF2B5, EIF2D, EIF2S1, EIF2S3, EIF3A, EIF3…
GO:0043603	cellular amide metabolic process	Group40	Metabolic process	1.30902e-08	7.81582e-07	276	72	198	6	-7.58431	[AARS1, AARS2, AARSD1, AASDH, ABCE1, ABCF1, ACBD6, ACOT1, ACOT11, ACOT2, ACSBG2, ACSF3, ACSL1, ACSM3, ACSS1, ACSS2, ADSL, ALDH1L2, ALDH5A1, ANPEP, ANXA2, APEH, ARSA, ASAH1, ASMT, ASNSD1, ASPG, ASRGL1, ASS1, ATIC, ATRNL1, B3GALT2, B4GALT3, B4GALT6, BAAT, BRIP1, CARS1, CAT, CBR4, CCL4L1, CCN1, CERK, CERS2, CERT1, CHAC1, CLN5, CLN6, CLN8, CPEB1, CTNS, CTSB, CTSH, CTSZ, DAPK2, DARS1, DARS2, DDX3X, DD…
GO:0044260	cellular macromolecule metabolic process	Group40	Metabolic process	1.52448e-08	8.88557e-07	1293	341	918	34	-16.0464	[AARS1, AARS2, AARSD1, ABCA2, ABCE1, ABCF1, ABHD17B, ABR, ABT1, ACKR3, ACTL6A, ACTR1B, ACVR2A, ACVR2B, ACVRL1, ADA2, ADCK5, ADD1, ADM, AFG1L, AGO1, AKIRIN2, AKT2, AKTIP, ALG11, ALG12, ALG3, ALKBH1, ALKBH5, ALPL, ALYREF, ANAPC16, ANKHD1, ANKIB1, ANKRD1, ANPEP, ANTXR1, ANXA2, AP2M1, AP5Z1, APC, APEH, APP, AQR, ARAF, ARID4A, ARL4C, ARMC8, ARNTL, ARPC2, ART1, ASAP1, ASB12, ASCC2, ASH2L, ASMT, ASRGL1,…
GO:0034645	cellular macromolecule biosynthetic process	Group40	Metabolic process	6.85001e-08	3.6454e-06	524	117	394	13	-12.1008	[AARS1, AARS2, AARSD1, ABCE1, ABCF1, ABHD17B, ABT1, AKIRIN2, AKT2, ALG11, ALG12, ALG3, ALYREF, ANTXR1, ANXA2, APEH, ARPC2, ASAP1, ASH2L, ASMT, ATF4, ATM, ATRIP, ATRX, B3GALT2, B3GALT6, B4GALT3, B4GALT4, B4GALT6, BAZ2A, BGN, BHLHE40, BRIP1, BTN2A2, C1GALT1, C3, CACNB2, CAPNS1, CARS1, CAST, CAVIN1, CBFB, CCN2, CCND1, CCNT2, CD74, CDK2AP1, CDKN1A, CDT1, CEBPD, CEBPZ, CERT1, CHERP, CHN1, CHST14, CHSY…
GO:0009059	macromolecule biosynthetic process	Group40	Metabolic process	1.56131e-07	7.49428e-06	536	124	399	13	-11.8782	[AARS1, AARS2, AARSD1, ABCE1, ABCF1, ABHD17B, ABT1, AGRN, AKIRIN2, AKT2, ALG11, ALG12, ALG3, ALYREF, ANTXR1, ANXA2, APEH, ARPC2, ASAP1, ASH2L, ASMT, ATF4, ATM, ATRIP, ATRX, B3GALT2, B3GALT6, B4GALT3, B4GALT4, B4GALT6, BAZ2A, BGN, BHLHE40, BRIP1, BTN2A2, C1GALT1, C3, CACNB2, CAPNS1, CARS1, CAST, CAVIN1, CBFB, CCN2, CCND1, CCNT2, CD74, CDK2AP1, CDKN1A, CDT1, CEBPD, CEBPZ, CERT1, CHERP, CHN1, CHST14…
GO:0045182	translation regulator activity	Group40	Metabolic process	3.54039e-07	1.60498e-05	66	11	53	2	-5.16984	[AARS1, ABCF1, C1QBP, CELF1, CELF4, CIRBP, CNBP, CPEB1, DAPK2, DHX29, DNM1L, EEF1D, EEF2, EFL1, EIF1, EIF1AD, EIF2AK4, EIF2B1, EIF2B2, EIF2B3, EIF2B4, EIF2B5, EIF2D, EIF2S1, EIF2S3, EIF3A, EIF3B, EIF3CL, EIF3D, EIF3E, EIF3J, EIF3M, EIF4A3, EIF4B, EIF4E, EIF4E2, EIF4EBP2, EIF4EBP3, EIF4G1, EIF4G3, EIF4H, EIF5, EIF5A, ELOF1, ETF1, FMR1, FXR1, GCN1, GSPT1, GSPT2, GTPBP1, LARP1, MCAT, MTIF2, MTRF1, P…
GO:0006518	peptide metabolic process	Group40	Metabolic process	3.54814e-07	1.57925e-05	189	39	145	5	-7.71037	[AARS1, AARS2, AARSD1, AASDH, ABCE1, ABCF1, ALDH5A1, ANPEP, ANXA2, APEH, ASMT, BRIP1, CARS1, CCN1, CHAC1, CLN5, CPEB1, CTNS, CTSB, CTSH, CTSZ, DAPK2, DARS1, DARS2, DDX3X, DHDDS, DHX29, DHX33, DKK3, DNM1L, DRG2, ECE1, ECE2, EEF1D, EEF1E1, EEF2, EFL1, EIF1, EIF1AD, EIF2B1, EIF2B2, EIF2B3, EIF2B4, EIF2B5, EIF2D, EIF2S1, EIF2S3, EIF3A, EIF3B, EIF3CL, EIF3D, EIF3E, EIF3J, EIF3M, EIF4B, EIF4E, EIF4E2, …
GO:0006413	translational initiation	Group40	Metabolic process	3.80424e-07	1.663e-05	69	9	56	4	-5.65814	[ABCE1, DAPK2, DDX3X, DHX29, DHX33, DKK3, DNM1L, EIF1, EIF1AD, EIF2B1, EIF2B2, EIF2B3, EIF2B4, EIF2B5, EIF2D, EIF2S1, EIF2S3, EIF3A, EIF3B, EIF3CL, EIF3D, EIF3E, EIF3J, EIF3M, EIF4B, EIF4E, EIF4E2, EIF4G1, EIF4G3, EIF4H, EIF5, LARP1, MCAT, MRPS12, MTIF2, PABPC1, PSMC5, RPL12, RPL13, RPL17, RPL22, RPL3, RPL31, RPL32, RPL36, RPL38, RPL4, RPL5, RPL7, RPL8, RPL9, RPS10, RPS12, RPS13, RPS14, RPS15A, R…
GO:0002181	cytoplasmic translation	Group40	Metabolic process	2.07858e-06	6.44096e-05	43	6	35	2	-4.42246	[DAPK2, DHX29, DNM1L, DRG2, EIF2B1, EIF2B2, EIF2B3, EIF2B4, EIF2D, EIF2S3, EIF3A, EIF3B, EIF3CL, EIF3D, EIF3E, EIF3J, EIF3M, EIF4E, EIF4G1, EIF5, ETF1, FTSJ1, GSPT1, GSPT2, HSPD1, MCAT, MTRF1, PSMC5, RPL17, RPL22, RPL31, RPL32, RPL36, RPL38, RPL8, RPL9, RPS23, RPS28, RPS29, RPSA, RRP1B, VTA1, ZC3H15]
GO:0090079	translation regulator activity, nucleic acid binding	Group40	Cellular process	3.77454e-06	0.000106208	53	8	43	2	-4.80762	[ABCF1, C1QBP, CELF1, CELF4, CPEB1, DAPK2, DHX29, DNM1L, EEF1D, EEF2, EFL1, EIF1, EIF1AD, EIF2B1, EIF2B2, EIF2B3, EIF2B4, EIF2B5, EIF2D, EIF2S1, EIF2S3, EIF3A, EIF3B, EIF3CL, EIF3D, EIF3E, EIF3J, EIF3M, EIF4B, EIF4E, EIF4E2, EIF4G1, EIF4G3, EIF4H, EIF5, EIF5A, ELOF1, ETF1, GCN1, GSPT1, GSPT2, GTPBP1, LARP1, MCAT, MTIF2, MTRF1, PABPC1, PAIP2, PAIP2B, PSMC5, PURA, TUFM, TYMS]
GO:0008135	translation factor activity, RNA binding	Group40	Cellular process	9.39822e-06	0.000230068	44	6	36	2	-4.52267	[ABCF1, CPEB1, DAPK2, DHX29, DNM1L, EEF1D, EEF2, EFL1, EIF1, EIF1AD, EIF2B1, EIF2B2, EIF2B3, EIF2B4, EIF2B5, EIF2D, EIF2S1, EIF2S3, EIF3A, EIF3B, EIF3CL, EIF3D, EIF3E, EIF3J, EIF3M, EIF4B, EIF4E, EIF4E2, EIF4G1, EIF4G3, EIF4H, EIF5, EIF5A, ELOF1, ETF1, GCN1, GSPT1, GSPT2, GTPBP1, MCAT, MTIF2, MTRF1, PSMC5, TUFM]
GO:1901566	organonitrogen compound biosynthetic process	Group40	Metabolic process	1.04239e-05	0.000243027	413	111	292	8	-8.90643	[A3GALT2, AARS1, AARS2, AARSD1, AASDH, ABCA2, ABCE1, ABCF1, ABHD17B, ACSBG2, ACSF3, ACSL1, ACSS1, ACSS2, ADA, ADA2, ADCY8, ADI1, ADK, ADSL, ADSS2, AFMID, AGPAT3, AGRN, AK2, AK3, ALAS1, ALDH4A1, ALDH7A1, ALG11, ALG12, ALG3, AMD1, ANXA2, APEH, ARSA, ASAH1, ASMT, ASNSD1, ASPG, ASS1, ATIC, ATP5PF, ATP6, B3GALT2, B3GALT6, B4GALT3, B4GALT4, B4GALT6, BCAT1, BGN, BHMT, BRIP1, C1GALT1, C3, C4BPA, CACNB2, …
GO:0000956	nuclear-transcribed mRNA catabolic process	Group40	Metabolic process	2.30739e-05	0.000486939	83	10	71	2	-6.69562	[ABCA2, AGO1, ATM, CNOT1, CNOT11, CNOT3, CNOT6, CSDE1, DCP2, DCPS, DDX5, DDX6, DIS3, DIS3L2, DKK3, EDC4, EIF3E, EIF4A3, EIF4E, EIF4G1, ETF1, EXOSC10, EXOSC2, EXOSC6, EXOSC7, EXOSC9, GSPT1, GSPT2, HELZ2, LSM1, LSM2, LSM7, MAGOHB, MRPS12, MRTO4, MTRF1, PABPC1, PAN2, PATL1, PPP2CA, PPP2R2A, RNPS1, RPL12, RPL13, RPL17, RPL22, RPL3, RPL31, RPL32, RPL36, RPL38, RPL4, RPL5, RPL7, RPL8, RPL9, RPS10, RPS1…
GO:0006402	mRNA catabolic process	Group40	Metabolic process	2.33089e-05	0.000487694	88	10	76	2	-7.03562	[ABCA2, AGO1, ATM, CNOT1, CNOT11, CNOT3, CNOT6, CSDE1, DCP2, DCPS, DDX5, DDX6, DIS3, DIS3L2, DKK3, EDC4, EIF3E, EIF4A3, EIF4E, EIF4G1, ETF1, EXOSC10, EXOSC2, EXOSC6, EXOSC7, EXOSC9, GSPT1, GSPT2, HELZ2, KHSRP, LSM1, LSM2, LSM7, MAGOHB, METTL16, MRPS12, MRTO4, MTRF1, NOS2, NUDT12, PABPC1, PAN2, PATL1, PNPT1, PPP2CA, PPP2R2A, RNPS1, RPL12, RPL13, RPL17, RPL22, RPL3, RPL31, RPL32, RPL36, RPL38, RPL4…
GO:0018130	heterocycle biosynthetic process	Group40	Metabolic process	2.9526e-05	0.000602331	364	102	253	9	-7.91455	[ABT1, ACSBG2, ACSF3, ACSL1, ACSS1, ACSS2, ADA, ADA2, ADCY8, ADK, ADSL, ADSS2, AFMID, AGPAT3, AK2, AK3, AKIRIN2, ALAS1, AMD1, AMDHD2, ARPC2, ASAP1, ASH2L, ASMT, ATF4, ATIC, ATM, ATP5PF, ATP6, BAZ2A, BTN2A2, C4BPA, CAD, CARD11, CAST, CAVIN1, CBFB, CBR4, CCN2, CCND1, CCNT2, CDKN1A, CEBPD, CEBPZ, CEL, CERT1, CHERP, CHMP2B, CHN1, CITED2, CLP1, CMPK1, CMPK2, CNOT6, CNP, COPS2, CPOX, CPSF7, CSDE1, CSTF…
GO:0006401	RNA catabolic process	Group40	Metabolic process	3.32187e-05	0.00067206	97	11	84	2	-7.41203	[ABCA2, AGO1, ATM, CNOT1, CNOT11, CNOT3, CNOT6, CSDE1, DCP2, DCPS, DDX5, DDX6, DIS3, DIS3L2, DKK3, DROSHA, EDC4, EIF3E, EIF4A3, EIF4E, EIF4G1, ETF1, EXOSC10, EXOSC2, EXOSC6, EXOSC7, EXOSC9, GSPT1, GSPT2, HELZ2, KHSRP, LSM1, LSM2, LSM7, MAGOHB, METTL16, MRPS12, MRTO4, MTRF1, NOS2, NUDT12, PABPC1, PAN2, PATL1, PNPT1, POP1, PPP1R8, PPP2CA, PPP2R2A, RNPS1, RPL12, RPL13, RPL17, RPL22, RPL3, RPL31, RPL…
GO:0034654	nucleobase-containing compound biosynthetic process	Group40	Metabolic process	5.84802e-05	0.00105264	340	95	236	9	-7.6468	[ABT1, ACSBG2, ACSF3, ACSL1, ACSS1, ACSS2, ADA, ADA2, ADCY8, ADK, ADSL, ADSS2, AFMID, AGPAT3, AK2, AK3, AKIRIN2, AMD1, AMDHD2, ARPC2, ASAP1, ASH2L, ATF4, ATIC, ATM, ATP5PF, ATP6, BAZ2A, BTN2A2, CAD, CARD11, CAST, CAVIN1, CBFB, CBR4, CCN2, CCND1, CCNT2, CDKN1A, CEBPD, CEBPZ, CEL, CERT1, CHERP, CHN1, CITED2, CLP1, CMPK1, CMPK2, CNOT6, CNP, COPS2, CPSF7, CSDE1, CSTF2, CSTF3, CTDP1, CTDSP1, CTPS1, DC…
GO:0002183	cytoplasmic translational initiation	Group40	Metabolic process	9.13797e-05	0.00155345	21	4	15	2	-2.4004	[DAPK2, DHX29, DNM1L, EIF2B1, EIF2B2, EIF2B3, EIF2B4, EIF2D, EIF2S3, EIF3A, EIF3B, EIF3CL, EIF3D, EIF3E, EIF3J, EIF3M, EIF4E, EIF4G1, EIF5, MCAT, PSMC5]
GO:0019438	aromatic compound biosynthetic process	Group40	Metabolic process	0.000162308	0.00245266	363	105	248	10	-7.50555	[ABT1, ACSBG2, ACSF3, ACSL1, ACSS1, ACSS2, ADA, ADA2, ADCY8, ADK, ADSL, ADSS2, AFMID, AGPAT3, AK2, AK3, AKIRIN2, ALAS1, AMD1, AMDHD2, ARPC2, ASAP1, ASH2L, ASMT, ATF4, ATIC, ATM, ATP5PF, ATP6, BAZ2A, BTN2A2, C3, C4BPA, CAD, CARD11, CAST, CAVIN1, CBFB, CBR4, CCN2, CCND1, CCNT2, CDKN1A, CEBPD, CEBPZ, CEL, CERT1, CHERP, CHMP2B, CHN1, CITED2, CLP1, CMPK1, CMPK2, CNOT6, CNP, COPS2, CPOX, CPSF7, CRYBG1,…
GO:0019080	viral gene expression	Group40	Immune/Stress	0.000266923	0.00371266	58	5	48	5	-5.64618	[CCNT2, DAPK2, DKK3, DNM1L, EIF2AK4, EIF2D, EIF3A, EIF3B, EIF3D, MCAT, MRPS12, NUP107, NUP155, NUP205, NUP35, NUP42, NUP58, NUP62, NUP85, NUP88, NUP93, PCBP2, RAE1, RANBP2, RPL12, RPL13, RPL17, RPL22, RPL3, RPL31, RPL32, RPL36, RPL38, RPL4, RPL5, RPL7, RPL8, RPL9, RPS10, RPS12, RPS13, RPS14, RPS15A, RPS17, RPS2, RPS23, RPS24, RPS25, RPS28, RPS29, RPS3, RPS6, RPS7, RPSA, RRP1B, SEC13, TPR, UBA52]
GO:0000184	nuclear-transcribed mRNA catabolic process, nonsense-mediated decay	Group40	Metabolic process	0.000384573	0.00495492	53	6	45	2	-5.35706	[ABCA2, DCP2, DKK3, EIF3E, EIF4A3, EIF4E, EIF4G1, ETF1, EXOSC10, GSPT1, GSPT2, HELZ2, MAGOHB, MRPS12, MTRF1, PABPC1, PPP2CA, PPP2R2A, RNPS1, RPL12, RPL13, RPL17, RPL22, RPL3, RPL31, RPL32, RPL36, RPL38, RPL4, RPL5, RPL7, RPL8, RPL9, RPS10, RPS12, RPS13, RPS14, RPS15A, RPS17, RPS2, RPS23, RPS24, RPS25, RPS28, RPS29, RPS3, RPS6, RPS7, RPSA, RRP1B, SMG5, SMG7, UBA52]
GO:0034655	nucleobase-containing compound catabolic process	Group40	Metabolic process	0.000720745	0.00840183	125	23	100	2	-6.88709	[ABCA2, ADA, ADA2, AGO1, ATM, CAD, CASP3, CNOT1, CNOT11, CNOT3, CNOT6, CNP, CSDE1, DCP2, DCPS, DDX5, DDX6, DFFA, DIS3, DIS3L2, DKK3, DNASE1L3, DROSHA, EDC4, EIF3E, EIF4A3, EIF4E, EIF4G1, ENDOG, ENPP4, ENTPD6, ETF1, EXOG, EXOSC10, EXOSC2, EXOSC6, EXOSC7, EXOSC9, FOXL2, GALT, GSPT1, GSPT2, H1-0, HELZ2, HM13, HMGB1, KHSRP, LSM1, LSM2, LSM7, MAGOHB, MAT1A, METTL16, MGAT1, MRPS12, MRTO4, MTRF1, NOS2, …
GO:0006351	transcription, DNA-templated	Group40	Metabolic process	0.000741756	0.00856518	211	56	150	5	-6.47123	[ABT1, AKIRIN2, ARPC2, ASAP1, ASH2L, ATF4, ATM, BAZ2A, BTN2A2, CAST, CAVIN1, CBFB, CCN2, CCND1, CCNT2, CDKN1A, CEBPD, CEBPZ, CERT1, CHERP, CHN1, CITED2, CLP1, CNOT6, COPS2, CPSF7, CSDE1, CSTF2, CSTF3, CTDP1, DDX21, DDX5, DDX56, DEK, DIDO1, DNAAF4, DOCK3, DVL1, EIF4E, ELF3, ELL2, ELOA, ELOF1, ELP2, EPC1, ERCC3, EREG, ERMAP, ESRRA, EXOSC7, FLI1, FOS, FOXO3, FUBP1, GPBP1L1, GTF2E1, GTF2E2, GTF2F1, G…
GO:0097659	nucleic acid-templated transcription	Group40	Metabolic process	0.000806534	0.00914072	211	56	150	5	-6.47123	[ABT1, AKIRIN2, ARPC2, ASAP1, ASH2L, ATF4, ATM, BAZ2A, BTN2A2, CAST, CAVIN1, CBFB, CCN2, CCND1, CCNT2, CDKN1A, CEBPD, CEBPZ, CERT1, CHERP, CHN1, CITED2, CLP1, CNOT6, COPS2, CPSF7, CSDE1, CSTF2, CSTF3, CTDP1, DDX21, DDX5, DDX56, DEK, DIDO1, DNAAF4, DOCK3, DVL1, EIF4E, ELF3, ELL2, ELOA, ELOF1, ELP2, EPC1, ERCC3, EREG, ERMAP, ESRRA, EXOSC7, FLI1, FOS, FOXO3, FUBP1, GPBP1L1, GTF2E1, GTF2E2, GTF2F1, G…
Summary by theme4
Theme	Number of GO terms	% of total	No. Genes	Associated Genes Found
Metabolic process	116	0.520179	2185	[A2M, AARS1, AARS2, AARSD1, AASDH, AATF, ABCA2, ABCE1, ABCF1, ABHD17B, ABR, ABT1, ACBD6, ACIN1, ACKR3, ACOT1, ACOT11, ACOT2, ACSBG2, ACSF3, ACSL1, ACSM3, ACSS1, ACSS2, ACTL6A, ACTN1, ACTR1B, ACTR2, ACTR3, ACVR2A, ACVR2B, ACVRL1, ADA, ADA2, ADAM2, ADAM33, ADAM9, ADAMTS1, ADCK5, ADCY8, ADD1, ADGRG3, ADIPOR1, ADK, ADM, ADNP2, ADSL, ADSS2, AFDN, AFG1L, AFMID, AGO1, AGPAT3, AGRN, AHCTF1, AHNAK, AJUBA,…
Cellular process	56	0.251121	1454	[CDC42, CSE1L, CTNND1, CXCL8, CYBA, CYBB, DAB2IP, ELMO1, FLT1, FLT4, HNRNPK, HSP90AA1, ITGAV, ITGB3, KDR, MAPK14, MAPKAPK2, NAA25, NCF2, NCF4, NCKAP1, NCOA1, NRP1, OPTN, PAK2, PIK3CB, PIK3R1, PIK3R2, PKD2, PXN, RAC1, RHOA, SCAP, TAB3, VAV1, VAV2, WASF2, WDR1, ANK2, BAG2, BAG3, C3, CALR, CCL2, CCT3, CCT4, CCT6A, CCT8, CDKN1A, COG3, CRTAP, DVL1, EP300, FLOT2, GAPDH, GNAQ, GPI, GRN, HBP1, HCFC1, HPS…
Immune/Stress	45	0.201794	1247	[ALYREF, ANPEP, ARAF, BAD, BCL2L1, C3, CD209, CD55, CD81, CDH1, CDKN1A, CLDN6, CLEC4M, CR2, CTNNB1, CTNND1, CTSB, CTSH, DAG1, DDX39A, DDX39B, EFNB2, EIF2AK4, EPHA2, F2RL1, GAPDH, HPSE, ICAM1, IDE, INSR, IST1, ITGAV, ITGB3, ITGB5, LAMP1, MARS1, MET, MRC1, NCAM1, NCOA1, NECTIN2, NEDD4, PABPN1, PCYT1A, PMPCA, PPIA, RAB7A, RFT1, RNMT, RPSA, SAMD11, SCARB2, SLC7A9, TCP1, THOC1, THOC2, THOC3, THOC5, TN…
Development/Healing	6	0.0269058	170	[ACTN1, CASP3, CIB1, CPOX, EP300, MEF2C, MYH9, PTPN6, RNF13, SOS1, SRF, VPS33A, WDR1, ACTN1, AAMP, ANGPTL1, ANXA3, ATP5PF, BRD8, CALR, CD40, CSE1L, CTNND1, EMC10, FGF13, FGF18, FGFR1, FLI1, FLT4, FOXP1, GNPDA1, GPI, GRN, HDAC7, HMGB1, HMOX1, ITGB1BP1, ITGB3, KDR, LGMN, MET, MTCO2P12, NANOS3, NRP1, OPTN, P2RX4, PDK1, PKD2, PLPP3, PMPCA, PROX1, RHOB, RIN2, RNMT, SEMA4C, SIRT1, SRPX2, THBS1, WNT5A, …
Total	223	1
1 Gene Ontology (GO) term identifier.
2 Gene Ontology (GO) term identified as over-represented based on right-sided hypergeometric tests using the Gene Ontology database (UniProt: 27.02.2019), with adjusted p-value cut-off levels (Benjamini-Hochberg test) of 0.05.
3 Group of GO terms to which the GO term belongs. ClueGO linked the over-represented GO terms using kappa statistics, thus generating GO term networks. Cohen’s kappa coefficients are calculated for each term-term relationship based on the shared genes between them. The obtained term-term kappa coefficients were also used to define groups of highly connected terms within the GO term networks. The …
4 GO terms were classified into 4 functional themes (i.e., metabolic process, cellular process, immune/stress, and development/healing). The GO terms were classified based on the biological process to which they were related and/or their parent terms (especially for highly-specific terms). Briefly, GO terms of biological processes and pathways associated with metabolism-related processes and path…
5 p-value associated with the GO term over-representation.
6 Benjamini-Hochberg-corrected p-value (i.e., adjusted p-value).
7 Total number of differentially expressed genes (DEGs) over-representing the GO term.
8 Number of up-regulated DEGs over-representing the GO term.
9 Number of down-regulated DEGs over-representing the GO term.
10 Number of DEGs with up- and down-regulated microarray probes over-representing the GO term.
11 z-score calculared based on the ratio between up- and down-regulated genes. The formula used to calculate the z-score was: z-score= ((up-down))/sqrt(total), where up and down are the number of up- and down-regulated DEGs, respectively, and total the total count of DEGs (Doniger et al. (2003) Genome Biol 4(1):R7)
12 Symbols of the genes over-representing the GO term. Human gene symbols were assigned to the annotated probes to enable the use of human GO database. Gene symbols were formatted following the convention for human genes (i.e., italicized uppercase letters).
